# Supplementary material for: Serum exosomal microRNA profiling reveals a down-regulation of hsa-miR-124-3p in patients with severe acne
Source: Front Immunol. 2025 Jun 23;16:1554811. doi: 10.3389/fimmu.2025.1554811 (PMC12230035; doi:10.3389/fimmu.2025.1554811)
Supplement: Supplementary file 4 [file Table2.xlsx]

## Sheet: 新建 文本文档
Category	Term		Count	%	PValue	Genes	List Total	Pop Hits	Pop Total	Fold Enrichment	Bonferroni	Benjamini	FDR
GOTERM_BP_DIRECT	GO:0006357	regulation of transcription from RNA polymerase II promoter	1076	10.7385	4.62693e-38	ATF1, ATF2, ZNF296, SPI1, ZNF292, RBPJ, SPIB, BBX, PKNOX1, PKNOX2, MEF2A, HES7, ZNF17, MEF2C, ZNF285, ZNF284, ZNF283, ZNF282, RFX2, ZNF10, RFX3, BHLHA15, RFX1, AR, RFX6, RFX7, PRKAR1A, DDIT3, RFX4, ATF5, ATF6, CLOCK, CGGBP1, ATF3, ATF4, ZNF28, ZNF275, ZBTB8A, SHOX2, GATA6, MYNN, ZNF20, GATA4, ZNF22, BAZ2B, ZNF23, ZNF24, ZNF25, ZNF26, CIAO1, ZBTB7B, ZBTB7A, ZNF268, ZNF267, ZNF266, ZBTB7C, ABCA2, Z…	9206	1736	19462	1.31033	5.13682e-34	1.71227e-34	1.66415e-34
GOTERM_BP_DIRECT	GO:0045944	positive regulation of transcription from RNA polymerase II promoter	843	8.41317	8.27504e-54	ATF1, ATF2, ZNF296, SPI1, PID1, ZNF292, RBPJ, SPIB, TBK1, GPBP1, AKT1, PKNOX1, MEF2A, MEF2C, RFX2, RFX3, BHLHA15, AR, RFX6, DDIT3, RFX4, ATF5, ATF6, CLOCK, ATF3, ATF4, AGAP2, GATA6, GATA4, GATA3, GATA2, ZNF24, MYO6, ZBTB7B, ZNF268, PPARGC1A, ZNF267, PPARGC1B, ZBTB7C, CREBBP, JUN, JAG1, JUP, NR2F1, PBX3, PBX2, NR2F2, FLI1, PBX1, SETX, MLLT10, ZFAT, AGO1, AGO2, HAMP, EZH1, ARF4, ZNF43, TFCP2L1, LIT…	9206	1232	19462	1.44655	9.18694e-50	9.18694e-50	8.92876e-50
GOTERM_BP_DIRECT	GO:0007165	signal transduction	752	7.50499	3.16237e-14	CNTF, GMFB, RAPH1, FNBP1L, GLDN, ELK3, ENDOU, GJA1, ALCAM, SYNGAP1, PPP4R1, DPYSL5, AKT2, DPYSL2, AKT3, STMN1, NAMPT, AKT1, GNAT1, PRKACB, PRKAB2, PRKCH, CSNK2A1, PRKCB, FNBP1, DAPK1, PRKCE, STARD8, PRKCD, GAPVD1, HPCAL4, GTPBP1, PRKAB1, GABRG3, CD2AP, GABRG1, BCR, AR, ADCY9, ZFYVE16, FEZ2, TYRO3, PRKD1, CLOCK, ATF6, OPTN, SKAP2, CDC42SE1, LRPAP1, FPR1, AKAP17A, GATA3, IQGAP1, HIF1A, IQGAP3, PRKC…	9206	1310	19462	1.21356	3.51282e-10	2.92572e-11	2.8435e-11
GOTERM_BP_DIRECT	GO:0000122	negative regulation of transcription from RNA polymerase II promoter	658	6.56687	7.36385e-31	RB1, ATF2, ZNF296, ZNF175, SPI1, MYT1L, EHMT2, HNRNPU, EHMT1, SLA2, RBPJ, NOC2L, BACH1, BACH2, ELK3, ELK4, MYC, MYB, HOXA7, MNX1, MEF2A, HES7, MED1, MEF2C, ZNF705D, ZNF282, RPL23, ZNF281, ZNF10, SOX11, SOX12, DICER1, HCFC2, DKK1, HCFC1, EID1, AR, DDIT3, HOXB4, HOXB3, TXNIP, HOXB8, CGGBP1, ATF3, ZNF398, ATF4, ZBTB8A, CTBP2, CTBP1, ZNF391, SHOX2, MEPCE, ZNF20, GATA6, GATA4, PRDM13, GATA3, GATA2, ZN…	9206	1015	19462	1.37049	8.17535e-27	2.04384e-27	1.9864e-27
GOTERM_BP_DIRECT	GO:0006355	regulation of transcription, DNA-templated	632	6.30739	1.092e-21	RB1, ATF2, ZNF175, SPI1, TRRAP, MYT1L, BACH1, SOX21, SOX17, MYC, MYB, GPBP1, PKNOX1, PKNOX2, ZNF17, MEF2C, ZNF285, SAP30BP, ZNF284, ZNF283, ZNF282, ZNF281, RFX2, ZNF10, RFX3, SOX11, SOX12, HCFC2, SND1, HCFC1, EWSR1, DDIT3, ZSCAN21, PRKCQ, ZSCAN25, ATF5, CLOCK, ZNF398, ATF4, ZNF28, ZNF154, ZNF395, MEAF6, SRCAP, ZNF20, CDCA7, ZNF22, GATA4, BAZ2A, AKAP17A, ZNF23, HIF1A, ZNF26, POU5F1B, POM121C, NKX2…	9206	1024	19462	1.30477	1.21234e-17	2.42468e-18	2.35654e-18
GOTERM_BP_DIRECT	GO:0045893	positive regulation of transcription, DNA-templated	516	5.1497	1.21298e-38	TRRAP, ELK1, PSMD9, ZXDA, MSANTD1, SOX17, MYC, CREB3L2, MYB, ZXDC, GPBP1, AKT1, NFRKB, RNF111, CDK5RAP2, MEF2A, MED1, MEF2C, PRKCB, ZNF281, RFX3, SOX11, HCFC2, WDR77, HCFC1, AR, RFX6, DDIT3, AGTR2, NUP98, ATF5, CLOCK, ZNF398, ATF4, MEAF6, SRCAP, CTBP1, PDGFB, GATA6, NOLC1, GATA4, GATA3, BCL10, MRPL12, PRDM11, HIF1A, MTDH, BLOC1S2, PRDM16, WBP2NL, NKX2-1, NKX2-5, RREB1, PPARGC1A, FZD1, CREBBP, JUN…	9206	730	19462	1.49432	1.34665e-34	6.73325e-35	6.54402e-35
GOTERM_BP_DIRECT	GO:0045892	negative regulation of transcription, DNA-templated	391	3.9022	1.00347e-20	RB1, SPI1, EHMT1, RBPJ, RRP8, ELK3, MYB, HOXA7, SAMD11, RBFOX2, ZNF282, ZNF281, RFX3, EID1, DDIT3, ATF5, CLOCK, SF1, ZNF397, SET, CTBP2, CTBP1, PDGFB, GATA6, GATA3, ZNF24, PRDM11, PRDM16, NKX2-1, NKX2-5, ZNF148, ZBTB7A, PPARGC1B, FZD1, HEXIM1, JUN, PHC2, PHC1, NR1D2, NR2F2, PHC3, HNRNPL, HNRNPK, TNFSF4, EZH2, CDKN1C, ZNF253, CDKN1B, KDM8, CTCF, GLI3, MECP2, TRIM6, NIPBL, JPH2, NKRF, PHF24, CIC, J…	9206	592	19462	1.39628	1.11406e-16	1.59151e-17	1.54678e-17
GOTERM_BP_DIRECT	GO:0030154	cell differentiation	383	3.82236	0.00173043	RB1, ITSN2, EHF, SPI1, SMARCB1, SERPINE2, CPNE5, WIPF3, FOXI2, SOX21, ELK1, RXFP1, ELK3, SOX2, SPIB, ELK4, CDC20, ALKBH5, SOX1, RNF114, SOX17, PEG10, DPYSL2, ANPEP, AKT1, THSD7A, SOX7, SOX4, AGFG1, MEF2A, SRRM4, MEF2C, PRKCH, UNC13A, SFMBT1, SOX11, SOX12, EID1, TWSG1, SFRP1, RUFY3, ZSCAN21, MXRA8, PRKD1, ZFPM2, ZFPM1, ADCYAP1R1, BEX1, COL13A1, SH2D2A, ABCB5, GATA6, DAZ4, TWIST2, DAZ3, NEDD4L, GAT…	9206	725	19462	1.1168	1	0.059294	0.0576277
GOTERM_BP_DIRECT	GO:0006915	apoptotic process	381	3.8024	8.22599e-13	CYFIP2, NCKAP1, APP, AHCYL1, ARL6IP1, NUDT2, GHITM, NOC2L, TIAL1, TP53AIP1, LGALS1, RASSF3, PPP2R1A, PEG10, RASSF5, DPF1, CHEK1, RASSF6, TNFSF10, DPF2, BCAP29, TNS4, TP63, IER3, MEF2A, MEF2C, EPHA7, UNC5A, CSNK2A1, UNC5B, DAPK1, MAP1S, PRKCB, PRKCE, CSNK2A2, PRKCD, UNC5C, UNC5D, MFSD10, RRAGA, RRAGC, PSME3, DDIT4, CDIP1, VDAC1, PRKD1, TP53, NAIP, PDE1B, CDCA7, BCL10, FXR1, NHLH2, NUAK2, RNF216, C…	9206	620	19462	1.29912	9.13211e-09	6.08833e-10	5.91723e-10
GOTERM_BP_DIRECT	GO:0043066	negative regulation of apoptotic process	345	3.44311	1.21599e-14	ARL6IP1, TFRC, HHIP, ARAF, IFIT3, RPS6KA3, TCL1A, EDNRB, MYC, AKT2, RPS6KA1, KDR, AKT1, PROK2, SOX9, IER3, MED1, DAPK1, MIF, WDR73, MAPK8IP3, DKK1, BTC, SFRP1, YME1L1, VDAC1, ATF5, TP53, NAIP, CERKL, PTGFR, MAPKAP1, GATA6, TWIST2, TWIST1, TGFA, PIK3R1, PRKCZ, NUGGC, MTDH, PLAC8, PRDX3, PKHD1, PRDX2, PRDX5, NUAK2, CHST11, PRAMEF13, PDCD10, MICAL1, PRAMEF14, NKX2-5, ZNF268, NTSR1, ATG5, STAT5A, STA…	9206	542	19462	1.34566	1.35583e-10	1.22726e-11	1.19277e-11
GOTERM_BP_DIRECT	GO:0008284	positive regulation of cell proliferation	336	3.35329	1.13634e-11	CNTF, VIPR1, ACTB, CRKL, TIAL1, CDC20, TCL1A, EDNRB, CAPNS1, MYC, AKT2, NAMPT, HOXA3, KDR, AKT1, SOX9, SOX4, EPHA4, TIPIN, SMARCC1, CSNK2A1, RPL23, SOX11, MIF, RUNX2, EREG, WDR77, BTC, AR, TIAM1, SFRP1, GAREM1, ATF3, TSPYL5, PTGFR, PDGFB, NOLC1, TGFA, PRKCZ, CIAO1, PLAC8, PRDX3, PKHD1, PRAMEF13, PDCD10, BLOC1S2, PDGFC, ZNF703, PRAMEF14, SSR1, NKX2-5, ZNF268, TRPM4, MCTS1, LYN, WWTR1, XBP1, TSLP, …	9206	545	19462	1.30334	1.26156e-07	5.25651e-09	5.10878e-09
GOTERM_BP_DIRECT	GO:0010628	positive regulation of gene expression	317	3.16367	2.08067e-10	APP, ATF2, CNTF, SPI1, PID1, TFRC, RBPJ, GJA1, IL36B, SOX17, MYC, RPS6KA2, CREB3L2, TRIM24, AKT1, VPS35, SOX9, EPHB2, HOXA5, MEF2A, MED1, MEF2C, RPL23, SOX11, HNF1B, ANK2, ANK3, DKK1, PRKAB1, RUNX2, HCFC1, PSG9, AR, PRKD1, EZR, TP53, ATF3, ATF4, PTGFR, PDGFB, TWIST1, PIK3R3, GATA2, HIF1A, IQGAP3, TTBK1, PDCD10, KCNQ1OT1, PLCG2, NKX2-1, APOB, ZBTB7B, NKX2-5, PPARGC1A, NTSR1, NKX2-2, EGR1, WNT10A, …	9206	519	19462	1.29124	2.30996e-06	8.24987e-08	8.01803e-08
GOTERM_BP_DIRECT	GO:0007155	cell adhesion	317	3.16367	2.70164e-05	SPON2, SLC23A2, APP, COL12A1, ICAM5, F11R, CLDN2, CLDN1, ICAM1, RS1, PNN, ISLR, ALCAM, BSG, CYP1B1, EPHB4, SCN1B, CDON, EPHA4, ENTPD1, EPHA8, PRKCE, PRKCA, FLG2, CFDP1, PARD3, NINJ1, TYRO3, MXRA8, COL8A1, PRKD2, CD226, TLN2, FREM2, GNE, EPHA2, HEPACAM, PCDH10, PCDH12, FPR2, THY1, PCDH19, PCDH17, NUAK1, PCDHA1, CHST10, PCDHA5, PCDHA4, SYMPK, PCDHA3, PCDHA2, PCDHA9, PCDHA8, PCDHA7, PCDHA6, CCR1, CA…	9206	567	19462	1.18193	0.259138	0.00241366	0.00234583
GOTERM_BP_DIRECT	GO:0016567	protein ubiquitination	309	3.08383	2.79791e-11	CCNF, DCAF8, KEAP1, UBE2L6, CBLB, DCAF5, DCAF4, DCAF7, UBE2L3, CDC20, HERC5, RNF115, HERC3, NUB1, RNF114, HERC2, HERC1, CDC27, TRIM24, FBXO4, FBXO3, AKT1, TRIM26, FBXO6, BTRC, SKP2, TRIM21, TRIM22, RNF111, FBXO9, SKP1, TRIM23, ARRDC4, VPS18, MED1, ARRDC1, MED8, MED6, MED7, RNF128, TRIM17, KCTD10, HECW2, HECW1, KCTD13, TRIM13, TRIM14, KCTD11, CBLL1, UBA52, TRIM10, RNF121, CDCA3, ANAPC16, MYCBP2, N…	9206	498	19462	1.31173	3.10625e-07	1.19471e-08	1.16113e-08
GOTERM_BP_DIRECT	GO:0006468	protein phosphorylation	303	3.02395	3.94676e-19	APP, GMFB, MAML1, TESK2, MYLK, RPS6KA4, EDNRA, RPS6KA5, PPP4R1, TBK1, CHEK2, RPS6KA1, CHEK1, AKT3, PDK3, AKT1, EPHB2, PRKACA, PRKACB, PDK2, EPHB3, PDK1, EIF2A, ACVR1, PRKCG, EPHA5, EPHA4, PRKAB2, EPHA7, PRKCH, CSNK2A1, DAPK1, PRKCB, EPHA8, PRKCE, PRKCD, HUS1, CSNK1D, PRKCA, CSNK1E, ATG14, ATG13, RUNX3, PRKAB1, BCR, PRKD3, SIK3, SIK1, ULK1, PRKD2, TRIB3, PRKCQ, SIK2, PRKD1, EPHA10, CTBP1, TXK, PDG…	9206	445	19462	1.43946	4.38169e-15	5.47711e-16	5.32319e-16
GOTERM_BP_DIRECT	GO:0007399	nervous system development	296	2.95409	6.21927e-21	APP, GMFB, SMARCB1, TMEM41B, MYT1L, NEXMIF, ZMYND8, AVIL, STMN3, RAPGEFL1, CDC20, EDNRB, OPHN1, DPYSL5, DPYSL2, DPF1, DPF2, ADNP2, DPF3, DIP2B, EPHB2, SOX4, CDON, MEF2A, SRRM4, MBNL1, MEF2C, RBFOX1, SMARCC1, RBFOX2, RBFOX3, MAP1S, SOX11, MAP1B, RUFY3, NINJ1, FEZ2, TYRO3, WDPCP, PRKD1, NBL1, NAIP, IGSF8, UNC119B, BEX1, NRN1, INTU, PCDH10, FUT10, SHOX2, KALRN, PCDHA1, PCDHA5, PCDHA4, PCDHA3, PCDHA2…	9206	425	19462	1.47238	6.90463e-17	1.15077e-17	1.11843e-17
GOTERM_BP_DIRECT	GO:0015031	protein transport	295	2.94411	9.21441e-16	PGAP1, KDELR1, ITSN1, MLC1, PHAX, SCAMP5, GLE1, GOLGA2, SCAMP4, CCDC91, DAG1, ARL6IP5, VPS35, AP1S3, SEC62, CCDC93, ARRDC4, COG6, NUP210, ARRDC1, COG5, ARRDC2, ARRDC3, ATG10, AP1AR, ANK2, ACTN4, SCAMP1, SCAMP3, SCAMP2, NUP93, TXNIP, KDELR2, NUP98, KIF20A, ZG16, ASTN2, VPS28, RD3, NUP205, SEH1L, LMAN2L, STXBP1, STXBP2, EIF5A2, AGAP2, AGAP1, PIK3R2, NMD3, SNX3, SNX4, SEC14L3, RAB11FIP1, AP5M1, VPS8…	9206	446	19462	1.39831	9.86056e-12	1.02298e-12	9.94235e-13
GOTERM_BP_DIRECT	GO:0035556	intracellular signal transduction	290	2.89421	1.86065e-11	TRAF3IP2, TFRC, ITSN1, ARAF, CBLB, CRKL, NUDT4, RPS6KA4, PREX2, RPS6KA3, PREX1, RASSF1, RPS6KA5, RASSF3, RPS6KA2, RASSF5, AKT2, RPS6KA1, CHEK1, AKT3, STMN1, AKT1, TNS3, TNS1, UNC13B, PRKCG, PRKCH, UNC13A, DAPK1, PRKCB, PRKCE, PRKCD, PRKCA, BCR, CARHSP1, RRAGA, DEPDC1B, ADCY9, PRKD3, PRKAR1A, DDIT4, SIK3, SIK1, PRKD2, PRKCQ, AGTR2, SIK2, PRKD1, NLRX1, ANP32A, TGFA, NLK, KALRN, PRKCZ, ABR, NUAK1, N…	9206	462	19462	1.327	2.0657e-07	8.26279e-09	8.03058e-09
GOTERM_BP_DIRECT	GO:0008285	negative regulation of cell proliferation	272	2.71457	4.70212e-07	APP, IFITM1, TES, SMARCB1, SERPINE2, ADARB1, RBPJ, FGFRL1, IFIT3, TIAL1, RASSF3, RPS6KA2, RASSF5, FTH1, TRIM24, CYP1B1, SOX7, SOX4, P3H2, ATG13, GTPBP4, EREG, AR, SFRP1, ULK1, ATF5, TP53, GPLD1, SKAP2, PTGES, CTBP2, CTBP1, GATA3, CYP27B1, BRIP1, ZNF268, RBM10, S100A11, ZBTB7C, LYN, JUN, FZD5, BCL11B, LIF, EIF2AK2, IFNLR1, CDC6, SMARCA2, ST18, FOSL1, WNK2, STRN, BAP1, TP73, ACVRL1, BTG3, COL18A1, …	9206	462	19462	1.24464	0.00520669	8.15671e-05	7.92748e-05
GOTERM_BP_DIRECT	GO:0007049	cell cycle	253	2.52495	2.75625e-16	RB1, MDC1, CCNK, SMARCB1, HNRNPU, IKZF1, MKI67, SMC4, RCBTB1, SMC2, RPS6KA3, RASSF1, RASSF2, RASSF4, RPS6KA1, HMCN1, TRIM21, PELO, TP63, TSPYL2, TIPIN, CSNK2A1, PRKCE, CSNK2A2, PRKCD, TM4SF5, CD2AP, THAP1, HCFC1, EID1, DYNC1LI1, THAP5, KATNAL1, DDIT3, PSME3, PARD3, TXNIP, SIK1, KCTD11, TP53, ANAPC13, CDCA2, CDCA3, ANAPC16, HEPACAM, EPB41, BRCC3, ARPP19, ANAPC10, SPAST, EPB41L2, RAB11FIP3, BANP, M…	9206	370	19462	1.44556	2.46514e-12	3.39999e-13	3.30444e-13
GOTERM_BP_DIRECT	GO:0051301	cell division	253	2.52495	1.80107e-12	RB1, CCNK, CCNF, HNRNPU, SMC5, SMC4, SMC2, CDC20, CHEK2, CDC27, RCC1, HMCN1, PELO, TIPIN, PRKCE, CD2AP, EML3, EML4, DYNC1LI1, KATNAL1, CCNY, PARD3, ANAPC13, SEH1L, CDCA2, CDCA3, INTU, ANAPC16, CDCA4, EPB41, CDCA7, NCAPG, BRCC3, SKA3, ARPP19, ANAPC10, NCAPH, SKA2, DSN1, SPAST, RAD21, EPB41L2, MCMBP, MAP4, RAB11FIP3, CDT1, CDK19, RCC2, SETDB2, MICAL3, CDC7, INO80, CDC6, WAPL, ZWINT, SPART, STAG1, C…	9206	389	19462	1.37495	1.9996e-08	1.05002e-09	1.02051e-09
GOTERM_BP_DIRECT	GO:0006954	inflammatory response	230	2.29541	0.0153761	TRAF3IP2, IL23R, F11R, RPS6KA4, NDST1, RPS6KA5, TBK1, IL36B, AKT1, PROK2, SCN1A, CMKLR1, IL1R1, MIF, NINJ1, AGTR1, TXNIP, PRKCQ, AGTR2, PRKD1, NAIP, EPHA2, PTGFR, DHX9, FPR1, GATA3, FPR2, LIAS, PRKCZ, C3, PRDX5, TSPAN2, CCR1, NFATC3, AIMP1, FOSL1, TNFSF4, FASN, TOLLIP, ACER3, REL, SDC1, HAMP, ORM1, CD40, ADM, CX3CL1, IKBKB, NKIRAS2, FFAR4, TMED2, OLR1, CCR7, RAC1, IKBKG, CCR5, CCR4, CCR2, HAVCR2,…	9206	436	19462	1.11521	1	0.265071	0.257621
GOTERM_BP_DIRECT	GO:0006338	chromatin remodeling	224	2.23553	9.31133e-13	RB1, SMARCAL1, SMARCB1, EHMT2, JMJD1C, ACTB, RPS6KA4, RPS6KA5, MYC, DPF1, CHEK1, MYB, DPF2, PWWP2A, DPF3, SOX9, NFRKB, TP63, SKP1, SMARCC1, PRKCB, PRKCA, HNF1A, HCFC2, JMJD6, HCFC1, CFDP1, CLOCK, SRCAP, MEAF6, BAZ2A, PRDM13, GATA3, BAZ2B, ZNF827, MIER1, HLTF, ZBTB7A, NAA50, CREBBP, PHC1, SETD1B, SETD1A, SMARCA5, INO80, SMARCA1, SMARCA2, TADA2B, C6ORF89, HNRNPC, EZH1, BAP1, SUV39H2, SETD5, SETD3, …	9206	336	19462	1.40937	1.03376e-08	6.4609e-10	6.27933e-10
GOTERM_BP_DIRECT	GO:0006886	intracellular protein transport	223	2.22555	3.25381e-12	USP6NL, ABCA12, HERC2, AP1S2, AP1S1, BCAP29, ARFIP1, EIF2D, VPS35, AP1S3, VPS39, TBC1D22B, WLS, TRIM23, TBC1D10B, ARL11, VPS18, COG7, AP1B1, SYTL4, SYTL2, ADPRH, RABL3, TBC1D9B, STXBP3, SAR1A, SAR1B, STXBP1, STXBP2, VPS26A, VPS26B, SNX1, SNX2, GRPEL1, BLOC1S2, MYO6, GRPEL2, SYNDIG1, VTI1A, SNX9, SNX8, SNX5, EXPH5, SNX6, VTI1B, SEC31A, CTSA, NGFR, RABGAP1L, SNAPIN, GRTP1, SYNRG, RANBP17, EXOC6B, E…	9206	337	19462	1.39892	3.61241e-08	1.72018e-09	1.67184e-09
GOTERM_BP_DIRECT	GO:0043065	positive regulation of apoptotic process	204	2.03593	1.02454e-06	APP, IFIT2, RASSF2, LGALS1, RPS6KA2, RASSF6, TNFSF10, ARL6IP5, CYP1B1, SOX4, HOXA5, UNC13B, DAPK1, UNC5C, SFRP1, TXNIP, ATF6, TP53, GPLD1, ATF4, DCUN1D3, LPAR1, TEX261, BCL10, GRIN2A, HMOX1, FADD, ZNF268, ATG7, NTSR1, CDK19, JUN, PRPF38B, CRADD, GADD45A, SIAH1, FZD9, FOSL1, ID3, RNPS1, CALM3, ATM, TP73, HRK, TOP2A, RARG, CSRNP3, ADM, BBC3, ING5, ING3, ADAMTSL4, AIFM2, C1QBP, CTSD, VAV3, NCOA1, DF…	9206	337	19462	1.27973	0.01131	0.000162492	0.000157925
GOTERM_BP_DIRECT	GO:0006325	chromatin organization	193	1.92615	6.66767e-06	RB1, TRRAP, ZMYND8, EHMT2, TONSL, HNRNPU, JMJD1C, EHMT1, IKZF1, RCBTB1, SOX2, ALKBH4, SOX1, DPF2, DPF3, KAT7, ATXN7L3, SFMBT1, PRKCB, JMJD6, NUP98, BCORL1, L3MBTL3, MEAF6, SUPT4H1, BRCC3, ZMPSTE24, MBTD1, HLTF, ZBTB7A, BANP, ATG5, SETDB1, SETD1B, SS18L1, SETD1A, SETDB2, SMARCA5, PARP10, ZZZ3, ANP32E, SNAI2, EZH1, BAP1, RCOR1, EZH2, SUV39H2, SETD5, PHF20, PHF1, SUV39H1, KDM8, SETD7, RSF1, ASH2L, I…	9206	323	19462	1.2632	0.0713512	0.000771088	0.000749418
GOTERM_BP_DIRECT	GO:0009410	response to xenobiotic stimulus	190	1.89621	1.13367e-12	OXTR, TRAF3IP2, CCNT1, ABAT, AHR, TNF, SLC8A1, TXN2, NPPC, FGF8, CDH3, PNP, CCND1, CDH1, MYC, FPGS, HADH, ABCG8, CPT1A, PRKCB, HNF1B, SLC6A11, CYBA, GABRG3, PGF, SFRP1, ADAM17, LOX, MAP1B, TXNIP, TP53, GRIA1, ADCYAP1R1, ABCB1, NNMT, MAOB, RPN2, FECH, SLC1A1, GATA6, SLC1A2, SLC1A3, TGFA, LPL, GATA4, TNFRSF11B, GATA3, FOXO3, NEUROD1, HSD11B2, GRIN2A, TBXA2R, MYO6, BLOC1S3, ABL1, DVL3, HMOX1, DRD1, …	9206	277	19462	1.45007	1.25858e-08	7.40354e-10	7.19548e-10
GOTERM_BP_DIRECT	GO:0016477	cell migration	190	1.89621	1.89159e-12	NCKAP1, RNH1, WWC1, WWC2, ATN1, ARPC5L, ARHGAP35, CRKL, SYDE2, WWC3, KDR, IL12B, HOXA5, EPHB3, PDGFRB, NANOS1, CD2AP, TIAM1, ARC, DEPDC1B, SPATA13, KCTD13, ELMO1, TYRO3, FSCN1, ADAM9, ELMO2, PHLDB2, EPHA2, CD151, SDC4, CUL3, SDC2, PXN, SDC3, RHOBTB3, IQGAP1, PRKCZ, CORO1B, CORO1C, SLC9A1, ADGRG1, PODXL, PIP5K1A, PLCG1, FAM83D, NTNG1, NTNG2, TGFB2, ZRANB1, TGFB1, JUP, NFATC2, ARPC5, L1CAM, PTK2, E…	9206	278	19462	1.44486	2.10005e-08	1.05002e-09	1.02051e-09
GOTERM_BP_DIRECT	GO:0006974	cellular response to DNA damage stimulus	190	1.89621	1.23543e-08	SMARCAL1, ATF2, CCNK, MRE11, ANKLE1, RIF1, FMR1, SMC5, YY1, STK11, RASSF1, HERC2, CCND1, MYC, CHCHD6, CHEK2, CHEK1, MACROD1, MACROD2, TP63, MEN1, IER3, TIPIN, FBXW7, ZBTB38, DDX11, PRKCD, HUS1, UBE2E2, INIP, TRAIP, FOXP1, RBX1, SLFN11, DDIT3, MAPKAPK2, PSME4, TIMELESS, FLYWCH1, SPATA18, TP53, BRSK1, VCP, DCUN1D5, UBA7, STXBP4, UBA6, BOD1L1, FBXO45, PSEN1, ZBTB4, FOXO1, CDKN2AIP, RAD51AP1, VCPIP1,…	9206	298	19462	1.34789	0.000137148	3.42894e-06	3.33258e-06
GOTERM_BP_DIRECT	GO:0016310	phosphorylation	186	1.85629	1.35067e-08	PI4K2B, PANK2, PANK3, CERK, PANK1, ARAF, MYLK4, RPS6KA6, PPIP5K1, PPIP5K2, RPS6KA2, AKT2, PIP4K2A, AKT1, PIP4K2B, PIP4K2C, EPHB2, STK32A, SEPHS1, STK32B, SEPHS2, PDK2, MAP3K4, XYLB, PDK1, PSKH1, CDKL2, PRKCG, MAP2K3, EPHA5, MAP2K4, EPHA7, IPMK, CASK, SHPK, CMPK1, CMPK2, ROR1, IDNK, ROR2, PI4K2A, EPHA2, IPPK, CERKL, EPHA10, MAPKAP1, AK1, AK2, AK3, AK4, AK6, AK9, STK35, GRK4, GRK6, PGK1, PIP5K1A, T…	9206	291	19462	1.35125	0.00014994	3.58356e-06	3.48286e-06
GOTERM_BP_DIRECT	GO:0010629	negative regulation of gene expression	185	1.84631	0.000113023	RB1, APP, SPI1, INPPL1, ZBTB20, PARK7, PRDM1, FGF2, TNF, CRKL, YY1, GJA1, TBK1, MYC, CPNE1, KDR, AKT1, DIP2A, VPS35, SOX9, MAP3K7, SH3GL2, MEF2C, FBXW7, SLC35C2, SFMBT2, ZNF281, ADAM10, SOX11, DICER1, MIF, POU3F2, FOXP1, SFRP1, MYCN, SMO, PRKAR1A, MYADM, APLNR, ERP29, PGR, ADNP, NOTCH2, DNMT1, NOTCH1, MAX, PDGFB, PSEN1, GATA2, HIF1A, IQGAP3, TTBK1, ZFP36L1, BRIP1, TERT, PDCD10, STC2, ZNF148, ZBTB…	9206	319	19462	1.22602	0.714882	0.00708917	0.00688994
GOTERM_BP_DIRECT	GO:0006511	ubiquitin-dependent protein catabolic process	183	1.82635	6.97453e-08	UBE2D4, UBE3C, UBE2D2, UBE2D3, KEAP1, UBE2D1, UBE2L6, UBE3A, UBE3B, FBXO21, UBE2Z, FBXO22, UBE2L3, HERC5, PSMD9, NUB1, HERC3, RNF114, RNF19A, PSMD3, FBXO4, TRIM25, SKP2, FBXO8, BTRC, RNF111, SKP1, USP8, MYLIP, AREL1, USP5, ARRDC1, USP4, USP3, USP2, UBE2E1, RC3H1, UBE4A, UBE4B, FBXO10, TRPC4AP, FBXO11, KCTD6, WDR77, RBX1, RNF128, KCTD10, HECW2, PSMD11, CUL5, KLHL15, UBA6, CUL3, CUL2, CUL1, UBR4, N…	9206	290	19462	1.33404	0.000774013	1.58023e-05	1.53582e-05
GOTERM_BP_DIRECT	GO:0051726	regulation of cell cycle	178	1.77645	3.68568e-10	RB1, CCNI, TRRAP, CCNF, JADE1, JADE3, YEATS4, ADARB1, FGF2, ACTB, YY1, STK11, RASSF1, RUVBL2, AKT2, EPC1, KAT7, CCNL2, NBN, SKP2, CCNL1, PRKACA, BTRC, JUNB, NFRKB, PRKACB, CDKL2, NUP214, CDKL5, CSNK2A1, CSNK2A2, TSC2, TSC1, VASH1, UHMK1, BCR, MORF4L1, CCNE2, CCNE1, DDIT3, MORF4L2, SRSF5, PRR11, TP53, CDKL1, INO80C, INO80B, TSG101, INO80D, MEAF6, HEPACAM, CTBP1, PRDM11, MBTD1, GRK5, PCBP4, ZNF703,…	9206	268	19462	1.40411	4.09184e-06	1.41098e-07	1.37133e-07
GOTERM_BP_DIRECT	GO:0006281	DNA repair	176	1.75649	0.000117752	SMARCAL1, MDC1, MRE11, ANKLE1, RIF1, TRRAP, FMR1, UBE2D2, UBE2D3, BCCIP, TTF2, PARK7, BACH1, CDC14B, HERC2, RUVBL2, ALKBH1, CHEK1, KAT7, FBXO6, KMT5B, NFRKB, MEN1, WDHD1, SUPT16H, FBXW7, DDX11, USP3, RECQL, REV1, HUS1, CSNK1E, INIP, RBX1, MSH6, MSH2, MSH3, MORF4L2, PSME4, TIMELESS, DNA2, ASF1A, INO80C, INO80B, PIF1, VCP, INO80D, PARPBP, CHRNA4, BOD1L1, XPA, PDS5B, PDS5A, ZMPSTE24, RAD51AP1, BRIP1…	9206	302	19462	1.23203	0.729466	0.00726267	0.00705857
GOTERM_BP_DIRECT	GO:0001525	angiogenesis	173	1.72655	5.05684e-11	PANK2, PLXND1, SERPINE1, EMC10, RORA, RBPJ, FGF1, HS6ST1, ACTG1, AMOT, ELK3, NPPC, SOX17, FGF9, POFUT1, ANPEP, GJA5, BSG, LEPR, HOXA3, KDR, PROK2, CYP1B1, THSD7A, EPHB2, SLC12A6, HOXA7, PKNOX1, GLUL, EPHB4, EPHB3, PDGFRB, MED1, UNC5B, PRKCA, VASH1, EREG, EMCN, ADAM15, NCL, NINJ1, COL8A2, APLNR, COL8A1, HOXB3, PRKD2, PRKD1, CALCRL, NOTCH1, SHC1, EPAS1, SH2D2A, NPR3, TGFA, THY1, HOXB13, HIF1A, ARHG…	9206	255	19462	1.43424	5.61411e-07	2.0793e-08	2.02086e-08
GOTERM_BP_DIRECT	GO:0016192	vesicle-mediated transport	169	1.68663	6.85217e-13	GOLT1B, RASEF, MLC1, GOLGA4, ZFYVE27, KIF5A, CPNE1, AP1S2, AP1S1, AP1S3, AP5S1, BVES, VPS39, AP2M1, TRIM23, NSF, RAB2A, VPS18, ARL11, RAB2B, VPS33B, STX7, AP1B1, TSC2, GAPVD1, MAPK8IP3, SYTL2, RAB32, RAB30, RAB38, RIN1, RIN2, OPTN, COPB2, RTN3, COPA, INTU, SAR1A, STXBP3, SAR1B, COPB1, STXBP1, STXBP2, RHOBTB3, ARL1, KALRN, ARL17A, BLOC1S5, AP5M1, KIF3B, AP4S1, RAB11FIP3, AP1M2, SPTBN2, AP1M1, VTI1…	9206	240	19462	1.48865	7.60742e-09	5.43377e-10	5.28107e-10
GOTERM_BP_DIRECT	GO:0007420	brain development	168	1.67665	1.1043e-07	SLC23A1, CTNND1, UBE3A, UBE2L3, RGS4, CDH2, DPYSL2, FPGS, MACROD2, SOX6, MEN1, MFSD2A, CDK5RAP2, MED1, EPHA7, SLC6A17, ANAPC7, MAP1S, SLC6A11, UNC5C, EML1, BCR, PYGO2, TMX2, COL4A1, DNAJC30, GPRIN1, DDIT4, AGTR2, SNRPB, RTN3, DLX2, NDRG4, PFKFB3, ABCB6, STXBP3, FOXG1, SLC1A1, HPCA, PCDH19, RTN4, ACAT1, BAG6, ADGRG1, GRIN2A, BCL2L11, ATXN1, STK36, CDH22, DHX37, NKX2-1, TSPAN2, BPTF, NKX2-2, EGR2, …	9206	264	19462	1.34531	0.00122524	2.35767e-05	2.29142e-05
GOTERM_BP_DIRECT	GO:0030335	positive regulation of cell migration	164	1.63673	3.81284e-06	SEMA5A, CSF1, ATP8A1, FAM107A, FGF1, CLDN1, MYLK, ACTG1, IGF1R, PREX1, PLAU, AKT2, FAM110C, KDR, CPNE3, EPHB2, SEMA6B, PDGFRB, ACVR1, PDGFRA, EPHA4, SEMA6A, WNT5B, HGF, SEMA6D, F2R, ADAM10, PRKCA, ACTN4, TIAM1, ADAM17, SMO, DAAM2, RUFY3, MYADM, ADAM9, ROR2, CBLL1, EPHA2, CD274, SEMA7A, CEMIP, CD151, NOTCH1, MAZ, PDGFB, TWIST2, PIK3R3, TWIST1, PIK3R1, FAM83H, SDCBP, PODXL, CLEC7A, PDCD10, ZNF703, …	9206	267	19462	1.29852	0.0414468	0.000475619	0.000462253
GOTERM_BP_DIRECT	GO:0006366	transcription from RNA polymerase II promoter	159	1.58683	6.98188e-09	RB1, CCNK, EHF, CCNT2, PRDM4, CCNT1, GTF2B, ARID4A, ARID4B, ETS1, HOXA13, FGF2, MYC, KPNA6, TRIM24, EP300, SOX9, PKNOX1, TP63, SOX5, GTF2I, ABT1, SUPT16H, HNF1A, GTF2F1, FOXP3, AR, MAF, TBPL1, ATF4, GCM1, NOTCH1, CBFB, GLIS3, DTX1, GATA3, PIK3R1, GATA2, RPAP1, GTF2E1, TAF5L, PLAC8, NEUROD1, ZBTB7B, NKX2-5, NKX6-1, RREB1, NKX2-3, BCL9L, TFAP2B, STAT5B, SMAD1, XBP1, SMAD4, BCL11B, WNT3A, NFATC2, IN…	9206	241	19462	1.39475	7.75098e-05	2.27378e-06	2.20988e-06
GOTERM_BP_DIRECT	GO:0007507	heart development	157	1.56687	1.53286e-12	OXTR, TRAF3IP2, GJA1, SALL1, SOX17, TBC1D32, POFUT1, RPS6KA2, GJA5, EP300, PLCE1, SOX9, BVES, SOX4, PSKH1, ACVR1, MEF2A, MAP2K3, MEF2C, MAP2K1, MAP2K2, CXADR, DNAAF3, OSR1, AP1B1, TSC2, SYPL2, JMJD6, MTHFD1, LOX, MYL2, APLNR, ANKS6, ZFPM2, ZFPM1, FREM2, CALCRL, NOTCH1, SHC1, PDGFB, GATA4, CACNA1C, ZFP36L1, PPP3R1, ADAP2, FLRT3, DVL2, SMYD2, SMYD1, SMYD4, NKX2-5, HEXIM1, NEK8, TGFB2, TGFB1, FOXF1,…	9206	221	19462	1.50184	1.70181e-08	9.45437e-10	9.18867e-10
GOTERM_BP_DIRECT	GO:0006397	mRNA processing	155	1.54691	4.01355e-08	TCERG1, FMR1, GEMIN2, HNRNPR, CASC3, TTF2, ADARB1, ADARB2, TSEN54, EFTUD2, PNN, ALKBH5, PPP4R2, SNRPD2, SNRPD1, KHSRP, PAPOLG, HABP4, PAPOLA, ARL6IP4, ZNF326, PRKACA, PRKACB, SRRM4, MBNL1, RBFOX1, MBNL2, RBFOX2, RBFOX3, SCAF11, PUS1, SSU72, ARMC7, THOC3, WBP11, THOC5, PUS7, SRRM1, THOC6, JMJD6, RBMXL1, PDE12, XRN2, SRSF2, SNRNP27, SRSF4, SRSF5, SREK1, SRSF7, SRSF9, KHDRBS1, KHDRBS2, RBM8A, CSTF3,…	9206	238	19462	1.3768	0.000445485	9.68661e-06	9.41439e-06
GOTERM_BP_DIRECT	GO:0010468	regulation of gene expression	155	1.54691	0.000962312	APP, PRDM7, ZNF451, PRDM4, PRDM6, PRDM5, PRDM2, PRDM1, AHR, TSKU, SLC8A1, SLC8A2, SOX2, CDH1, MYC, KHSRP, POGZ, ADNP2, TRIM26, PHLDA2, TRIM21, TRIM22, MAP3K4, ATP1B1, FOXP1, LOX, TRIM17, APLNR, TRIM14, UCA1, ZNF711, ADNP, TRIM10, CGGBP1, SHC4, TXK, TSHZ1, TSHZ2, ATXN7L3B, PRDM13, PSEN1, PRDM11, HIF1A, ZFP36L1, NPAT, HNRNPDL, ZNF827, PCBP4, PCBP2, TRIM49C, EIF2AK3, IGF1, COQ7, PHOX2B, ST18, HNRNPK…	9206	271	19462	1.20915	0.999977	0.0377425	0.0366819
GOTERM_BP_DIRECT	GO:0001701	in utero embryonic development	154	1.53693	5.20933e-12	ATF2, ZFAND5, PLOD3, KEAP1, CMIP, AMOT, EDNRA, GJA1, ZMIZ1, MYC, ALKBH1, ZNF568, SLC39A1, PSPH, SLC39A3, ACVR1, PDGFRA, SLC34A2, MBNL1, DNAAF2, ADAM10, LIG4, OCRL, SLC30A1, RPGRIP1L, ATP11A, SLC5A7, AR, ADCY9, MSH2, SMO, ANKS6, ZFPM2, TP53, DSC3, NOTCH2, NOTCH1, YTHDC1, GATA6, TWIST1, GATA3, INPP5B, RIC8A, EPB41L5, CCNB2, NPAT, CCNB1, BCL2L11, C6, CHST11, MAN2A1, RDH10, DHX35, PLCG1, APOB, WDTC1,…	9206	218	19462	1.49342	5.78346e-08	2.62882e-09	2.55494e-09
GOTERM_BP_DIRECT	GO:0030036	actin cytoskeleton organization	154	1.53693	1.02086e-08	TESK2, AMOT, FGF7, POF1B, OPHN1, THSD7A, HMCN1, GAS2L3, CXADR, STARD8, TMOD3, ACTN1, ACTN4, BCR, DAAM1, DAAM2, SPECC1L, ELMO1, FSCN1, EZR, PFN1, UTRN, PFN2, BRSK2, SHC1, EPB41, FLII, AGAP2, CORO1B, CORO1C, SPTA1, ATXN3, SDCBP, NUAK2, NPHP1, ABL1, PACSIN2, PIP5K1A, PLEK2, PIP5K1C, SPTBN1, SPTBN2, SPECC1, VASP, STARD13, IQSEC2, AUTS2, IQSEC1, IQSEC3, PARVA, PARVB, ARPC5, ARHGAP26, SSH2, CORO2B, SSH…	9206	233	19462	1.39727	0.00011333	3.06314e-06	2.97706e-06
GOTERM_BP_DIRECT	GO:0001934	positive regulation of protein phosphorylation	150	1.49701	1.05895e-08	APP, ATF2, TFRC, FMR1, ARAF, FGF1, FGF2, TNF, CRKL, FGF5, CCND3, FGF7, EDNRB, CCND2, FGF8, CCND1, FGF9, CHEK2, AKT2, LEPR, KDR, AKT1, SOX9, PDE8A, CDON, MAP2K3, MAP2K4, RALBP1, EPHA7, LIMCH1, HGF, ADIPOQ, CSNK1D, ATG14, PGF, MOB3B, MOB3A, CLIP3, MOB3C, ADAM17, ERP29, WDFY2, RAF1, PPIA, CARD14, SEMA7A, FAXDC2, CHRNA7, PIK3R3, PSEN1, FPR2, STK4, EFNA5, RASGRP1, IQGAP3, FXR1, C3, FXR2, THPO, ABL1, D…	9206	226	19462	1.40313	0.000117558	3.09382e-06	3.00687e-06
GOTERM_BP_DIRECT	GO:0043161	proteasome-mediated ubiquitin-dependent protein catabolic process	146	1.45709	1.4333e-07	UBXN2B, UBXN2A, UBE2D2, UBE2D3, UBE2D1, UBE3A, FBXO22, PSMD7, HERC2, PSMD2, PSMD3, PSMD1, AKT1, SKP2, BTRC, SKP1, FBXO9, AREL1, NHLRC3, FBXW7, UBE4B, KCTD2, ARMC8, KCTD5, CD2AP, KLHL42, RBX1, TBL1XR1, KCTD10, DDIT3, HECW2, HECW1, KCTD13, TRIM13, RBCK1, CLOCK, PSMD12, VCP, PSMD11, CUL3, CUL1, RHOBTB3, NEDD4L, FBXO45, DTX4, ATXN3, RNF216, PCBP2, PSMF1, KLHDC2, KLHDC3, UBE2H, HACE1, UBE2B, SMURF2, S…	9206	225	19462	1.37179	0.00158999	2.79167e-05	2.71321e-05
GOTERM_BP_DIRECT	GO:0008380	RNA splicing	142	1.41717	1.11373e-08	TCERG1, FMR1, GEMIN2, CASC3, TTF2, EFTUD2, LSM10, PNN, PPP4R2, SNRPD2, PPP2R1A, SNRPD1, KHSRP, HABP4, ARL6IP4, ZNF326, SNRPD3, SNRNP35, SRRM4, MBNL1, RBFOX1, MBNL2, RBFOX2, RBFOX3, SCAF11, PUS1, ARMC7, THOC3, PRPF4B, WBP11, THOC5, PUS7, SRRM1, THOC6, JMJD6, PRPF4, RBMXL1, RRAGC, DDX39B, SRSF2, SNRNP27, SRSF4, SNRNP25, SREK1, PPIG, SNRPF, SRSF7, SNRPB, DDX5, RBM8A, AKAP17A, PRPF8, ZMAT5, SMN2, SMN…	9206	212	19462	1.41602	0.000123639	3.17042e-06	3.08132e-06
GOTERM_BP_DIRECT	GO:0007268	chemical synaptic transmission	140	1.39721	0.0165936	CHRM2, CHRM3, HTR4, TPGS1, GLS, RPS6KA3, GPR176, HTR7, MPZ, RPS6KA2, RPS6KA1, KIF5A, SLC12A6, BSN, SLC12A7, UNC13B, CHRNB2, PRKCG, PDYN, GABRG3, GABRG1, CACNB2, CACNB3, CACNB4, SYPL1, GPRIN1, KCNQ3, AMPH, GRIA1, GRIA2, CHRNA5, CNP, CHRNA4, CHRNA7, CHRNA6, SLC1A1, CACNA1B, SLC1A2, CACNA1A, SLC1A3, LPAR3, CACNA1E, CPLX1, GABARAP, GJC1, ATXN3, SDCBP, GRIN2A, HRH1, HRH2, NPBWR1, KCNMB1, HRH4, KCNN1, …	9206	257	19462	1.15163	1	0.283599	0.275629
GOTERM_BP_DIRECT	GO:0042981	regulation of apoptotic process	138	1.37725	0.00482838	RTKN, TRRAP, CAAP1, YEATS4, IKZF3, ETS1, ACTB, PYCARD, SLK, LGALS1, RASSF3, RUVBL2, RASSF5, RASSF6, TRIM24, EPC1, AKT1, CCNL2, SOX9, SKP2, CCNL1, TGM2, KPNA1, CARD10, DAPK1, ACTN1, FRS2, ACTN4, FBXO10, FBXO11, MORF4L1, BRMS1, LOX, MORF4L2, PPIF, RAF1, TP53, CARD14, NAIP, CARD11, VCP, MEAF6, ANP32A, MAGED1, BCL10, RTN4, MBTD1, PRDX2, BCL2L13, BCL2L11, ABL1, ABL2, ALX4, FADD, ZBTB7A, RBM10, BCL2L15…	9206	246	19462	1.18593	1	0.12763	0.124043
GOTERM_BP_DIRECT	GO:0055085	transmembrane transport	137	1.36727	0.0301268	SLC35B3, SLC46A1, SLC46A2, SLC35B4, TUSC3, AQP4, SLC4A1, AQP5, SLC4A2, ABCA12, ABCA13, SLC4A4, GJA3, SLCO2B1, GJA5, SLC16A6, SLC25A43, MPV17, SLC25A42, SLC25A44, MFSD2A, SLC16A5, ABCG8, RALBP1, ATP6V0E1, TAP2, CYB561A3, DISP2, SLC5A7, MIP, SLCO2A1, SPNS1, ABCG4, CFTR, ABCG1, ABCG2, SLC45A4, SLC22A6, ABCB1, ABCB6, ABCB7, ABCB5, TMEM241, SEC14L3, ANKH, SLCO1B3, SLC19A3, SLC19A2, ABCA2, SLC14A1, SLC…	9206	255	19462	1.13579	1	0.403947	0.392595
GOTERM_BP_DIRECT	GO:0018105	peptidyl-serine phosphorylation	136	1.35729	4.67618e-13	RPS6KA4, RPS6KA3, RPS6KA6, RPS6KA5, TBK1, RPS6KA2, CHEK2, AKT2, AKT3, RPS6KA1, PDK3, AKT1, STK32A, PRKACA, STK32B, PRKACB, PRKCG, CSNK1G3, MORC3, PRKCH, CSNK2A1, PRKCB, PRKCE, CSNK2A2, PRKCD, DYRK1A, LMTK2, CSNK1D, PRKCA, CSNK1E, UHMK1, MAPKAPK3, MAPKAPK2, ULK2, PRKD2, MAPKAPK5, PRKCQ, ULK1, PRKD1, TSSK2, CSNK1G2, CSNK1G1, BRSK1, BRSK2, TNKS, SLC1A1, PDGFB, STK4, PRKCZ, TTBK1, STK38, MAP3K20, STK…	9206	184	19462	1.56256	5.19158e-09	3.99346e-10	3.88123e-10
GOTERM_BP_DIRECT	GO:0050821	protein stabilization	136	1.35729	0.0002436	CTNND1, PARK7, RASSF1, RASSF2, SOX17, RUVBL2, CHEK2, LAMP2, CHORDC1, ZNF207, PIM1, EP300, CHP1, GOLGA7, SOX4, EPHA4, MORC3, COG7, RPS7, CSNK2A1, DNAAF2, FBXW7, RPL23, USP2, PRKCD, ANK2, TSC1, ATP1B3, ATP1B2, ATP1B1, MAPK8IP3, GTPBP4, HCFC1, PYURF, SMO, RABL3, PFN1, PPIB, TP53, TELO2, DSC3, PFN2, STXBP4, STXBP1, SEL1L, MTMR9, CREBL2, PIK3R1, STK4, NLK, RTN4, SAV1, STK3, BAG6, BAG4, BAG5, BAG2, PDC…	9206	229	19462	1.25551	0.933115	0.0131924	0.0128217
GOTERM_BP_DIRECT	GO:0016055	Wnt signaling pathway	135	1.34731	1.0251e-09	CTNND2, CTNND1, CELSR2, FRAT2, SOX17, CCND1, FAM53B, VPS35, BTRC, WLS, PIAS4, TLE4, CSNK1G3, TLE3, WNT5B, CSNK2A1, WNT5A, CTNNBIP1, CSNK2A2, CSNK1D, MITF, ZBTB33, CSNK1E, TMEM170B, HIC1, DKK2, SHISA6, SFRP1, CCNY, CCNE1, DAAM2, DDIT3, TRABD2B, CSNK1G2, TRABD2A, CSNK1G1, MACF1, DLX3, TNKS, CUL3, CTR9, KLHL12, APCDD1, NDRG2, WNT6, PORCN, HMGXB4, GRK5, GRK6, DVL2, PLCG2, DVL3, DRD2, MARK2, MARK1, WN…	9206	195	19462	1.46358	1.13805e-05	3.67117e-07	3.568e-07
GOTERM_BP_DIRECT	GO:0043123	positive regulation of I-kappaB kinase/NF-kappaB signaling	135	1.34731	1.23408e-07	TRAF3IP2, GOLT1B, TFRC, TNF, GJA1, LGALS1, TBK1, TFG, LURAP1L, TNFSF10, TRIM25, TRIM21, MAP3K7, TRIM22, WLS, TICAM2, PRKCB, PRKCE, F2R, ADIPOQ, SHISA5, JMJD8, RBX1, EDAR, CLEC4D, TRIM13, TRIM14, ROR1, RBCK1, UBE2V1, PRKD1, AJUBA, CARD11, ANKRD17, CUL1, LPAR1, BCL10, MTDH, IRAK1, CLEC7A, TSPAN6, MIER1, ABL1, HMOX1, FADD, ECT2, NDFIP2, NDFIP1, UBE2I, PLK2, NEK6, TNFRSF10B, MAVS, REL, UBE2N, TAB3, T…	9206	205	19462	1.39218	0.00136914	2.49105e-05	2.42104e-05
GOTERM_BP_DIRECT	GO:0006897	endocytosis	133	1.32735	1.01495e-07	ITSN2, APP, DGKD, ZFYVE9, ITSN1, INPPL1, FNBP1L, ENDOU, DPYSL2, ANKFY1, ENPP1, AP2M1, CSNK1G3, RALBP1, SCARA5, FNBP1, TSC2, ANK2, CSNK1D, CSNK1E, GAPVD1, SCAMP1, ARC, RAB34, AMPH, ENTHD1, RIN1, STEAP2, RIN2, CSNK1G2, CSNK1G1, RAB5B, RAB5C, CHRNA7, ILDR1, MTMR9, TEX261, C9ORF72, MTMR6, RHOBTB2, NCKIPSD, SNX2, MYO6, ABL1, PACSIN3, SNX9, RABGAP1L, SYNRG, TNK2, SURF4, PRG4, LRP1B, EHD1, EHD2, EHD3, E…	9206	201	19462	1.39885	0.00112616	2.2094e-05	2.14731e-05
GOTERM_BP_DIRECT	GO:0008283	cell proliferation	131	1.30739	8.27456e-12	MRE11, MKI67, UBE2L3, NDST1, EDNRA, MYC, OGFOD1, FPGS, LIPG, IL12B, AKT1, NBN, GNAT1, GLUL, TP63, PDK1, FBXW8, ANKRD45, LIG4, CDC25C, CDC25A, BTC, MORF4L1, MELK, HOXB4, YME1L1, PTGES, DLX5, SH2D2A, CUL1, PDS5B, ZFP36L1, RAP1B, LARP1, THPO, FAM83D, FAM83B, FAM83A, SMAD4, XRCC5, FZD4, WNT3A, ZBTB16, ESRRB, ECD, IGF1, THAP11, CDK9, TBCK, FER, CDK3, GNB1, CYP1A1, BCL2, CDK1, CSPG4, TGFBI, LHX9, NODAL…	9206	180	19462	1.53856	9.18646e-08	3.99409e-09	3.88185e-09
GOTERM_BP_DIRECT	GO:0007411	axon guidance	127	1.26747	7.43643e-07	SEMA5A, CYFIP2, CYFIP1, ARHGAP35, CDH4, RPS6KA5, OPHN1, DPYSL5, TUBB3, KIF5C, DPYSL2, KIF5B, BSG, KIF5A, DAG1, EPHB2, EPHB4, SCN1B, EPHB3, SEMA6B, EPHA5, EPHA4, EPHA7, SEMA6A, UNC5A, UNC5B, EPHA8, SEMA6D, WNT5A, UNC5C, UNC5D, LMX1A, FEZ2, PRKCQ, EPHA2, NOTCH2, NOTCH3, SEMA7A, NOTCH1, EPHA10, MYCBP2, GATA3, EFNA5, KALRN, EFNB2, EFNB1, EFNB3, FLRT2, FLRT3, NKX2-1, OTX2, CCDC141, WNT3, VASP, NGFR, S…	9206	195	19462	1.37685	0.00822195	0.000121411	0.000117999
GOTERM_BP_DIRECT	GO:0046777	protein autophosphorylation	125	1.2475	9.57702e-09	MYLK2, IGF1R, STK10, STK11, SLK, CHEK2, STK16, TRIM24, PIM1, KDR, AKT1, PIM3, NEK2, MAP3K9, PRKACA, PRKACB, EPHB4, EPHB3, PDGFRB, PRKCG, PDGFRA, EPHA4, CDKL5, DAPK1, EPHA8, DYRK1A, LMTK2, ATG13, UHMK1, ERN1, MELK, MAPKAPK3, MAK, MAPKAPK2, TYRO3, ULK2, PRKD2, SIK1, MAPKAPK5, ULK1, SIK2, PRKD1, TSSK2, TXK, THY1, STK4, NLK, GRK1, STK33, GRK5, IRAK1, GRK7, ABL1, MAP3K20, TRPM7, MARK2, LYN, NEK6, INSR…	9206	182	19462	1.45196	0.000106318	2.95345e-06	2.87045e-06
GOTERM_BP_DIRECT	GO:0043547	positive regulation of GTPase activity	125	1.2475	4.08501e-07	USP6NL, F11R, ARHGAP35, RAPGEFL1, DOCK10, RGS4, PREX2, DOCK11, PREX1, RGS1, TBC1D30, RGS6, TGM2, RALBP1, CDKL5, RALGAPA1, RALGAPA2, F2R, TSC2, BCR, ADCYAP1, SFRP1, TBC1D20, THY1, RASGRP1, C9ORF72, RAP1GAP, RASGRP3, ABR, RAP1A, ADAP2, DVL2, DVL3, SNX9, RSU1, RAB11FIP2, SRGAP2, ECT2, EVI5, ZC3H15, WNT4, S100A10, PRPF38B, RABGAP1L, CAV2, IQSEC1, ARHGAP27, NF1, GNAS, PIN1, GNB5, RGL1, FERMT2, EZH2, P…	9206	190	19462	1.39083	0.00452491	7.1987e-05	6.99639e-05
GOTERM_BP_DIRECT	GO:0098609	cell-cell adhesion	125	1.2475	4.50894e-06	CYFIP2, VEZT, CTNND2, CTNND1, AQP4, ICAM5, CLDN2, F11R, CELSR2, CELSR3, CDH8, ICAM1, CDH7, LGALS1, CDH3, CDH2, TRIM29, CDH1, SOX9, CDON, KIRREL3, KIRREL2, CD93, TMOD3, FNDC3A, CD2AP, EMCN, COL8A2, ELMO2, PKP1, TLN2, TLN1, CBLL1, DSC2, DSC3, COL13A1, SHC1, FBLIM1, PSEN1, THY1, LPP, CNN3, PKHD1, CLEC7A, NPHP1, ABL1, PIP5K1C, STXBP6, S100A11, VCAM1, JUP, FOXF1, DLG1, DLG2, DLG3, DCHS2, DLG4, DLG5, I…	9206	196	19462	1.34825	0.0488261	0.000552994	0.000537453
GOTERM_BP_DIRECT	GO:0030182	neuron differentiation	124	1.23752	5.34415e-10	MYT1L, PPP1CC, FGF8, CCND1, OPHN1, ADNP2, IER2, CDON, MEF2C, MAP2K1, WNT5B, WNT5A, SOX11, ACSL4, ACSL3, BHLHA15, POU3F2, RUNX3, RUNX2, RUNX1, LMX1A, DOK5, DDIT4, XRN2, ADNP, LMX1B, EPHA2, ATF4, RTN3, DDX6, BRSK1, BRSK2, HOXD1, BHLHE22, RTN4, NEUROD1, WNT6, NEUROD2, FUT9, ABL1, WNT1, HOXC8, WNT3, WNT4, FZD1, FZD3, WNT10A, FZD2, DTNB, FZD5, HSPA5, FZD4, WNT3A, FZD7, FZD8, TRAPPC9, SMARCA1, BMP6, TH…	9206	175	19462	1.49796	5.93306e-06	1.97769e-07	1.92211e-07
GOTERM_BP_DIRECT	GO:0000209	protein polyubiquitination	123	1.22754	0.000365553	UBE2D4, UBE3C, UBE2D2, UBE2D3, FBXO28, UBE2D1, UBE2L6, UBE3A, UBE3B, FBXO22, UBE2L3, NPEPPS, RNF114, RNF19A, FBXO4, SKP2, BTRC, TRIM21, TRIM22, RNF111, SKP1, AREL1, NHLRC3, FBXW8, FBXW7, UBE2E3, UBE2E1, RC3H1, UBE4A, UBE2E2, UBE4B, FBXW2, KLHL42, RNF41, RBX1, HECW2, HECW1, UBE2V2, TRIM14, RBCK1, UBE2V1, CBFB, TNKS, CUL3, NEDD4L, UBE2J1, RNF217, UBR5, UBE2H, HACE1, UBE2B, SMURF2, UBE2C, SMURF1, IR…	9206	206	19462	1.26228	0.982736	0.0184472	0.0179287
GOTERM_BP_DIRECT	GO:0051607	defense response to virus	123	1.22754	0.0976014	SPON2, ZNF175, IFITM1, CRCP, DDX60L, ADARB1, IFIT1, IFIT3, IFI44L, IFIT2, PYCARD, HERC5, TBK1, IL12B, AZI2, SKP2, TRIM22, DDX17, IFNAR2, BNIP3L, RAB2B, CXADR, RSAD2, RNASE2, UNC13D, SLFN13, ILF3, SLFN11, PDE12, DDIT4, DDX60, NLRP6, G3BP1, PCBP2, NLRP3, PMAIP1, FADD, ATG7, APOBEC3F, EIF2AK2, IFNLR1, ISG15, AICDA, AIMP1, ISG20, MOV10, MAVS, IL6, CNOT7, ATG16L1, NDUFAF4, CD207, BCL2, SERINC3, RNF185…	9206	236	19462	1.10182	1	0.814103	0.791224
GOTERM_BP_DIRECT	GO:0070374	positive regulation of ERK1 and ERK2 cascade	120	1.1976	0.0984577	APP, FGF1, FGF2, TNF, ICAM1, CRKL, PYCARD, FGF8, BMPER, KDR, PDE8A, PDGFRB, PDGFRA, CASR, MAP2K1, FBXW7, F2R, PRKCA, MIF, NPNT, MTURN, ADCYAP1, GAREM1, PRKD2, IAPP, NOTCH2, SEMA7A, NDRG4, NOTCH1, SHC1, CHRNA7, ALOX15, PDGFB, GATA4, FPR2, PLA2G5, SLC30A10, DNAJC27, RASGRP1, PRKCZ, RAP1B, RAP1A, CALCR, THPO, PDGFC, ABL1, DRD2, MAP2K7, CCR1, JUN, TGFB1, BRAF, INHBA, IGF1, BMP2, FGF19, CHRFAM7A, FGFR…	9206	230	19462	1.10299	1	0.819147	0.796127
GOTERM_BP_DIRECT	GO:0006629	lipid metabolic process	119	1.18762	0.0394811	UGT1A10, PITPNB, CPNE7, PITPNA, GDE1, COMT, CRKL, LACTB, FADS2, AKR7A2, LIPC, VSIG2, FADS6, LIPG, CPNE1, ENPP6, ZNF202, FADS1, UGT2B10, ARSA, STARD3, G6PD, TPRA1, DGAT2, OCRL, ACSL4, PLA2G15, BSCL2, ACLY, FAR1, ZNF670, MTMR2, MTMR3, MGST3, ALOX15, LPL, ALOX12, ABHD5, PLCXD1, PLCXD2, FUT1, ACAT2, ALDH3B2, TTPA, ALDH3B1, PLCG2, LTA4H, HMGCLL1, COX10, ABCA2, TMEM86A, BTN2A1, CIDEA, B3GALT5, TECRL, A…	9206	221	19462	1.13834	1	0.468956	0.455777
GOTERM_BP_DIRECT	GO:0000398	mRNA splicing, via spliceosome	118	1.17764	0.00090838	DBR1, TXNL4B, EIF4A3, HNRNPU, CWC25, HNRNPR, CASC3, EFTUD2, PNN, SNRPD2, SNRPD1, SNIP1, SNRPD3, SNRNP35, ISY1-RAB43, SRRM2, AQR, PRPF4B, SRRM1, PRPF4, DDX39B, SRSF2, SNRNP27, SRSF3, PPIE, SRSF4, GEMIN6, SNRNP25, SRSF5, SNRPF, SRSF6, SNRPC, SNRNP200, SRSF7, SNRPA, SF1, SNRPB, SRSF9, ZCCHC8, DDX5, RBM8A, YTHDC1, C9ORF78, PRPF8, ZMAT2, DHX35, RBM10, HSPA8, PRPF38B, PRPF38A, CWC15, MAGOHB, LSM5, LSM3…	9206	200	19462	1.24729	0.999958	0.0365393	0.0355124
GOTERM_BP_DIRECT	GO:0007156	homophilic cell adhesion via plasma membrane adhesion molecules	116	1.15768	4.00927e-07	CD84, PCDH11Y, CLSTN2, CLSTN3, CLSTN1, PCDH11X, CELSR2, PVR, CELSR3, CDH8, CDH7, CDH6, CDH4, CDH3, CDH2, CDH1, BSG, HMCN1, PCDHAC2, PCDHAC1, KIRREL3, PCDHA13, PCDHA12, PCDHA11, PCDHA10, DSC2, DSC3, PCDH10, PCDH12, PCDH19, PCDH17, PCDHA1, CDH20, CDH22, PCDHA5, PCDHA4, PCDHA3, PCDHA2, PCDHA9, PCDHA8, PCDHA7, PCDHA6, CADM4, CADM1, CADM2, L1CAM, PCDHGA10, IGSF11, PCDHGA11, SDK1, PCDHGA12, PCDHB2, DCH…	9206	174	19462	1.40937	0.0044412	7.17919e-05	6.97743e-05
GOTERM_BP_DIRECT	GO:0071222	cellular response to lipopolysaccharide	116	1.15768	0.00142722	CD86, SPON2, GFI1, SERPINE1, TNF, PYCARD, ZFP36, EDNRB, IL36B, IL12B, EPHB2, B2M, MAP2K3, GHSR, MEF2C, TICAM2, WNT5A, CD180, KMO, BCR, SHPK, ADAM9, CMPK2, CD274, CTR9, BCL10, PRPF8, NUGGC, EFNB2, SBNO2, ADAMTS13, KLRK1, IRAK1, THPO, TBXA2R, IRAK2, ABL1, NLRP3, MAP2K7, ABCA1, CDK19, XBP1, DEFA4, AICDA, NFKB1, CXCL11, IL6, CDK4, TNFSF4, HAMP, MYD88, CXCL9, CD40, IL24, HMGB2, TNFAIP3, CXCL1, HMGB1, …	9206	198	19462	1.23854	1	0.051107	0.0496708
GOTERM_BP_DIRECT	GO:0001666	response to hypoxia	114	1.13772	6.3345e-06	TFRC, ABAT, PLOD1, TNF, TXN2, NPPC, ALKBH5, EDNRA, PLAU, MYB, EP300, MAP3K7, SOX4, CHRNB2, SLC11A2, ADIPOQ, CYBA, ACTN4, ATP1B1, PGF, ADAM17, DDIT4, AJUBA, CHRNA4, EPAS1, CHRNA7, ITPR1, ITPR2, HIF1A, HSP90B1, DPP4, HSD11B2, RAD21, HMOX1, SCAP, DRD2, HMOX2, EGR1, CREBBP, TGFB2, SMAD4, TGFB1, VCAM1, SMAD3, FZD4, CAV1, LIF, MTHFR, FOSL2, NR4A2, BMP2, CXCL12, TH, CYP1A1, NF1, PIN1, ATM, CHRFAM7A, ACV…	9206	177	19462	1.3616	0.0679099	0.000740269	0.000719465
GOTERM_BP_DIRECT	GO:0043524	negative regulation of neuron apoptotic process	113	1.12774	2.37743e-08	CNTF, PLXND1, FAIM2, PARK7, IL27RA, FOXQ1, NPPC, SYNGAP1, FGF8, CCND1, ALKBH1, KDR, PRKCG, MEF2C, KDM2B, UNC5B, F2R, LIG4, MSH2, TYRO3, ADNP, STAMBP, IL6ST, NAIP, DLX1, SET, STXBP1, SLC1A1, AGAP2, HTRA2, PSEN1, SLC30A10, HIF1A, TERT, RAD21, HMOX1, PPARGC1A, SNX6, TFAP2B, JUN, BDNF, XRCC2, FZD9, BRAF, GDF5, THAP11, NR4A2, GDNF, BCL2, PPT1, CPEB3, GCLM, CPEB2, NES, BCL2L1, CPEB4, BARHL1, GABRB2, GP…	9206	163	19462	1.46557	0.000263907	5.99869e-06	5.83011e-06
GOTERM_BP_DIRECT	GO:0072659	protein localization to plasma membrane	113	1.12774	6.6973e-08	RAB3B, RAB3C, RAB3A, RAB3D, ZDHHC5, ZDHHC7, SLC4A1, ABCA12, F11R, ZDHHC2, TNF, ZDHHC3, EFR3A, ZFYVE27, SCP2, CDH2, CDH1, AKT2, BSG, ARL6IP5, ADIPOQ, TTC7B, ANK2, ATP1B3, WDR72, ANK3, PDZK1, TTC7A, ATP1B1, ANK1, CACNB2, CACNB3, FRMD8, RAB34, MYADM, EZR, EPHA2, STXBP1, LYPD1, PRKCZ, MYL12A, BAG4, RAP1A, EPB41L3, MAP7, TSPAN5, PIP5K1A, SCN3B, SPTBN1, PACSIN1, S100A10, JUP, SMURF1, PTCH1, SEC16A, RDX…	9206	165	19462	1.44781	0.000743258	1.58023e-05	1.53582e-05
GOTERM_BP_DIRECT	GO:0043410	positive regulation of MAPK cascade	110	1.0978	1.48877e-05	APP, WWC1, FGF2, TNF, IGF1R, SOX2, NDST1, CDH2, KDR, PLCE1, IL6R, CDON, PDGFRB, MAP2K3, MEF2C, MAP2K1, MAP2K2, IGFBP4, EPHA8, HGF, IGFBP3, PRKCE, F2R, FRS2, GPR37L1, AR, DOK5, DOK6, IAPP, ROR1, ROR2, RAF1, PPIA, SHC2, SHC1, CHRNA7, PDGFB, LPAR1, TGFA, LPAR3, IQGAP1, IQGAP3, PRDX2, DHX33, THPO, PLCG2, CAV2, INSR, LIF, IGF2, EIF2AK2, IGF1, EFNA1, BMP2, IL6, CSPG4, CHRFAM7A, TAB1, FGFR2, FGFR1, TP73…	9206	172	19462	1.35201	0.152348	0.00148904	0.0014472
GOTERM_BP_DIRECT	GO:0051897	positive regulation of protein kinase B signaling	110	1.0978	0.000942365	SEMA5A, APP, PARK7, FGF2, TNF, IGF1R, FAM110C, CPNE1, KDR, SOX9, PDGFRB, PDGFRA, IGFBP5, UNC5B, HGF, F2R, BTC, IAPP, ROR1, ROR2, TSPYL5, MAZ, PDGFB, TGFA, GATA3, RTN4, STK3, MTDH, BAG4, CALCR, THPO, PDGFC, OSBPL8, XBP1, TGFB2, TGFB1, INSR, FN1, IGF2, IGF1, PTK2, LIN28A, CD28, HPSE, FERMT2, FGFR1, RET, ITGB1, FLT1, HIP1, HSP90AB1, PTPRJ, ARRB2, PIK3CB, PIK3CG, CX3CL1, C1QTNF1, C1QBP, CCR7, JAK2, N…	9206	185	19462	1.25701	0.999972	0.0376336	0.036576
GOTERM_BP_DIRECT	GO:0051092	positive regulation of NF-kappaB transcription factor activity	107	1.06786	5.35353e-06	APP, TFRC, RTKN2, IL1RAP, TNF, RPS6KA4, PYCARD, RPS6KA5, TRIM25, CAPN3, EP300, TRIM21, MAP3K7, TRIM22, TICAM2, PRKCH, PRKCB, WNT5A, AR, ANKRD42, TRIM13, TRIM14, PRKD2, ROR1, PRKCQ, RBCK1, UBE2V1, PRKD1, PPIA, CLOCK, S100A9, CARD14, CARD11, DHX9, TNFRSF11A, BCL10, PRKCZ, MTDH, PRDX3, IRAK1, DHX33, CLEC7A, IRAK2, PLCG2, NLRP3, ZBTB7A, NTSR1, TGFB1, CAV1, EIF2AK2, TRAPPC9, FER, UBE2N, MAP3K13, MYD88…	9206	164	19462	1.37929	0.0577033	0.000646032	0.000627876
GOTERM_BP_DIRECT	GO:0042127	regulation of cell proliferation	106	1.05788	0.000628983	TES, PID1, PRDM1, CCND3, PLAU, CHEK1, SOX9, JUNB, KCNH1, PDGFRB, IL4R, RBFOX2, MITF, PIAS1, ACE2, CFDP1, AGTR1, TXNIP, BEX4, CDCA7, C1ORF56, PDS5B, NDRG1, SAV1, NUAK1, CHST11, NKX2-3, S100A11, TFAP2A, STAT5A, JAG2, TFAP2B, STAT5B, TGFB2, JUN, CADM4, TGFB1, JAG1, TFAP2E, JUP, AMBN, TNFRSF9, FANCA, BRAF, PTK2, NFKBIA, FA2H, SQLE, CCDC88A, CXCL11, BCL6, C8ORF44-SGK3, CDK4, MAFG, EZH2, ALK, CXCL9, CD…	9206	176	19462	1.27324	0.999074	0.0279319	0.0271469
GOTERM_BP_DIRECT	GO:0006914	autophagy	105	1.0479	1.88632e-06	CD84, PARK7, FNBP1L, STK11, HERC1, SBF2, VPS39, SH3GLB1, VPS18, ARSA, GABARAPL1, MAP1S, ATG9A, ATG10, RNF41, TRIM17, TBC1D25, CHMP4B, ULK2, CHMP4A, ULK1, S100A9, TP53, OPTN, VCP, C9ORF72, FOXO1, GABARAP, STK35, ABL1, VTI1A, ZKSCAN3, TBC1D14, NRBF2, DRD2, ATG7, ARSB, ATG5, MOAP1, UVRAG, XBP1, SEC16A, RAB39A, RAB39B, GPR137B, TOLLIP, CHMP2B, ATG2A, CHMP2A, RNF185, TECPR2, TECPR1, LRSAM1, WDR47, ITG…	9206	158	19462	1.40491	0.0207242	0.000258543	0.000251277
GOTERM_BP_DIRECT	GO:0006457	protein folding	105	1.0479	0.0110095	WIPF1, NPPC, GNAT2, RUVBL2, KHSRP, GNAT1, PDIA3, MOGS, PDIA6, CLPX, PDIA5, DNAJB11, PPIF, ERP29, PPIE, FKBP9, PPIG, PPIB, FKBP4, PPIA, ATF6, FKBP6, PPIC, FKBP5, TBCEL, LMAN2L, FUT10, HSPA4L, ARL2, DNAJC25, HSP90B1, BAG4, HSPH1, BAG5, BAG2, GRPEL1, DNAJC21, GRPEL2, MPDU1, TXNDC5, DNAJC19, HSPA9, HSPA8, ST13, HSPA4, TBCD, TBCC, CCT6A, GNB2, GNB1, ANP32E, GNB4, HYOU1, CALR, GNB5, FKBP10, HSP90AB1, C…	9206	186	19462	1.19342	1	0.221026	0.214814
GOTERM_BP_DIRECT	GO:0030336	negative regulation of cell migration	102	1.01796	0.032344	IFITM1, ZMYND8, SERPINE1, ARID4A, ARID4B, ADARB1, LDLRAD4, CDH1, ADORA3, DPYSL3, SAP130, DAG1, CYP1B1, ARID2, ARPIN, EPHA4, IGFBP5, LIMCH1, TPM1, ADIPOQ, MITF, MIF, GTPBP4, SAP30, RNF41, SFRP1, BRMS1, ADAM15, VCL, ABHD2, STC1, THY1, FOXO3, RRAS, NKX2-1, SUDS3, SRGAP3, DRD2, SRGAP2, SRGAP1, SCAI, WNT4, OSBPL8, NGFR, JAG1, SMAD7, STK24, DLG5, STK26, BCL2, NF1, NF2, OGT, ACVRL1, PTPRT, CLIC4, BMP10,…	9206	186	19462	1.15932	1	0.429525	0.417454
GOTERM_BP_DIRECT	GO:0000165	MAPK cascade	101	1.00798	2.42669e-05	PLVAP, ARAF, TNF, PPP1CB, PPP1CC, ZFP36, SYNGAP1, FGF8, MYC, NRTN, MAP3K8, MAP3K9, MAP3K7, MAP3K4, MEN1, MEF2A, MAP2K3, MAP2K4, MEF2C, MAP2K1, MAP2K2, IGFBP4, IGFBP3, PRKCE, MAPK8IP2, RBX1, AR, MAPKAPK3, MAPKAPK2, MAPKAPK5, RAF1, RASAL2, NLK, ZFP36L1, RASGRP3, RCE1, MAP2K7, SMAD1, TGFB1, CAV1, BRAF, SETX, NF1, NF2, FGF13, MAP3K14, MAP3K11, FGFR1, RET, YWHAE, LRRK2, ADRA1A, PEA15, CD36, CCR5, DUSP…	9206	157	19462	1.36	0.236173	0.00222654	0.00216396
GOTERM_BP_DIRECT	GO:0045766	positive regulation of angiogenesis	101	1.00798	0.000521156	SEMA5A, SERPINE1, EMC10, FGF1, ETS1, FGF2, AKT3, KDR, CYP1B1, CCBE1, PRKCB, HGF, WNT5A, VASH2, PRKCA, PGF, RUNX1, STIM1, ADAM12, NINJ1, APLNR, PRKD2, PRKD1, CHRNA7, GATA6, TWIST1, GATA4, GATA2, HIF1A, RTN4, MTDH, C3, RRAS, TERT, TBXA2R, HMOX1, PLCG1, XBP1, JUP, HMGA2, SP1, WNK1, AGO2, CHRFAM7A, HPSE, NODAL, NFE2L2, ACVRL1, ITGB1, NRP1, CD40, FLT1, BTG1, ITGB3, ADM, BRCA1, NR2E1, HK2, EMILIN2, CTS…	9206	166	19462	1.28626	0.996934	0.0242087	0.0235283
GOTERM_BP_DIRECT	GO:0065003	macromolecular complex assembly	99	0.988024	6.02103e-06	ATF1, WIPF1, HFE, IL1RAP, RIMS1, PPP2R1A, CAPN3, SOX9, KPNA3, AP2M1, SLC25A46, MAGI1, CARD10, DNAJB12, DNAJB14, MITF, CD2AP, TIAM1, PARD3, NUPR1, TP53, LLGL1, SKAP2, KMT2A, MAX, DHX9, EPB41, LIN7A, TSPAN4, LPXN, OTX2, SNX9, ZNF148, PPARGC1A, CREBBP, ST13, FANCA, FANCC, DNAJC15, EXT1, OCLN, DLG4, DLG5, MDM2, CDK1, MDM4, TUBGCP4, PICALM, DET1, CD40, GPAA1, SLC2A1, CD3G, WASL, LAMC1, IKBKG, DNM1L, T…	9206	150	19462	1.39528	0.0646605	0.000711122	0.000691138
GOTERM_BP_DIRECT	GO:0007015	actin filament organization	99	0.988024	4.4927e-05	AVIL, INPPL1, AQP2, SAMD14, POF1B, MPRIP, TMSB10, TPM4, TPM3, TPM2, TMOD3, ACTN1, TPM1, TMOD2, ERMN, CD2AP, RUFY3, ELMO1, FSCN1, ELMO2, TAGLN2, RHOBTB3, ARHGAP17, CORO1B, CORO1C, RHOBTB2, ARHGAP12, CNN3, SPTA1, CNN1, RHOT2, MYO6, PPARGC1B, PACSIN1, ZBED3, MYO5A, DLG1, MYO5B, BCL2, HIP1, SH3KBP1, LMOD1, WASL, PPP1R9A, RND2, RND3, ARHGAP6, TRIOBP, LMOD3, RND1, PPP1R9B, KBTBD13, TMSB4X, NCK2, RAC1, …	9206	155	19462	1.35027	0.392736	0.00353745	0.00343803
GOTERM_BP_DIRECT	GO:0090090	negative regulation of canonical Wnt signaling pathway	97	0.968064	0.0122782	APP, CTNND1, JADE1, SOX2, STK11, SOX17, CDH2, RUVBL2, SOX9, IGFBP1, TLE4, TLE3, IGFBP4, WNT5A, CTNNBIP1, TMEM170B, DKK1, DKK2, SHISA6, RBX1, SFRP1, FRMD8, DDIT3, HECW1, ROR2, NOTCH1, FOXO3, STK4, FOXO1, STK3, G3BP1, NKX2-5, FZD1, WWTR1, EGR1, FZD4, SIAH2, CAV1, FZD6, MCC, UBAC2, CYLD, FERMT1, DAB2, BMP2, CCDC88C, SNAI2, LMBR1L, GSK3B, DRAXIN, GSK3A, CBY1, LIMD1, GLI1, GLI3, SHH, MDK, DACT3, SOST,…	9206	171	19462	1.1992	1	0.230147	0.22368
GOTERM_BP_DIRECT	GO:0008360	regulation of cell shape	96	0.958084	7.68496e-05	CYFIP1, PLXND1, WDR1, SH3KBP1, C15ORF62, F11R, LIMD1, RND2, RND3, SYNE3, ARHGAP35, RND1, EPS8, KDR, PLXNC1, RAC1, BVES, TBCCD1, TPM1, RHOG, RHOH, ARHGEF18, MIR21, PRPF40A, RHOF, ARAP1, RHOC, F2, RHOA, ERMN, RHOB, FGR, CFDP1, CDC42EP4, RASA1, KIT, CDC42EP3, MYH9, PLEKHO1, PHIP, EZR, ALDOA, CRK, RHOQ, CDC42SE1, FBLIM1, EPB41, PALM3, RHOBTB3, LPAR1, ARHGAP18, SEMA3E, ARHGAP15, MYL12A, COCH, ZMPSTE24…	9206	151	19462	1.34404	0.573958	0.0052286	0.00508166
GOTERM_BP_DIRECT	GO:0071456	cellular response to hypoxia	94	0.938124	1.72615e-07	SUV39H2, CDKN1B, ACAA2, SUV39H1, HILPDA, HP1BP3, MPL, PTEN, RORA, ADO, AQP3, SLC8A1, BBC3, RPTOR, NPEPPS, MYC, ATP7A, NKX3-1, BNIP3L, CASR, EDN1, PTGIS, KCND2, PRKCE, DNMT3A, SIRT4, FOS, SDHD, SIRT1, SIRT2, CCNA2, SFRP1, MALAT1, PPARG, MGARP, SLC29A1, TP53, PPARD, OPRD1, PRKAA1, NOTCH1, SRC, EPAS1, GATA6, TWIST1, STC1, AK4, MIEF1, FOXO3, PTGS2, HIF1A, NDRG1, RTN4, SLC9A1, ZFP36L1, BRIP1, IRAK1, T…	9206	134	19462	1.48299	0.00191454	3.24809e-05	3.15681e-05
GOTERM_BP_DIRECT	GO:0007010	cytoskeleton organization	94	0.938124	0.000714926	PRR5, CNTNAP1, MAST4, SH3KBP1, MAST3, MAST1, TNFAIP3, YEATS4, LIMD1, SYNE3, LMNB2, LMNB1, PCLO, CAPZB, MDK, ZMYM4, DPYSL2, ZMYM6, PLCE1, SH3BGRL3, SOX9, SH3D19, SEMA6A, DST, GPR35, TPM1, ANK2, PRPF40A, ANK3, ANK1, ARC, GAN, PALLD, ELMO2, PHIP, TLN2, CYLC2, AJUBA, MAPKAP1, FITM2, THY1, ADD3, CAMSAP1, ADD1, PLD2, NCKIPSD, FGD4, CECR2, UGT8, ARHGAP21, STRIP1, ABLIM1, BLOC1S6, ABLIM2, FGD6, ABLIM3, M…	9206	154	19462	1.2904	0.999644	0.0308837	0.0300157
GOTERM_BP_DIRECT	GO:0007030	Golgi organization	93	0.928144	1.22405e-06	USP6NL, PI4K2B, UBXN2B, UBXN2A, LRRK2, SYNE1, RAB43, GOLGA2, GOLGA5, MYO18A, TMED3, TMED2, TMED1, TMED7, TMED6, TMED5, RAB8A, TMED4, DYNC2H1, RAB2A, BCAS3, RAB2B, TMED9, COG7, TICAM2, FBXW8, COG6, COG5, TANGO2, GOLPH3L, GOLGA8K, ZFP69B, GOLGA8J, VPS13B, GOLGA8M, CSNK1D, BHLHA15, GOLGA8N, GOLGA2P5, CIT, GAK, GOLGA8B, RAB30, TBC1D20, GORASP2, GORASP1, GOLGA8H, PRKD1, ARHGEF7, OPTN, PI4K2A, RAB1A, T…	9206	136	19462	1.44564	0.0134975	0.000188742	0.000183438
GOTERM_BP_DIRECT	GO:0031175	neuron projection development	91	0.908184	3.14834e-08	RB1, CNTNAP2, APP, GSK3B, BTG2, RASGRF1, DOCK7, STMN2, PTPRM, STMN3, STMN4, HMGB1, FRY, PPP1R9A, PPP1R9B, PQBP1, SAMD14, ZFYVE27, ATCAY, HERC1, OPHN1, CDH1, ALKBH1, STMN1, EFHD1, NRTN, PHGDH, SH3GL2, UNC5A, PRMT1, EPHA8, VPS13B, GFRA1, RGMA, UHMK1, GPRIN3, ADCYAP1, MAP1B, GPRIN1, RAB35, TBC1D24, RAPGEF2, ULK1, MAPT, GPM6A, NLGN1, ROCK1, LAMA1, NRXN1, SRF, CDNF, CAMSAP1, CAMSAP2, BLOC1S4, BLOC1S5,…	9206	126	19462	1.52682	0.000349467	7.7673e-06	7.54901e-06
GOTERM_BP_DIRECT	GO:0001764	neuron migration	90	0.898204	1.3557e-08	BARHL1, YWHAE, NRP1, CELSR2, SH3RF1, CRKL, GJA1, PCM1, TUBA1A, CHL1, ALKBH1, RAC1, NEO1, CCR4, BBS4, PRKG1, NDEL1, KIRREL3, EMX2, MEF2C, HSP90AA1, CDKL5, ITGA3, DCC, NAV1, PAX6, POMGNT2, RHOA, TUBB2B, TUBB2A, MAP1B, DDIT4, TYRO3, DCX, RAPGEF2, GAS6, ASTN2, CRK, SDCCAG8, PAFAH1B1, ASTN1, GPM6A, SEMA3A, SATB2, SRF, CEP85L, CXCR4, TWIST1, FBXO45, PSEN1, GATA3, ASCL1, GATA2, NTN1, RELN, UNK, TRIM46, …	9206	123	19462	1.54687	0.000150498	3.58356e-06	3.48286e-06
GOTERM_BP_DIRECT	GO:0051260	protein homooligomerization	90	0.898204	8.15755e-07	CEP57, TRIM72, APP, KCNC1, KCNC2, KCNC4, TNFAIP1, ELAVL1, IKZF4, PYCARD, ALAD, RS1, PEG10, PRND, VSTM5, TGM2, PRMT8, PDCD6IP, KCND1, KCND2, KCND3, RIPK2, PRMT1, ROM1, KCTD2, KCTD4, KCTD5, KCTD6, JMJD6, KCTD9, ARC, KCTD10, SUB1, PXDN, NINJ1, KCTD13, TRIM13, KCTD14, IAPP, KCTD11, KCTD12, MAPT, KCTD15, CARD11, KCTD16, ATL3, KCNA1, ATL1, ATL2, MOSPD2, KCNA3, KCNA4, KCNA6, BCL10, KCNA7, TMEM70, KCNV1,…	9206	130	19462	1.46358	0.00901563	0.000131254	0.000127565
GOTERM_BP_DIRECT	GO:0090263	positive regulation of canonical Wnt signaling pathway	90	0.898204	3.65699e-06	SEMA5A, EDA, DDX3X, LRRK2, USP34, ILK, NRARP, FGF2, HHEX, FRAT1, CDH3, FGF9, RSPO2, RSPO3, FAM53B, VPS35, RSPO1, SOX4, DACT1, RPS12, WLS, USP8, CSNK1G3, USP47, CSNK1D, CSNK1E, DKK2, PSMA5, CTDNEP1, PPM1A, SFRP1, ZEB2, PPM1B, GPRC5B, PSMA4, PSMA2, DAAM2, TBL1XR1, ROR2, ADNP, CSNK1G2, CSNK1G1, AMER1, YAP1, KANK1, VCP, SRC, TNKS, DLX5, PPM1N, PRDM15, GSKIP, XIAP, EGFR, PSMA7, PSMB5, PSMB2, TTC21B, U…	9206	133	19462	1.43056	0.0397869	0.000463475	0.00045045
GOTERM_BP_DIRECT	GO:0007275	multicellular organism development	90	0.898204	0.00031157	RET, ALK, FLT1, GPR65, ZNF45, MEOX1, CDH8, IGF1R, CDH7, HOXA10, CDH6, HOXA9, TCL1A, CDH4, CDH3, CDH2, CDH1, ZMYM4, SUFU, PIM1, KDR, GNRHR, LEPR, HOXA1, ADAMTS9, EPHB4, PDGFRB, PDGFRA, EDN3, KREMEN1, HUNK, EN2, PAX5, VCAN, TMEFF2, KIT, CDH11, TYRO3, CDHR3, ACRV1, CDH12, ANGPTL2, CDH13, ROR1, ROR2, MET, CHST2, CDH18, EPHA2, CDH19, HLF, GREB1L, FSTL1, EGFR, FSTL4, FSTL3, MNT, ERBB3, THPO, CUX1, ERBB…	9206	144	19462	1.32129	0.968557	0.0163163	0.0158577
GOTERM_BP_DIRECT	GO:0007568	aging	90	0.898204	0.000819659	CDKN1C, CIITA, ATP8A2, TFRC, OGG1, ELAVL4, ADM, ABAT, HTR2A, ADRA1A, FGF2, CLDN1, SLC6A3, CX3CL1, PPP1R9B, EDNRB, SIN3A, FBXO4, DAG1, CASP2, TIMP1, CTSC, IL10, IGFBP1, PDGFRB, SREBF1, TPRA1, IGFBP5, GPX4, MME, IL15, ARG1, MMP2, DNMT3A, TACR3, GFRA1, FOS, GLRX2, PAX5, TNFRSF1B, KMO, PAX2, TGFBR2, CANX, CAT, RGN, SERPING1, BECN1, RPN2, CNP, FOXG1, HTRA2, FOXO4, TYMS, FOXO3, PTGS2, AURKB, KRT33B, WR…	9206	147	19462	1.29432	0.999889	0.0348654	0.0338855
GOTERM_BP_DIRECT	GO:0019221	cytokine-mediated signaling pathway	90	0.898204	0.020779	EDA, IL23R, IL5RA, PTPRJ, CX3CL1, IL27RA, GHR, IL36B, NFKBIZ, LEPR, IL12B, AKT1, JAK2, PRKACA, PRKACB, IL6R, JAK1, CCR2, TGM2, IL13RA1, IFNAR2, IL4R, IFNGR1, RIPK2, IFNGR2, LIFR, IL16, IRAK3, TYK2, IL17RE, IRAK4, OSMR, IL17RD, F3, PRLR, EREG, GREM2, IL1A, IL1B, KIT, IL6ST, SOS1, CD44, IFNAR1, CEBPA, EBI3, SLC1A1, IL20RB, CSF2RB, LILRA1, CBL, LRP8, RELA, IL22RA2, SOCS1, IRAK1, IRAK2, CCL2, STAT6, …	9206	160	19462	1.18916	1	0.325371	0.316227
GOTERM_BP_DIRECT	GO:0006888	ER to Golgi vesicle-mediated transport	89	0.888224	2.00882e-05	ARF4, PGAP1, GOLT1B, KDELR1, PROS1, MIA2, IER3IP1, GOLGA2, TFG, CREB3L2, TMED3, BCAP29, TMED2, TMED1, TRAPPC13, TMED7, TMED6, TMED5, TMED4, RAB2A, TMED9, TICAM2, TRAPPC2L, TRAPPC2B, ANK1, NRBP1, CTAGE1, VAMP7, TBC1D20, TRAPPC6B, PREB, KDELR2, ERGIC2, SEC22A, ERGIC1, SEC22C, TRAPPC3L, COPB2, RAB1A, COPA, SEC23A, VCP, TMED10, LMAN2L, STX17, SAR1A, PEF1, SAR1B, CUL3, COPB1, RAB1B, GOSR1, TEX261, KLH…	9206	135	19462	1.39371	0.199902	0.00188999	0.00183688
GOTERM_BP_DIRECT	GO:0009887	animal organ morphogenesis	89	0.888224	0.000294807	COL18A1, NRP1, ONECUT2, FHL1, LAMC1, FGF1, FGF2, FGF5, LFNG, FGF7, FGF8, FGF9, EP300, PHLDA2, SFTPB, TLE3, SMARCC1, SEMA6A, SYK, ITGA2, PAX3, PAX6, PAX5, DCN, MLF2, EREG, ETV7, GREM1, TMEFF1, GREM2, ATRN, TMEFF2, PAX9, EVL, LY6H, NBL1, NOTCH2, LAMA1, CUL1, CRX, NTN1, RELA, EFNB2, ABLIM1, EGFLAM, PDGFC, CCL2, E2F4, STX2, NKX6-1, FGF22, NEK8, NTNG1, NTNG2, CDX2, LAMB3, FOXF2, ATRNL1, FOXF1, PTCH1, …	9206	142	19462	1.32501	0.962124	0.0155855	0.0151475
GOTERM_BP_DIRECT	GO:0000226	microtubule cytoskeleton organization	89	0.888224	0.000784868	WDR47, DOCK7, BCCIP, CDC14A, CDC14B, TUBA1C, TUBB6, TUBA1B, TUBA1A, TUBB3, RNF19A, NEFH, BBS4, CDK5RAP2, APC2, SS18, GAS2L3, DST, MAP1S, TUBB, HAUS6, TUBG1, MID1, EML1, PARD3B, EML3, EML4, DYNC1LI1, TUBB2B, DYNC1LI2, TUBB2A, KIF2A, MAP7D1, MAP1B, PARD3, MAP7D2, SIK3, BIRC5, MAPT, VAMP4, GAPDH, PHLDB2, PAFAH1B1, IQCA1, TBCEL, CNP, TUBAL3, SSNA1, TUBD1, CRMP1, FIGN, TTL, PRKCZ, GABARAP, CAMSAP1, CA…	9206	145	19462	1.29759	0.999836	0.0336433	0.0326978
GOTERM_BP_DIRECT	GO:0032496	response to lipopolysaccharide	88	0.878244	0.00414644	PCSK1, IL23R, HMGB2, ADM, PTPN22, FASLG, CLDN1, LOXL1, IL18BP, ALAD, AKAP12, RPS6KA3, TRIM6, CASP8, DUSP10, CASP3, FBXO3, BDKRB1, CCR7, NOS1, JAK2, CD96, EDN1, CHUK, IL13, F2R, DIO2, IRAK3, FOS, FOXP3, TIRAP, FOXP1, ADAM17, MAPKAPK3, SLPI, IL1B, MAPKAPK2, PELI1, TRIB1, S100A9, TLR4, TLR2, IFNAR1, PTGFR, CEBPB, HDAC2, NOTCH1, MAOB, HPGD, CNP, PTGER2, PALM3, CSF2RB, TNFRSF11A, LIAS, PTGS2, ADH5, C2…	9206	149	19462	1.24857	1	0.113105	0.109926
GOTERM_BP_DIRECT	GO:0000278	mitotic cell cycle	88	0.878244	0.0166154	CETN1, CETN2, CLTC, PRDM5, YEATS4, KIF11, TUBA1C, TUBB6, TUBA1B, EDNRA, TUBA1A, TUBB3, ENSA, MYB, CEP250, NEK2, MYBL2, NEK3, AZI2, MYBL1, MEN1, NUP214, WDHD1, PBRM1, PPP1R12A, HGF, TUBB, USP3, DNMT3A, MASTL, TUBG1, CDC25B, CIT, LATS1, EML4, TUBB2B, CLIP1, TUBB2A, INCENP, SRSF2, BIRC5, MCPH1, TUBAL3, DCTN1, CUL3, DCTN3, AKAP8, NOLC1, TUBD1, SKA3, ARPP19, RNF2, AURKB, AURKA, CENPC, SKA2, PPP2CA, VC…	9206	155	19462	1.20024	1	0.283599	0.275629
GOTERM_BP_DIRECT	GO:0008104	protein localization	85	0.848303	8.4938e-06	SCYL3, LRRK2, ITSN1, AP4E1, CBY1, DDX42, PLOD3, AMOT, MECP2, GJA1, AKAP10, NIPBL, AKAP11, GNAT2, SIN3A, DUOXA1, CEP250, BBS7, TNS4, SCYL1, GRID2, EXOC8, IST1, WNT5A, VPS13A, TSC2, ANK2, CSNK1E, AXIN2, PARD3B, SLC9A2, ARMCX3, TMIGD1, RRAGA, LATS2, FRMD6, HEATR5A, RRAGC, PARD3, RAB35, RRAGD, MAPRE3, ULK1, HAP1, MAPRE1, AJUBA, TP53, PLEC, CRB1, HEPACAM, CCDC68, KCNA1, AKAP7, AKAP4, PHYHIP, AKAP3, CD…	9206	126	19462	1.42615	0.089989	0.000924812	0.000898822
GOTERM_BP_DIRECT	GO:0010467	gene expression	85	0.848303	0.00220631	EDA, SIX1, FMN1, ECE1, PRDM1, CHD2, NR3C1, ELK1, HS2ST1, GRM3, MECP2, EDNRA, TUBA1A, EDNRB, SOX17, GNAT2, SGCB, ZIC1, HOXA3, GRB10, ENPP1, AKT1, KPNA4, IKBKE, SOX4, BBS4, TGM2, DIS3, TCF12, ADIPOQ, ABCC6, PAX6, POMGNT1, FOXP3, RUNX2, HADHB, NPC1, SMO, DDIT3, KCNQ3, TLR4, PVALB, PLEC, RTN2, CRB1, DLX3, NOTCH1, CUL3, DOT1L, SLC1A1, PDGFB, GATA6, LPAR3, PRICKLE1, RASAL2, MLLT3, IQGAP3, FOXO1, RNF2, …	9206	141	19462	1.27443	1	0.0712047	0.0692036
GOTERM_BP_DIRECT	GO:0030308	negative regulation of cell growth	84	0.838323	1.90842e-05	RB1, ACVRL1, CDKN1A, BMP10, CDKN1B, BMPR2, BTG1, DDX3X, SERPINE2, FHL1, JADE1, PTPRJ, BRCA1, ING1, RERG, PPP1R9B, ZC3H12D, FLCN, GJA1, STK11, SOX17, PPP2R1A, HNF4A, SESN2, ENPP1, DACT3, BDKRB1, TSPYL2, SIRT1, GREM1, ST7L, SFRP1, ADAM15, NME6, MYL2, PPARG, AGTR2, FBP1, TP53, VGLL4, PPARD, MEG3, NDRG3, NPR1, EI24, DCUN1D3, PRDM11, ACVR1B, CDKN2AIP, RTN4, PPP2CA, DNAJB2, CYP27B1, SERTAD3, FRZB, SERT…	9206	126	19462	1.40937	0.190934	0.00182649	0.00177516
GOTERM_BP_DIRECT	GO:0007204	positive regulation of cytosolic calcium ion concentration	84	0.838323	0.0689719	GLP1R, APP, OXTR, CIB2, ADM, HTR2A, HMGB1, ADRA1A, PKD1, SPPL3, PIK3CG, EDNRA, C1QTNF1, EDNRB, GNAT2, NPTN, BDKRB2, FFAR4, PROK2, BDKRB1, PLCE1, CCR7, ITGAV, CD36, CCR6, JAK2, CCR5, CCR4, PRKG1, CCR2, CMKLR1, PDGFRA, TRPC5, EDN1, SPINK1, TRPC6, GPR35, SWAP70, F2R, AVPR1A, TACR1, ADCYAP1, AGTR1, IAPP, CX3CR1, PTGFR, GIPR, PTGER2, PTGER3, FPR1, LPAR1, CACNA1A, CXCR4, LPAR3, ITPR3, CACNA1C, CXCR6, F…	9206	155	19462	1.14568	1	0.667127	0.648379
GOTERM_BP_DIRECT	GO:0001822	kidney development	83	0.828343	1.44576e-06	CDKN1C, BMP10, TRAF3IP2, PLXND1, TRAF3IP1, CYP4A22, SIX1, PCSK9, PRDM1, PCSK5, PKD1, GLI2, CYP26B1, SALL1, TBC1D32, ADAMTS1, SIX2, CC2D2A, DYNC2H1, HELLS, MME, CYP4A11, WNT5A, AP1B1, ARID5B, SOX11, HNF1B, TSC1, GFRA1, RPGRIP1L, PROX1, OVOL1, RHOA, TGFBR1, JMJD6, PYGO1, PYGO2, PAX8, RRM2B, ALDH1A2, RGN, AGTR1, ITGA8, ANKS6, WDPCP, FREM2, FOXC1, HPGD, ARL3, ODC1, GREB1L, GATA3, LRP2, PKHD1, BAG6, B…	9206	119	19462	1.47451	0.0159228	0.000214012	0.000207997
GOTERM_BP_DIRECT	GO:0001649	osteoblast differentiation	83	0.828343	9.43676e-05	BMPR2, CCDC47, CLTC, FHL2, HNRNPU, ADAR, GLI1, FGF2, GLI3, GLI2, SOX2, MRC2, RPS15, FBL, UFL1, SYNCRIP, GJA1, FGF9, RSPO2, BCAP29, AKT1, JUNB, MEF2C, TPM4, MSX2, IGFBP5, IGFBP3, NOG, RRAS2, AXIN2, GTPBP4, SND1, RUNX2, SFRP1, VCAN, LOX, SMO, HAND2, CAT, SNRNP200, ASF1A, EPHA2, SEMA7A, CBFB, DLX5, DHX9, SHOX2, LEF1, HSD17B4, DDX21, TWIST1, RRBP1, KCNQ1OT1, TP53INP2, SPP1, MEF2D, CTHRC1, GDF10, WWTR…	9206	128	19462	1.37083	0.649263	0.00616276	0.00598957
GOTERM_BP_DIRECT	GO:0009653	anatomical structure morphogenesis	83	0.828343	0.0124572	CPM, FOXE3, FOXE1, FOXI2, ONECUT1, FGF1, SOX21, PKD1, BICD1, HOXA11, SOX2, FOXQ1, SCML2, SOX1, FGF8, MRPL40, SOX17, SIX4, SIX2, HOXA1, RAC1, SOX7, SOX4, IER3, PHLDA3, FOXD4, TPD52, CASR, CHUK, F2R, EN1, SOX11, SOX12, FOXL1, PTBP3, EREG, FOXD4L5, PAX8, PAX7, TRIM13, ZFPM2, FOXD4L4, FREM2, FOXD4L1, HOXB5, FBN2, GCM1, FBN3, FOXC1, GATA6, GATA4, GATA3, EFNB2, CDC42, ATOH8, IGF2BP3, S1PR3, IGF2BP2, MP…	9206	144	19462	1.21852	1	0.232829	0.226285
GOTERM_BP_DIRECT	GO:0032869	cellular response to insulin stimulus	81	0.808383	2.86933e-09	RB1, CYFIP1, ERRFI1, GSK3A, C2CD5, IRS1, PDE3B, SYAP1, PCSK9, GHR, SLC22A12, EEF2K, MYC, AKT2, ENPP1, AKT1, YWHAG, RAB8A, RAB8B, GHSR, PARP1, PDPK1, GPT2, ADIPOQ, PAX6, SLC39A14, APRT, KAT2B, CEACAM1, RAB31, PKM, TBC1D4, PIK3CA, TRIB3, PPARG, SRSF5, FBP1, GPLD1, RHOQ, VAMP2, SLC29A2, HDAC5, SRC, INSIG2, INSIG1, PIK3R2, PIK3R1, HDAC9, PRKCZ, FOXO1, SLC9A1, ZFP36L1, WDTC1, XBP1, PKLR, GOT1, SRD5A1,…	9206	106	19462	1.61546	3.18548e-05	9.95478e-07	9.67502e-07
GOTERM_BP_DIRECT	GO:0006351	transcription, DNA-templated	81	0.808383	6.00408e-07	PHF3, DIDO1, GMEB1, CCNT2, THRB, GTF2H2C, CCNT1, PWP1, HOXA9, PPP1R13L, GPBP1, EPC1, LIN52, MEF2A, RFX3, CBFA2T2, POLRMT, CBFA2T3, MLF1, PIAS2, THAP1, SPOCD1, CCNA2, PAX8, RRAGC, MTF1, POLR1B, MED20, POLR1D, TCEANC2, PTMA, CEBPA, DNMT1, CEBPE, PLAG1, CEBPG, DTX1, BAZ2A, CREBL2, LIN9, RELA, ABLIM2, TAF1B, ABLIM3, POLR2B, POLR2C, POLR2E, E2F1, POLR2F, PLAGL2, GPBP1L1, HOXC9, POLR2I, ZBTB7A, POLR2J,…	9206	114	19462	1.50209	0.00664356	0.000100996	9.81576e-05
GOTERM_BP_DIRECT	GO:0007417	central nervous system development	81	0.808383	0.0583025	ROBO2, NCKAP1, APP, ATN1, PTEN, SLC2A1, GRIK1, MSI1, MSI2, GBA2, HAPLN1, RPS6KA3, RPS6KA6, SHH, ZIC2, ZIC3, ZIC1, SOX6, JARID2, MNX1, SH3GL2, SH3GL1, PIAS4, SEMA6B, ARSA, SZT2, EMX2, LIG4, VPS13B, PAX6, HPCAL4, POU3F3, THOC6, VCAN, BTD, ALDH5A1, PAX8, SMO, B3GNT5, MTF1, DCX, DSCAML1, SHC3, ADAM22, CAPG, STK4, KALRN, STK3, DRP2, NHLH2, UGT8, DHX30, RELN, SCIN, PTPRZ1, NHLH1, ADAM23, PDGFC, NPTX1, …	9206	148	19462	1.15702	1	0.61353	0.596288
GOTERM_BP_DIRECT	GO:0030512	negative regulation of transforming growth factor beta receptor signaling pathway	80	0.798403	1.57496e-06	ZNF451, ONECUT2, RASL11B, TGFB1I1, WFIKKN2, ONECUT1, ARID4A, ARID4B, SPINT3, LDLRAD4, ING1, SPRED3, SPRED2, ING2, SPRED1, SIN3A, PEG10, SAP130, ADAMTSL2, PMEPA1, PDPK1, TET1, LEMD3, IL17RD, SIRT1, ASPN, SAP30, DNM2, TGFBR3, PPM1A, ADAM17, BRMS1, CD109, PPARG, SINHCAF, PPARA, TP53, ENG, USP15, HDAC2, HDAC1, HTRA3, HTRA1, MTMR4, GLG1, RBBP4, CHST11, SNX25, SAP30L, PRDM16, NKX2-1, SUDS3, RBBP7, WNT1…	9206	114	19462	1.48355	0.0173332	0.000224169	0.000217869
GOTERM_BP_DIRECT	GO:0001501	skeletal system development	80	0.798403	0.00432087	CDKN1C, COL18A1, HEXA, WFIKKN2, LECT2, HOXA13, PHEX, ETS2, FGFRL1, HAPLN1, HOXA11, GLI2, HOXA10, ADAMTS4, RPS6KA3, RASSF2, SERP1, ZIC3, TRPS1, SUFU, SH3PXD2B, SOX9, SOX4, TP63, CMKLR1, HES7, NOG, EN1, MEPE, SOX11, ASH1L, MMP9, TGFBR1, PAX1, VCAN, EVC, MMP16, CDH11, EPHA2, HDAC4, COL13A1, DLX5, DLX6, NPR3, SHOX2, PRELP, TNFRSF11B, HOXD12, COL19A1, PTHLH, CLEC3A, RAI1, TCOF1, ANKH, FRZB, GNA11, USP…	9206	134	19462	1.26212	1	0.116433	0.113161
GOTERM_BP_DIRECT	GO:0007219	Notch signaling pathway	79	0.788423	4.36864e-05	MESP2, APP, CDKN1B, MAML2, MAML1, ONECUT1, NKAP, SIX1, NRARP, RBPJ, TMEM100, CDH6, MECP2, POFUT1, SOX9, CHAC1, TP63, PSENEN, HES7, DTX3L, FBXW7, ADAM10, HNF1B, TGFBR2, TRAF7, PTP4A3, ADAM17, MAML3, NOTCH2, CEBPA, DLX1, NOTCH3, DLX2, FOXC1, NOTCH1, SEL1L, DTX1, PSEN1, DTX3, ASCL1, DTX4, DLL1, APH1A, DLL4, IFT74, NEURL1B, NCSTN, APH1B, GMDS, NRIP2, PERP, BLOC1S2, HES1, S1PR3, ZNF423, HES5, JAG2, SP…	9206	119	19462	1.40345	0.384313	0.00346433	0.00336697
GOTERM_BP_DIRECT	GO:0006260	DNA replication	79	0.788423	0.00015233	FEN1, MCM7, CHTF18, PTMS, ING5, CHAF1B, SIN3A, CHEK1, POLI, KAT7, POLK, POLH, POLG, RFC5, UPF1, SUPT16H, RFC3, RFC1, RFC2, REV1, LIG4, KIN, DBF4, GRWD1, SDE2, RBMS1, MCM4, GMNC, MCM5, MCM6, DNA2, MCM2, PIF1, SET, NFIX, PCNA, DHX9, SAMHD1, ORC5, TBRG1, POLD3, REPIN1, ORC4, WRN, CHTF8, ORC6, RECQL5, SLX4, ORC1, RBBP4, ORC3, POLD1, ORC2, LRIG3, RBBP6, RBBP7, DTD1, RTEL1-TNFRSF6B, GINS2, DUT, RRM1, R…	9206	122	19462	1.36894	0.81572	0.0090923	0.00883678
GOTERM_BP_DIRECT	GO:0007169	transmembrane receptor protein tyrosine kinase signaling pathway	79	0.788423	0.0146072	RET, ALK, PTPRT, FLT1, CSF1, PIK3CB, IGF1R, PTPRG, BLNK, KDR, BDKRB2, NRTN, EPHB2, SAMD12, EPHB4, SAMD10, EPHB3, PDGFRB, EPHA5, PDGFRA, EPHA4, EPHA7, SYK, EPHA8, LMTK2, NRG1, FRS2, GAB2, GFRA2, MTSS1, FGR, ZAP70, CD8B, DOK5, DOK6, KIT, TYRO3, RAPGEF1, ROR1, ROR2, MET, ANGPTL1, EPHA2, SHC4, SHC2, SHC3, EPHA10, SRC, SHC1, EGFR, NTF4, ERBB3, ERBB4, ERBB2, NTF3, FYN, SH2B3, LYN, NTRK2, YES1, TRAT1, B…	9206	137	19462	1.21905	1	0.254582	0.247428
GOTERM_BP_DIRECT	GO:0060070	canonical Wnt signaling pathway	78	0.778443	5.56436e-09	RARG, WNT2B, EDA, LRRK2, CBY1, DIXDC1, PTEN, GLI1, FGF2, STK11, FRAT1, SHH, EDNRA, EDNRB, FGF9, RSPO2, RSPO3, DACT3, SOX9, SOST, KDM6A, EDN1, WNT5B, WNT5A, WNT9B, CSNK1E, WNT9A, WNT16, DKK1, CTDNEP1, PYGO1, PYGO2, SFRP1, LATS2, YAP1, VPS4B, LEF1, WNT8A, STK4, NID1, FOXO1, STK3, LRP6, WNT6, PORCN, FRZB, DVL2, DVL3, WNT1, DISC1, WNT3, BCL9L, WNT4, FZD1, TCF7L2, FZD3, WNT10A, TCF7L1, FZD2, JUP, FZD5…	9206	102	19462	1.61663	6.17736e-05	1.87199e-06	1.81938e-06
GOTERM_BP_DIRECT	GO:0051091	positive regulation of sequence-specific DNA binding transcription factor activity	78	0.778443	6.12962e-05	APP, ATF2, SMARCB1, KDM1A, PTEN, PARK7, TNF, PYCARD, TRIM8, ZIC2, TRIM5, TRIM25, AKT1, EP300, TRIM26, JAK2, IKBKE, TRIM21, TRIM22, NKX3-1, IL10, MYOCD, EDN1, ARID5B, PPRC1, TFDP1, TRAF6, IL1B, DDIT3, TRAF5, KIT, TRIM14, PRKD2, PPARG, HDAC4, HDAC5, SP100, BEX1, SRF, CEBPG, TNFRSF11A, STK3, SAV1, LRP6, NEUROD1, NEUROD2, NHLH2, CLEC7A, HSF1, DVL2, PLCG2, TP53BP1, WNT1, NKX6-1, PPARGC1A, PPARGC1B, FZ…	9206	118	19462	1.39743	0.493652	0.00439323	0.00426977
GOTERM_BP_DIRECT	GO:0007264	small GTPase mediated signal transduction	78	0.778443	0.00044032	DOCK6, DOCK5, DOCK3, GDI1, DOCK9, RASGRF1, DOCK7, GDI2, ARHGAP1, CHM, RND2, RND3, RERG, RAPGEFL1, RND1, DOCK10, DOCK11, YWHAQ, RASGEF1B, CHORDC1, PLCE1, CHP1, RAC1, RALGPS1, RALGPS2, VAV3, RALBP1, SH2D3A, RHOG, RHOH, ARHGEF18, RHOF, RHOC, RHOA, VAV2, BCR, TIAM1, RRAGC, RAPGEF1, RAPGEF2, RAB38, RHOV, RAPGEF5, SOS1, DOCK1, RAPGEF6, RIN2, SOS2, RHOQ, RAPGEF3, RAPGEF4, RRAD, ARL3, RHOBTB3, ARHGAP18, …	9206	123	19462	1.34062	0.992475	0.0214405	0.0208379
GOTERM_BP_DIRECT	GO:0006979	response to oxidative stress	78	0.778443	0.000881678	APP, SLC23A2, BTG1, SRXN1, NDUFA12, LRRK2, OGG1, TAT, PSIP1, PARK7, THG1L, TXN2, ALAD, FGF8, CA3, TRIM25, AKT1, C19ORF12, MBL2, GPX4, GPX3, GPX6, KRT1, GPX8, HNF1A, OXSR1, IPCEF1, SIRT1, ATRN, RRM2B, ANGPTL7, MTF1, PXDN, CAT, NDUFS2, NCOA7, NEIL1, TP53, CHRNA4, PON2, PSEN1, FOXO4, LIAS, ABCB11, PTGS2, PTGS1, PRDX3, PRDX2, TPO, WRN, MAPK8, PRDX5, PSMB5, STC2, ALDH3B1, ABL1, HMOX1, HAO1, DUOX2, HMO…	9206	125	19462	1.31917	0.999944	0.0357583	0.0347534
GOTERM_BP_DIRECT	GO:1990830	cellular response to leukemia inhibitory factor	77	0.768463	5.27997e-07	EIF4A2, KDM5B, RARG, NRP2, RIF1, TFRC, UBXN2A, PRDM5, HNRNPU, SNX10, HK2, ICAM1, EPS8, SOX1, RPS16, SOX17, TRIM25, LRAT, MYBL2, JARID2, NEFH, TLE4, HELLS, RFX2, ARID5B, PAX6, CACYBP, SSTR1, SIRT1, PTP4A3, CACNB4, MRAS, NR5A2, CREB1, PIGA, NCL, MTF2, SRSF3, B3GNT2, SLC25A5, ABCG4, INA, SRSF7, BCAT2, KDM3A, CTBP2, RNMT, ILDR1, MYNN, DTX1, MRPL15, SOCS3, BCLAF1, SBNO2, MAT2A, PDCD10, RNF138, SPOCK2,…	9206	107	19462	1.52133	0.00584468	9.01819e-05	8.76476e-05
GOTERM_BP_DIRECT	GO:0034765	regulation of ion transmembrane transport	77	0.768463	0.0482015	KCNK5, CLIC6, CLIC5, KCNK6, CLIC4, CLIC3, KCNC1, KCNC2, KCNC4, SCN9A, TMEM109, SCN5A, CLIC1, KCNH1, SCN1A, KCND1, KCNH5, KCND2, KCNK10, KCND3, CACNA2D1, KCNK12, KCNK15, KCNAB1, KCNK16, KCNAB2, KCNK17, CACNB2, CACNB3, SCN8A, KCNQ3, KCNQ4, KCNQ5, SCN4A, HCN4, KCNA1, CACNA1B, KCNA3, CACNA1A, KCNA4, NEDD4L, CACNA1C, KCNA6, KCNA7, CACNA1E, KCNV1, CACNG7, CACNA1I, CACNG8, CALHM1, SCN7A, STOM, CACNG2, A…	9206	139	19462	1.1711	1	0.537282	0.522183
GOTERM_BP_DIRECT	GO:0071356	cellular response to tumor necrosis factor	77	0.768463	0.0574718	CD40, PID1, LRRK2, ZFAND6, RORA, BRCA1, YBX3, CLDN1, CX3CL1, IL18BP, PYCARD, SMPD3, IKBKB, AKAP12, TCL1A, ZFP36, SMPD4, CTSK, CYP1B1, AKT1, MAP3K7, CAMP, NKX3-1, EDN1, CHUK, CYBA, FOS, NPNT, SIRT1, FOXP1, SFRP1, KAT2A, MYOD1, GPD1, ARHGEF2, CACTIN, TNFRSF21, HDAC4, CCL14, CX3CR1, CEBPA, DHX9, GATA3, THBS1, TANK, PRPF8, ZFP36L2, RELA, ZFP36L1, BAG4, ADAMTS13, CCL5, RPS3, CCL2, MAPK1, HAS2, CCL1, H…	9206	140	19462	1.16273	1	0.605362	0.58835
GOTERM_BP_DIRECT	GO:0006811	ion transport	77	0.768463	0.068005	MRS2, GABRB1, MLC1, SLC8A1, SLC8A2, SLC22A12, LASP1, SLC22A15, SLCO2B1, SLC12A6, SLC12A7, SLC36A1, CHRNB2, SLC15A2, PLLP, ATP11B, TOMM40L, SLC9A2, SLC22A23, SLC9A3, CLDN10, SLC9A6, SLC9A7, SLC9A8, SLC9A9, SLCO2A1, SLC25A10, FXN, SLC24A2, SLC22A3, SLC24A4, SLC26A2, SLC24A3, TOMM40, SLC26A1, CHRNA5, SLC20A1, CHRNA4, CHRNA7, SLC1A1, SLC1A2, SLC5A12, SLC1A3, AKAP7, SLC9A1, SLC25A26, RACGAP1, P2RY1, S…	9206	141	19462	1.15448	1	0.662273	0.643661
GOTERM_BP_DIRECT	GO:0007179	transforming growth factor beta receptor signaling pathway	76	0.758483	1.20137e-07	ACVRL1, SPI1, ONECUT2, MSTN, ITGB5, ZFYVE9, WFIKKN2, ONECUT1, ARRB2, PTPRK, LRRC32, DUSP15, FLCN, FNTA, ZMIZ1, ITGB6, MAP3K7, APPL2, APPL1, ACVR1, LEFTY1, PARP1, FOXH1, MIR21, FOS, NPNT, SIRT1, TGFBR1, TGFBR2, TGFBR3, PSG9, TWSG1, ITGA8, ADAM9, TP53, ENG, USP15, HPGD, SRC, PXN, FURIN, MTMR4, NLK, GLG1, CHST11, GCNT2, LPXN, SKIL, GDF10, SMAD2, SMAD1, TGFB2, JUN, SMAD4, TGFB1, SMAD3, USP9X, CAV2, S…	9206	103	19462	1.55989	0.00133287	2.46992e-05	2.40051e-05
GOTERM_BP_DIRECT	GO:0045471	response to ethanol	76	0.758483	3.20201e-05	MSTN, KCNC2, EHMT2, OGG1, SETD7, ABAT, TNF, CLDN1, SLC6A3, IGF1R, ALAD, RGS4, NPPC, CASP8, CCND1, CA3, MYC, CTSK, SDF4, CHRNB2, ARSA, SREBF1, ACTR2, ST6GAL1, CPT1A, G6PD, SPINK1, PRKCB, IL13, ADIPOQ, PAX6, FOS, TACR1, RHOA, GPRIN1, CAT, RARA, CLDN18, CYP2E1, PPARA, BIRC2, ADCYAP1R1, MAOB, HPGD, FECH, GATA3, TNFRSF11A, TYMS, ABCB11, CBL, CYP7A1, GRIN2A, TBXA2R, OXCT1, CNR1, FYN, VHL, BAK1, VCAM1, …	9206	113	19462	1.42184	0.299172	0.00277725	0.0026992
GOTERM_BP_DIRECT	GO:0090630	activation of GTPase activity	76	0.758483	0.00851645	USP6NL, CCDC125, GPR21, GPR65, RASGRF1, DOCK7, SIPA1L2, CRKL, SYDE2, ARHGAP42, SIPA1L1, AKT2, TBC1D30, CCR7, EVI5L, TBC1D22B, TBC1D10B, NDEL1, APC2, ARHGEF10, BCAS3, RALGAPA1, RALGAPA2, WNT5A, RHOG, ARHGEF19, TBC1D9, TSC1, RANGAP1, BCR, TIAM1, AGAP9, RALGAPB, TBC1D4, TBC1D5, ADPRH, TBC1D7, TBC1D25, TAX1BP3, TBC1D28, CRK, EPHA2, SLC27A4, TBC1D9B, RABGAP1, ARHGEF26, AGAP2, AGAP1, RASGRP1, RAP1GAP, …	9206	129	19462	1.24549	1	0.185029	0.179829
GOTERM_BP_DIRECT	GO:0006364	rRNA processing	76	0.758483	0.0572351	POP5, NVL, WDR3, POP4, SUV39H1, RPP30, EIF4A3, FCF1, PPAN, PWP1, RRP8, WDR43, RPL7, RPS15, FBL, RPS16, NOB1, RPS19, UTP14A, RRP15, PELP1, UTP14C, DDX17, UTP15, WDR36, RPS7, DIS3, RPS6, WDR75, DDX51, WBP11, UTP18, MRPL44, FTSJ3, RPUSD4, EBNA1BP2, DKC1, XRN2, FRG1, MRTO4, SBDS, GEMIN4, RPP25, UTP25, RNASEL, UTP23, NOLC1, DDX21, NOL8, RPF1, NOL6, RRP7A, EXOSC6, EXOSC10, PES1, RPL14, RRP36, DROSHA, E…	9206	138	19462	1.16426	1	0.603442	0.586483
GOTERM_BP_DIRECT	GO:0006606	protein import into nucleus	75	0.748503	2.1549e-06	ATF2, CDKN1A, TRAF3IP2, PPP1R10, LRRK2, ADAR, NXT2, IPO7, ING1, ELAVL1, GLI3, IPO5, IPO8, SHH, IPO9, FGF9, SIX2, NUP62, KPNA6, FAM53C, AKT1, FAM53B, KPNA4, FAM53A, KPNA5, TNPO1, KPNA2, TNPO2, KPNA3, APPL2, TNPO3, APPL1, KPNA1, NUP214, MED1, NUP133, SYK, TSC2, NUTF2, NUP93, SMO, NUP50, CRY2, KCNQ3, TXNIP, NUP98, TP53, KPNB1, POM121, NOTCH1, PRICKLE1, PIK3R1, PTTG1IP, STK4, STK3, PPP3R1, POM121C, T…	9206	106	19462	1.49579	0.0236399	0.000288238	0.000280137
GOTERM_BP_DIRECT	GO:0010976	positive regulation of neuron projection development	74	0.738523	0.00471733	ATF1, RET, TENM3, ATP8A2, KDM1A, AVIL, STMN2, AP2A1, ARHGAP35, CX3CL1, TNN, MDK, DPYSL3, ENC1, CREB3L2, NPTN, EP300, SCARF1, SCN1B, TRIM67, NCK1, CAMK1D, ITGA3, WNT5A, ATP1B2, CBFA2T2, RGMA, KAT2B, LRRC7, RAPGEF1, RAPGEF2, ROR1, ITGA6, ROR2, PRKD1, ADNP, TOX, S100A9, NLGN1, NDRG4, AMIGO1, TWF2, TWF1, SNX3, NCKIPSD, RELN, RAP1A, FUT9, CNR1, ABL2, SHOC2, FYN, DISC1, ARSB, MARK2, FZD1, LYN, NTRK2, T…	9206	123	19462	1.27187	1	0.124992	0.12148
GOTERM_BP_DIRECT	GO:0000902	cell morphogenesis	72	0.718563	7.0622e-06	CYFIP2, CYFIP1, NCKAP1, ILK, TFCP2L1, FRY, GJE1, CDH8, CDH7, CDH6, CDH4, SART3, CDH3, CAPZB, GNAT2, CDH2, CDH1, ITGB6, SLC39A3, CAP1, MED1, SS18, TBCCD1, HGF, STRADB, NRG1, AP3B1, DKK1, RHOA, GREM1, RP2, CDH11, CDHR3, CDH12, CDH13, ARHGEF2, CDH18, SIDT2, PLEC, CDH19, YAP1, UNC93B1, ARHGEF28, WNT8A, ITPR1, STK4, EGFR, RELN, CDH20, CDH22, VHL, MSX1, ECT2, WNT3, CAP2, TGFB2, TGFB1, VDR, LIF, TBCC, M…	9206	103	19462	1.47779	0.07541	0.000808295	0.000785579
GOTERM_BP_DIRECT	GO:0051056	regulation of small GTPase mediated signal transduction	72	0.718563	0.0099636	ARHGAP11A, DOCK3, FAM13A, ITSN1, ARHGAP1, ARHGAP39, ARHGAP5, SIPA1L2, ARHGAP6, ARHGAP35, AMOT, SYDE2, ARHGAP44, PREX2, AKAP13, PREX1, SIPA1L1, ARHGAP40, VAV3, PLEKHG4, ARHGEF10, PLEKHG1, RALBP1, ARHGEF12, RALGAPA1, SWAP70, RALGAPA2, ARHGEF17, ARHGEF19, ARAP2, TSC2, RHOF, ARAP1, VAV2, BCR, TIAM1, RALGAPB, SPATA13, ARHGEF3, ARHGEF1, ARHGEF2, ARHGEF7, ARHGEF6, ARHGEF28, ARHGAP19, ARHGAP18, ARHGAP15,…	9206	122	19462	1.24764	1	0.209897	0.203998
GOTERM_BP_DIRECT	GO:0042593	glucose homeostasis	72	0.718563	0.0127961	GPI, IRS1, GPR21, ACSM2A, PARK7, IGF1R, STK11, SESN3, SGCB, HNF4A, SESN2, LEPR, AKT1, SOX4, APPL2, PDK2, TSC22D4, IGFBP5, NCOA5, ADIPOQ, RPS6, PAX6, HNF1A, BHLHA15, BACE2, RRAGA, VGF, RFX6, PLSCR3, CRY2, ADGRF5, CRY1, PPARG, SIDT2, FBN2, CEBPA, PRKAA1, PRKAA2, RABGAP1, SUCNR1, PRCP, HIF1A, ADIPOR2, INS, NEUROD1, CYB5R4, CNR1, HECTD4, CSMD1, TCF7L2, NGFR, TFAP2B, RPH3AL, SLC16A1, KCNB1, BAD, INSR,…	9206	123	19462	1.2375	1	0.237399	0.230727
GOTERM_BP_DIRECT	GO:0030334	regulation of cell migration	71	0.708583	0.00166819	CDKN1B, SERPINE2, LDB1, PLXND1, KIF14, LDB2, FGF1, FGF2, MYSM1, AMOT, DOCK10, FGF5, FGF7, SLK, FGF8, FGF9, TNN, TMSB4X, AKT2, DPYSL3, STMN1, AKT1, PLXNC1, RAC1, PHLDA2, TMSB10, NCK1, TBCCD1, LMO4, MINK1, UNC5C, MIR21, PAX6, SRCIN1, RHOA, RHOB, TMIGD1, FRMD5, CEACAM1, KIF2A, SPATA13, SGK3, SGK1, AJUBA, VCL, BEX4, MACF1, ROCK1, LAMA1, LAMA4, PRKX, THY1, NTN1, RTN4, PARD6B, ERBB4, LMNA, PLXNA2, FLNA…	9206	114	19462	1.31665	1	0.0580524	0.056421
GOTERM_BP_DIRECT	GO:0006887	exocytosis	71	0.708583	0.00315109	TRIM72, SNAP25, RAB3A, ITSN1, WIPF3, SNAP23, TNFAIP2, PIK3C2A, SCAMP5, ARHGAP44, RIMS2, RIMS1, RIMS4, RIMS3, SCRN1, SNAP29, UNC13B, NSF, EXOC8, EXOC7, RAB3IL1, SCAMP1, ANK1, SYTL4, PRSS12, SRCIN1, SYTL2, TXLNA, VAMP7, DNAJC5, EXOC3, EXOC5, HAP1, LLGL1, VAMP2, EXOC2, EXOC1, VAMP3, SNAP47, BRSK2, STX17, LIN7A, LIN7C, CPLX2, CPLX1, STX11, CCL5, VPS52, STX4, STXBP5, STX3, STXBP6, STX2, ARFGEF1, CCR1,…	9206	116	19462	1.29395	1	0.0942949	0.0916449
GOTERM_BP_DIRECT	GO:0006874	cellular calcium ion homeostasis	70	0.698603	0.00302207	RYR2, CD40, ATP2A3, HTR2C, ATP2A2, HTR2A, PIK3CB, SLC8A1, RYR3, SLC8A2, NPPC, EDNRA, NPTN, CCR2, CASR, EDN1, EDN3, PRKCB, ANK2, SLC30A1, SYPL2, ATP1B1, TRDN, STIM1, STIM2, RGN, CASQ2, ATF4, SLC24A2, CCL14, SLC24A4, SLC24A3, CHRNA7, STC1, ATP2C1, TMEM165, PKHD1, STC2, CCL5, CCL1, DRD1, CCL19, DRD2, DRD4, CCR1, TGFB1, SLC10A7, GPR12, TRPA1, DMPK, ATP13A1, VDR, CAV1, ATP2B4, ATP2B3, ATP2B2, ATP2B1, …	9206	114	19462	1.2981	1	0.0911714	0.0886092
GOTERM_BP_DIRECT	GO:0070588	calcium ion transmembrane transport	70	0.698603	0.01565	ATP2A3, ATP2A2, PKD2L2, PKD1, SLC8A1, RYR3, SLC8A2, PANX1, SEC61A1, EDNRA, EDNRB, NCS1, ANXA6, ITGAV, TMC1, TRPC5, EDN1, TRPC6, ANXA2, TRPC3, TRPC4, TRPC1, ANO6, TRPC4AP, CACNB2, CACNB4, ASPH, STIM2, ORAI2, GAS6, SLC24A2, GPM6A, SLC24A4, SLC24A3, CUL5, CHRNA7, CACNA1A, PKD1L1, PKD1L2, CACNA1C, PSEN1, ATP2C1, TMEM165, TRPM1, CACNG7, CACNG8, CALHM1, TRPM7, CACNG1, CACNG2, CACNG3, TRPM6, TRPM3, CACN…	9206	120	19462	1.2332	1	0.268542	0.260995
GOTERM_BP_DIRECT	GO:0006470	protein dephosphorylation	70	0.698603	0.0198039	PTPRT, PTPRS, PTEN, PTPRM, PPP2R2A, PTPRJ, PTPN22, PTPRK, DUSP16, PTPRF, PTPRG, CDC14B, PPP1CB, PPP6C, PPP1CC, STK11, PPP4R1, PPP3CC, PPP2R1B, PPP4R2, PPP2R1A, PPP2R5E, SBF1, BTRC, DUSP5, DUSP2, PPP1R12A, PPTC7, PPP2R5A, PPP2R5D, PPP2R5C, DUSP9, CTTNBP2NL, CTDNEP1, PPM1A, PPM1B, CTDSP1, CTDSP2, MTMR2, MTMR3, PPM1L, PPM1H, MTMR4, PPM1D, PPM1E, MTMR6, PPM1F, TIMM50, PPP2CA, PPP3R1, PTPRZ1, PTPN1, P…	9206	121	19462	1.22301	1	0.313276	0.304472
GOTERM_BP_DIRECT	GO:0033138	positive regulation of peptidyl-serine phosphorylation	69	0.688623	3.57129e-07	TENM1, APP, GSK3A, HSP90AB1, TFRC, DOCK7, ARAF, ARRB2, PARK7, TNF, RPTOR, TCL1B, TCL1A, TRIM6, TBK1, AKT1, TNKS1BP1, NOS1, IL11, HSP90AA1, SH2D3A, RIPK2, WNT5A, MIF, LATS1, PIK3CA, MTCP1, PRKD2, IAPP, PRKD1, RAF1, GAS6, RAPGEF3, CD44, PFN2, OPRD1, MAPKAP1, NRXN1, CHRNA7, CREBL2, STK4, PTGS2, EGFR, NTF4, BAG4, CALCR, PDCD10, NTF3, SMYD3, FNIP1, FNIP2, SNCA, IP6K2, NTRK2, TGFB1, WNT3A, BDNF, NTRK3,…	9206	93	19462	1.56849	0.00395699	6.49974e-05	6.31708e-05
GOTERM_BP_DIRECT	GO:0045732	positive regulation of protein catabolic process	69	0.688623	1.31557e-06	GSK3B, GSK3A, CDKN1B, LPCAT1, TNFAIP3, CBLB, C4BPB, IDE, TNF, SOX17, VPS35, SOX9, DACT1, IER3, NSF, APC2, MYLIP, HSP90AA1, AREL1, CSNK2A1, WNT5A, RNF41, RBX1, DDB1, HECW2, HECW1, EZR, VGLL4, VPS28, RAB7A, AMER1, VCP, NEDD4L, UBR3, ASB11, FOXO1, NKD1, GGA1, FZR1, SNX1, GGA3, ATG7, ZNF268, EGLN2, HACE1, NDFIP1, SMURF2, SMURF1, TIPARP, RHBDD1, PLK2, RDX, DAB2IP, HUWE1, MSN, WWP2, PPP2R3A, SORL1, CUL…	9206	95	19462	1.53547	0.0144993	0.00019894	0.000193349
GOTERM_BP_DIRECT	GO:0030509	BMP signaling pathway	68	0.678643	3.67374e-06	ACVRL1, ATF2, BMP10, BMPR2, HFE, CHRDL1, SMPD3, TMEM100, BMPER, SOST, ACVR1, LEFTY1, MSX2, NOG, WNT5A, MIR21, RGMB, RUNX2, RGMA, TGFBR3, SFRP1, TWSG1, PPARG, ROR2, ENG, NOTCH2, USP15, DDX5, DLX3, DLX5, LEF1, ZNF8, FAM83G, HIVEP1, ABL1, HES1, MSX1, LEFTY2, HES5, SMAD2, EGR1, SMAD1, TGFB2, SMAD4, TGFB1, SMAD3, USP9X, SMURF1, SLC33A1, BMP8A, BMP8B, SMAD9, SMAD6, GDF5, BMP7, ACVR2B, SMAD5, BMP6, ACVR…	9206	95	19462	1.51322	0.0399653	0.000463475	0.00045045
GOTERM_BP_DIRECT	GO:0034599	cellular response to oxidative stress	68	0.678643	1.14145e-05	VKORC1L1, ATF2, SRXN1, PYROXD1, LRRK2, NUDT2, KEAP1, ATP2A2, PARK7, SLC7A11, CHCHD2, EDNRA, SESN2, ARL6IP5, ADNP2, ABCC1, G6PD, PARP1, SLC11A2, GPX8, GPX7, SIRT2, ETV5, KAT2B, TBC1D24, PRKD1, GAS5, PPIA, ATF4, PRKAA1, TMEM161A, PRKAA2, STAU1, HM13, SLC1A1, HTRA2, PRR5L, FOXO3, FOXO1, PRDX3, PRDX2, MAPK8, PRDX5, ERMP1, ALDH3B1, ABL1, STX4, STX2, PPARGC1A, SLC25A24, SNCA, RWDD1, XBP1, PNPT1, MGMT, …	9206	97	19462	1.48202	0.119024	0.00119551	0.00116191
GOTERM_BP_DIRECT	GO:0042060	wound healing	68	0.678643	1.9451e-05	FKBP10, SCARB1, CDKN1A, ITGB3, IL24, FGF1, FGF2, TSKU, GLI3, ELK3, EPB41L4B, CDH3, CASP3, FGFR1OP2, ITGB6, PDGFRB, DSP, PDGFRA, SERPINB2, WNT5B, DST, TPM1, NOG, WNT5A, ARHGEF19, NRG1, TGFBR1, TGFBR2, EREG, LOX, RAF1, PPARA, PLEC, PPARD, ENG, YAP1, NOTCH2, MACF1, SDC4, FUT10, ALOX15, TGFA, GATA4, CORO1B, INS, ERBB3, NLRP6, ERBB2, SMAD2, TGFB2, SMAD4, TGFB1, SMAD3, FN1, NFATC1, GRHL3, CFLAR, IGF1, …	9206	98	19462	1.4669	0.194222	0.00184568	0.00179381
GOTERM_BP_DIRECT	GO:0032880	regulation of protein localization	67	0.668663	9.77172e-06	HSP90AB1, KDM1A, SYCP1, ITGB3, SIX1, WASL, CELSR2, UFL1, TRIM6, ATCAY, SUMO1, BMPER, SIX4, TRIM5, ARHGDIA, TRIM25, TRIM21, TRIM22, TRIM67, NKX3-1, USP8, HSP90AA1, PARP1, MMD, FBXW7, SWAP70, WNT5A, CSNK1E, ADCYAP1, CCNE2, TRIM17, CCNE1, TRIM58, TRIM14, WDPCP, MYCBP2, VPS4A, WNT8A, C9ORF72, PPM1F, INS, STX10, DNAJB2, MAPK8, DNAJB6, MAP2, TPR, TRIM46, STX6, DVL3, VHL, RABGAP1L, PTCH1, TMEM231, FKBP1…	9206	95	19462	1.49097	0.102809	0.00104313	0.00101382
GOTERM_BP_DIRECT	GO:0007409	axonogenesis	67	0.668663	7.60734e-05	SNAP25, APP, CNTNAP1, ATP8A2, RAB3A, DOCK7, ACTB, IGF1R, ACTG1, STK11, SYNGAP1, TNN, STMN1, FLOT1, NEFH, RAB8A, METRN, MAP1S, DCC, LMTK2, ANK3, ZDHHC17, PAX2, SHTN1, CREB1, ACTBL2, MAP1B, PARD3, NUMB, DSCAML1, LLGL1, BRSK1, BRSK2, CNP, SSNA1, ATL1, AMIGO1, NOLC1, PRICKLE1, PARD6B, SPAST, SLITRK2, PTPRZ1, SLITRK1, SLITRK4, SLITRK3, TRIM46, SLITRK6, SLITRK5, CTNNA2, DRD2, PAK3, NTNG1, NTNG2, RYK, W…	9206	99	19462	1.43072	0.57027	0.00521337	0.00506686
GOTERM_BP_DIRECT	GO:0007160	cell-matrix adhesion	67	0.668663	0.00362668	ITGB1, SNED1, EDA, ITGB5, ITGB4, ITGB3, ILK, ITGAL, PKD1, SGCE, TNN, PPFIA1, ITGAV, ITGB6, RAC1, CD34, PPFIA2, FGB, CD96, DEFB118, ITGA3, ITGA2, ITGA1, EPDR1, TSC1, EMP2, NPNT, RHOA, TIAM1, ADAM15, ANGPTL3, ITGA8, ADAM9, ITGA6, ITGA5, CD44, VCL, ITGA9, COL17A1, CD63, COL13A1, SRF, PXN, LYPD3, NID1, NID2, FBLN5, BCL2L11, ADAMTS13, MUC4, VCAM1, FN1, SORBS1, L1CAM, LYVE1, TIMM10B, FERMT1, MKLN1, BCL…	9206	109	19462	1.29947	1	0.102451	0.0995721
GOTERM_BP_DIRECT	GO:0050804	modulation of synaptic transmission	66	0.658683	7.90877e-08	DGKE, PTPRS, DGKB, GRIK3, LRRC4, GRIK1, SLC7A11, PPP1R9A, PPP1R9B, ARHGAP44, AKAP12, CAMKV, VPS35, JAK2, DLGAP3, PRKACA, PRKACB, SRGN, GRID2, EPHA7, CDKL5, GRID1, DNM1, BCR, ARC, TUBB2B, NRG3, CDH11, PFN1, PAFAH1B1, NLGN3, GRIA1, CX3CR1, GRIA2, NLGN1, PXK, CACNA1B, CACNA1A, AKAP7, LRP8, RTN4, NTF4, ABR, MAPK9, RELN, PRKAR2B, NTF3, PACSIN2, EIF4EBP2, FYN, PLCG1, GRIA3, NLGN4Y, NTNG1, NTNG2, NLGN4X…	9206	86	19462	1.62242	0.000877646	1.75606e-05	1.70671e-05
GOTERM_BP_DIRECT	GO:0007265	Ras protein signal transduction	66	0.658683	1.45125e-05	RB1, CDKN1A, CSF1, RASGRF1, PARK7, FGF2, RERG, RAPGEFL1, CRKL, RASSF1, RAB42, SYNGAP1, RASGEF1B, GRAP2, PLCE1, RALGPS1, RALGPS2, USP8, KSR1, RRAS2, KSR2, CCNA2, SHTN1, MRAS, DOK5, DOK6, RAPGEF1, RAPGEF2, MAPKAPK5, PRKD1, RAPGEF5, SOS1, RAPGEF6, TP53, SOS2, RAPGEF3, RAPGEF4, DNMT1, RALB, RASGRP1, NTN1, IQGAP3, RASGRP3, SDCBP, NRAS, RRAS, G3BP1, G3BP2, SHOC2, RREB1, JUN, SETDB1, CDKN2A, PLK2, DHCR2…	9206	94	19462	1.48434	0.148809	0.00147815	0.00143661
GOTERM_BP_DIRECT	GO:0046718	viral entry into host cell	66	0.658683	0.000874319	CD86, ITGB1, SCARB1, NRP1, ITGB5, TFRC, ITGB3, HTR2A, IDE, F11R, PVR, CLDN1, ICAM1, ANPEP, BSG, DAG1, ITGAV, ITGB6, HAVCR1, CCR5, KPNA3, CTSB, SERPINB3, VPS18, CR2, CXADR, DYNLT1, ITGA2, RPSA, VAMP8, ACE2, ILF3, PLSCR1, NPC1, TYRO3, CDHR3, AGTR1, ITGA5, GAS6, CD46, XPR1, EPHA2, CXCR4, SLC1A5, SLC7A1, EGFR, DPP4, EFNB2, EFNB3, NCAM1, EPS15, LDLR, CD55, UVRAG, GPR15, SIVA1, MOG, INSR, WWP2, CD4, IT…	9206	103	19462	1.35464	0.999939	0.0357583	0.0347534
GOTERM_BP_DIRECT	GO:0035725	sodium ion transmembrane transport	66	0.658683	0.018384	SLC23A1, SLC6A1, SLC6A2, SLC4A4, SLC6A3, SLC8A1, SLC6A4, SLC8A2, SCN9A, CHP1, SCN5A, SCN1B, SCN1A, SLC34A2, SLC13A2, SLC13A4, SLC6A17, OSR1, SLC6A15, SLC6A14, SHROOM2, SLC6A11, ANO6, ATP1B3, ATP1B1, SCNN1G, SLC9A8, SCN8A, SCN4A, SCN4B, HCN4, SLC24A2, SLC24A4, SLC24A3, SLC20A1, SLC41A1, ATP1A2, SLC6A20, ASIC4, SCN7A, SLC17A6, SLC17A8, ASIC2, SLC13A5, SCN3B, SCN3A, CNNM4, SLC38A5, ASIC1, SLC12A2, S…	9206	113	19462	1.23476	1	0.295796	0.287483
GOTERM_BP_DIRECT	GO:0009952	anterior/posterior pattern specification	65	0.648703	0.000154316	BTG2, RARG, BMPR2, PCSK5, GLI3, HOXA11, GLI2, CRKL, HOXA10, YY1, HOXA9, HHEX, ZIC3, SCMH1, HOXA3, HOXA7, HOXA6, HOXA5, CDON, HES7, EMX2, MSX2, CTNNBIP1, HNF1B, TGFBR1, ARC, SMO, HOXB4, HOXB3, HOXB8, HOXB6, HOXB5, KMT2A, TSHZ1, MLLT3, BARX1, NEUROD1, WIF1, HOXC4, ALX4, HES1, MSX1, OTX1, HOXC9, HOXC8, HES2, HES5, BPTF, HOXC6, SMAD2, PCGF2, ZBTB16, NR2F2, HIPK1, ACVR2B, ACVR2A, PBX1, HIPK2, HEYL, LH…	9206	97	19462	1.41664	0.819739	0.00916158	0.00890411
GOTERM_BP_DIRECT	GO:0008584	male gonad development	65	0.648703	0.0228895	WNT2B, ATN1, HMGB2, YBX3, HOXA11, CRKL, HOXA10, HOXA9, GJA1, FGF9, SIX4, TNFSF10, CYP1B1, SOX9, NKX3-1, PDGFRB, NCOA1, WNT5A, NCOA4, ARID5B, GFRA1, TGFBR1, TEX19, AR, SFRP1, ADAM15, MSH2, CSDE1, ZFP42, KIT, NUPR1, TLR5, TLR3, KCNE1, RNF38, RHOBTB3, GATA6, ADAM21, GATA4, GATA3, LRP2, CBL, NHLH2, BCL2L11, CTNNA1, PATZ1, CSMD1, WNT4, TGFB2, RRM1, SRD5A1, BIK, INSR, FANCA, INHBA, EIF2S2, ESR1, KITLG,…	9206	112	19462	1.22691	1	0.343191	0.333546
GOTERM_BP_DIRECT	GO:0035264	multicellular organism growth	64	0.638723	0.000509763	CDKN1C, RARG, CLIC4, WDR48, ATN1, ADARB1, SMPD3, PPP1R13L, FLVCR1, TMED2, EP300, HOXA5, KDM6A, HEG1, ATRX, ARID5B, EN1, ZFX, AR, KAT2A, SMO, TBL1XR1, RARA, RARB, ATF5, SOS1, TP53, STK40, PLEC, NOTCH2, PLAG1, SLC1A2, PRICKLE1, RASAL2, GIGYF2, ZMPSTE24, ZFP36L1, SLITRK1, SLITRK6, RBBP6, DUOX2, SLC25A25, SPTBN2, WDTC1, CTC1, WWTR1, STIL, SLC12A5, PLEKHA1, XRCC2, PTPN11, MTOR, TARBP2, KLF2, WDR11, FO…	9206	98	19462	1.38061	0.99652	0.0237789	0.0231107
GOTERM_BP_DIRECT	GO:0009615	response to virus	64	0.638723	0.0224764	CHRM2, CREBZF, IFITM1, DDX3X, ADAR, IFIT1, TNF, IFIT3, OASL, IFIT2, IFIH1, IKBKB, TBK1, STMN1, AP1S1, IKBKG, ITGB6, TRIM22, IFNAR2, SAP30BP, RSAD2, CHUK, IFNGR1, IFNGR2, IRAK3, GTF2F1, FOXP3, IL17RA, FGR, IFNG, HNRNPUL1, PSMA2, OAS2, TLR8, XPR1, IFNAR1, SRC, ODC1, CXCR4, GATA3, DDX60, RPS15A, CCL5, CCL19, APOB, CCT5, DUOX2, IVNS1ABP, CCL22, HMGA2, IFI44, EIF2AK2, ISG15, LILRB1, DCLK1, ISG20, FOSL…	9206	110	19462	1.23	1	0.340426	0.330859
GOTERM_BP_DIRECT	GO:0050729	positive regulation of inflammatory response	64	0.638723	0.0533017	APP, SERPINE1, ETS1, TNF, CX3CL1, PYCARD, LGALS1, MDK, NFKBIZ, IL12B, JAK2, CCR2, ABCC1, IL15, ITGA2, WNT5A, IL16, MIR21, NEAT1, IL17RA, GPRC5B, AIM2, IFNG, IL1B, NINJ1, AGTR1, TLR10, TLR7, CD47, S100A9, TLR4, CLOCK, TLR3, NAIP, TLR2, CEBPA, CEBPB, SUCNR1, DHX9, LPL, PLA2G7, NLRP6, CAMK2N1, DDT, NLRP3, CCL1, LDLR, SNCA, STAT5A, STAT5B, CDK19, TGFB1, FEM1A, TSLP, PDE2A, DDTL, GPR4, MAPK13, NFKBIA,…	9206	114	19462	1.18684	1	0.566816	0.550886
GOTERM_BP_DIRECT	GO:0043491	protein kinase B signaling	63	0.628743	6.96953e-08	CD40, IRS1, PTEN, ILK, HTR2A, PIK3CB, PIK3C2A, PEAR1, FGF2, TNF, PIK3CG, IGF1R, PIK3C2B, SMPD3, TMEM100, FLCN, C1QBP, AKT2, SESN2, KDR, AKT1, SOX9, NKX3-1, EDN1, TSC2, GAB2, ATG14, SIRT2, PAX2, PIK3CA, LOX, IL1B, TYRO3, GAS6, EPHA2, NYAP1, PIK3R4, PIK3R3, PIK3R2, PIK3R1, GATA3, NYAP2, STK3, ZFP36L1, ERBB3, CCL5, ERBB2, THEM4, CCL2, DRD2, TGFB1, BTN2A2, PLEKHA1, STAT3, IGF1, BTBD10, MYO16, SETX, D…	9206	81	19462	1.64427	0.000773458	1.58023e-05	1.53582e-05
GOTERM_BP_DIRECT	GO:0043087	regulation of GTPase activity	63	0.628743	4.62778e-05	PLXND1, GPR21, STMN3, CBLB, ARHGAP6, PYCARD, ARHGAP44, SIPA1L1, SYNGAP1, PLXNC1, EVI5L, SBF1, BVES, SBF2, PRKG1, EPHB3, TBC1D10B, VAV3, EPHA5, EPHA4, RALBP1, OCRL, GAPVD1, VAV2, RASA4, TRAPPC6B, RASA2, RAPGEF6, AJUBA, CRK, DGKI, PAFAH1B1, RABGAP1, RASAL2, IQGAP1, EFNA5, ARHGAP15, IQGAP3, RASIP1, RAP1GAP, RASGRP3, ARHGAP12, FGD4, FGD6, ADAP2, PLXNA2, RICTOR, EVI5, TBC1D15, PLXNA4, PROM2, NTRK2, RD…	9206	91	19462	1.46358	0.401775	0.00359284	0.00349187
GOTERM_BP_DIRECT	GO:0032355	response to estradiol	63	0.628743	0.00301171	GPI, OXTR, CDKN1B, OGG1, ARPC1B, SLC6A1, SLC6A4, GHR, MECP2, CASP8, CCND1, MYC, CASP3, CYP1B1, PDGFRB, NCOA1, GHSR, GPX4, DNMT3A, TACR3, TACR1, NCOR2, MMP15, ALDH1A2, MAP1B, CAT, RARA, TXNIP, GRIA1, PTGFR, ADCYAP1R1, PCNA, HPGD, STXBP1, OPRL1, PTGS2, CYP19A1, STRN3, SOCS2, APOB, MBD3, STAT5A, GGT5, MBD4, STAT5B, GGT7, TGFB1, BAD, MBD1, PTCH1, MBD2, STAT3, WNT7A, NR2F2, BMP7, ESR1, ASS1, COL1A1, T…	9206	101	19462	1.31867	1	0.0911714	0.0886092
GOTERM_BP_DIRECT	GO:0007517	muscle organ development	63	0.628743	0.00416782	ITGB1, TRIM72, MSTN, TCF23, FHL1, FHL3, CHD2, JPH1, SGCE, ZNF609, SGCD, SGCB, DPF3, SPEG, CAPN3, KMT5B, ANKRD2, SOX6, BVES, EMD, EID2B, UNC45A, MEF2A, UNC45B, MEF2C, USP2, TCF12, PAX3, ETV1, SIRT1, EVC, PAX7, MYOD1, FRG1, UTRN, VAMP5, HBEGF, CHODL, TAGLN, ZBTB42, TWIST1, FOXK1, SRI, FOXO4, FXR1, LMNA, ALX4, MSX1, MEF2D, FKTN, CD164, XBP1, ZFHX3, EGR3, IGF1, LBX1, KY, CENPF, ITGA11, ID3, MKX, PAXB…	9206	102	19462	1.30574	1	0.11341	0.110223
GOTERM_BP_DIRECT	GO:0032755	positive regulation of interleukin-6 production	63	0.628743	0.0101571	SPON2, APP, ZBTB20, HMGB1, IL1RAP, TNF, IFIH1, PYCARD, BSG, CD36, IL6R, SYK, RIPK2, WNT5A, F2R, IL16, CYBA, TIRAP, EREG, IL17RA, IL1A, IFNG, ADORA2B, TRAF6, IL1B, TLR8, TLR7, ARHGEF2, TLR6, TLR4, TLR3, TLR2, UNC93B1, DHX9, PTAFR, LPL, TWIST1, BCL10, RELA, HSPD1, IL1RL2, CLEC7A, PLCG2, CD74, AKIRIN2, XBP1, TGFB1, TSLP, STAT3, PTPN11, LILRB2, POU2F2, SCIMP, MAPK13, P2RX7, MAVS, IL6, POU2AF1, LEP, T…	9206	105	19462	1.26843	1	0.211495	0.205552
GOTERM_BP_DIRECT	GO:0048511	rhythmic process	62	0.618762	1.13713e-07	PIWIL2, TOP2A, KDM5B, SUV39H2, GSK3B, KDM5C, CRTC1, SUV39H1, UBE3A, AHR, RORB, SIN3A, HNF4A, EP300, DNM1L, BTRC, HES7, PRKCG, CSNK2A1, FBXW7, DDB1, KAT2B, SFPQ, PSPC1, CRY2, SIK1, PPARG, TP53, PRKAA1, NLGN1, DDX5, HLF, PRKAA2, ROCK2, DHX9, CREM, TWIST1, MAPK9, MAPK8, NKX2-1, ATG7, DRD4, EGR1, CREBBP, NFYA, USP9X, CBX3, SIAH2, NONO, MTOR, CUL4A, PER2, MAPK10, TEF, SP1, SRRD, CDK1, FBXL3, TARDBP, O…	9206	80	19462	1.63839	0.00126164	2.38196e-05	2.31502e-05
GOTERM_BP_DIRECT	GO:0001889	liver development	62	0.618762	1.05994e-06	PHF2, UGT1A10, ATF2, ONECUT2, PRKCSH, ONECUT1, PCSK9, PKD1, ELK1, RB1CC1, HNF4A, FPGS, ACADM, JARID2, ATP7A, SEC63, UPF2, MED1, ARG1, HGF, CAD, ARID5B, COBL, HNF1B, HNF1A, RPGRIP1L, PROX1, BAAT, CIT, TGFBR3, NPC1, PIK3CA, ALDH1A2, RARA, MET, ARF6, CEBPA, NOTCH1, CEBPG, GATA6, RELA, ZMPSTE24, ACAT1, MAN2A1, HES1, WNT4, CDKN2B, JUN, DUT, XBP1, PTCD2, SMAD3, CADM1, SRD5A1, SOD2, IGF2R, ASS1, SP3, NF…	9206	83	19462	1.57917	0.0116985	0.000165739	0.000161081
GOTERM_BP_DIRECT	GO:0007613	memory	62	0.618762	6.74834e-05	B4GALT2, APP, OXTR, FEN1, CRTC1, VLDLR, HTR2A, SLC6A1, SLC6A4, SLC8A2, TUBA1A, NETO1, CIC, CHRNB2, KCNK10, ITGA3, SHISA7, GIP, KAT2B, CREB1, LMX1A, ITGA8, MAPT, ITGA5, PLCB1, SLC24A2, CX3CR1, CEBPB, CHRNA7, SLC1A1, ITPR3, PSEN1, PTGS2, NTF4, BLOC1S6, HRH1, GRIN2A, PGRMC1, ATXN1, CNR1, NTF3, ATXN1L, EIF4EBP2, PAK6, DRD1, PAIP2, CSMD1, ASIC1, ATAD1, SYT4, YTHDF1, BDNF, PLK2, INSR, S100B, SLC8A3, TH…	9206	90	19462	1.45635	0.527268	0.00477198	0.00463787
GOTERM_BP_DIRECT	GO:0031647	regulation of protein stability	62	0.618762	0.000649968	LRRK2, PINX1, FAM107A, PTEN, ASGR2, PYCARD, SUMO1, CASP3, DDI2, LAMP2, FBXO4, TRIM24, VPS35, SOX4, DACT1, SH3GLB1, USP8, SREBF1, USP47, USP4, USP3, ANK2, QRSL1, DDOST, KAT2A, ASPH, RNF128, DAD1, USP40, PRKD1, B4GALT5, HDAC3, NEDD4L, CDKN2AIP, AURKA, TMEM25, BAG6, GGA3, TERT, LMNA, MAPK1, ATF7IP, UBL4A, CTSA, USP25, HSPA8, XBP1, CDKN2A, SIAH3, CMTM6, USP28, APTX, TBX3, GNL3L, RNF149, GIPC1, BCL2, …	9206	95	19462	1.3797	0.999267	0.0287488	0.0279409
GOTERM_BP_DIRECT	GO:0050731	positive regulation of peptidyl-tyrosine phosphorylation	62	0.618762	0.000965491	NRP1, ITGB3, PTPRJ, ARRB2, HTR2A, GHR, FGF7, FGF8, CD36, JAK2, IL6R, ACVR1, IL11, SYK, IL15, RIPK2, HGF, ADIPOQ, GFRA1, MIF, ARHGEF2, ITGA5, ADNP, TP53, CD44, HBEGF, SRC, PDGFB, TGFA, EFNA5, LRP8, RELN, CLEC7A, NTF3, ABL1, PLCG2, RICTOR, PAK2, ANGPT4, CD74, PRNP, TGFB1, YES1, SEMA4D, EGF, TNK2, LIF, IGF2, VEGFB, PTPN11, IGF1, BMP6, MTOR, VEGFA, EFNA1, CD4, KITLG, IL6, IL5, EHD4, CNTN1, CSPG4	9206	96	19462	1.36533	0.999978	0.0377425	0.0366819
GOTERM_BP_DIRECT	GO:0032760	positive regulation of tumor necrosis factor production	62	0.618762	0.0344095	SPON2, APP, CD84, ORM1, LRRK2, ZBTB20, PTPRJ, HMGB1, ORM2, IFIH1, SPN, PYCARD, AKAP12, IL12B, CD36, EPHB2, JAK2, HAVCR2, CCR2, SYK, IFNGR1, RIPK2, WNT5A, CYBA, MIF, TIRAP, HLA-E, IL1A, IFNG, FRMD8, OAS2, MAPKAPK2, ARHGEF2, TLR4, TLR3, TLR2, SASH3, HDAC2, DHX9, PTAFR, LPL, TWIST1, PSEN1, PIK3R1, RASGRP1, THBS1, CLEC7A, DDT, PLCG2, FADD, CCL19, ARFGEF2, TGFB1, FZD5, DDTL, STAT3, PTPN11, MAVS, IL6, …	9206	108	19462	1.21362	1	0.443235	0.430779
GOTERM_BP_DIRECT	GO:0007229	integrin-mediated signaling pathway	62	0.618762	0.0913575	ITGB1, NRP1, ITGB5, ITGB4, ITGB3, ILK, ITGAL, ADAMTS3, ADAMTS1, ITGAV, ITGB6, VAV3, DST, SYK, ITGA3, ITGA2, ITGA1, ADAM11, NME2, ADAM10, FGR, CEACAM1, ADAM15, ADAM12, ANGPTL3, ITGA8, MYH9, ADAM9, ITGA6, CD47, PRKD1, ITGA5, TLN1, DOCK1, ITGB3BP, ITGA9, SEMA7A, SRC, CUL3, TXK, ADAM22, THY1, CDC42, ADAMTS13, ADAMTS18, ADAM23, ABL1, CTNNA1, RCC2, FN1, PTPN11, ISG15, PTK2, FERMT1, CD40LG, ITGA10, ITGA…	9206	113	19462	1.15992	1	0.783811	0.761783
GOTERM_BP_DIRECT	GO:0043484	regulation of RNA splicing	61	0.608782	1.66258e-06	CELF1, TRRAP, AFF2, PQBP1, PTBP1, FASTK, PRX, ZNF326, CCNL2, CCNL1, ATXN7L3, SRRM4, MBNL1, RBFOX1, MBNL2, RBFOX2, RBFOX3, SUPT3H, PTBP2, SUPT7L, PTBP3, TAF6L, KAT2B, KAT2A, HNRNPH1, MYOD1, ZNF638, RBM12B, RBM20, HNRNPH2, HNRNPH3, SF3B5, ENY2, SF3B3, SRSF1, ILDR1, ILDR2, AKAP17A, TAF5L, ATXN7, TRA2B, RBM12, HNRNPA1, MBNL3, SRSF10, RBM38, FUS, USP22, AHNAK2, RRP1B, CLK4, CDK11B, CLK3, CLK2, TADA2B,…	9206	82	19462	1.57265	0.0182887	0.000230724	0.00022424
GOTERM_BP_DIRECT	GO:0071277	cellular response to calcium ion	61	0.608782	0.000598445	CPNE8, CLIC4, CPNE5, CPNE7, GUCA1A, CARF, RYR3, TUBA1A, EEF2K, CHP2, CPNE1, CAPN3, CPNE3, CPNE2, SCN5A, JUNB, KCNH1, MEF2A, MEF2C, EDN1, WNT5A, FOS, ITPKB, ITPKC, ASPH, RASA4, KCNQ3, PPIF, GPLD1, CAMK2D, PRKAA1, NLGN1, PRKAA2, NRXN1, HPCA, ALOX15, IQGAP1, CDKN2AIP, ADD1, NEUROD2, NCSTN, PLCG2, ECT2, SLC25A23, SLC25A24, SYT5, SYT4, JUN, SYT2, DMTN, SYT1, HSPA5, KCNB1, NFATC2, BRAF, SYT13, SYT9, SY…	9206	93	19462	1.38664	0.998701	0.0270079	0.0262489
GOTERM_BP_DIRECT	GO:0010508	positive regulation of autophagy	60	0.598802	0.00022691	GSK3B, GSK3A, LRRK2, PIK3CB, HMGB1, PIK3C2A, TRIM8, FLCN, UFL1, STK11, TRIM6, DEPTOR, TBK1, TRIM5, RB1CC1, RNF152, TRIM65, TRIM21, TRIM22, TRIM23, SH3GLB1, DAPK1, TFEB, ATG13, DCN, IFNG, CCNY, TRIM58, TRIM14, ULK2, ULK1, PRKD1, ATF6, OPTN, BECN1, PRKAA1, PRKAA2, ROCK1, NPRL3, AMBRA1, FOXO3, FOXO1, MTDH, DHRSX, TP53INP2, ORMDL3, TP53INP1, SH3BP4, XBP1, USP20, BAD, PLK2, BNIP3, SVIP, TPCN1, TMEM59,…	9206	89	19462	1.42521	0.919495	0.0123488	0.0120018
GOTERM_BP_DIRECT	GO:0032956	regulation of actin cytoskeleton organization	60	0.598802	0.0122285	ITGB3, FAM107A, DIXDC1, SLC4A2, F11R, RND2, RND3, ARHGAP35, RND1, ARHGAP44, RAC1, PDGFRB, EPHA5, PDGFRA, BCAS3, PRKCD, RHOG, ARHGEF19, RHOH, RHOF, RHOC, RHOA, RHOB, CD2AP, IL1A, DAAM2, FSCN1, CRK, RHOQ, RAPGEF3, LRP1, ROCK1, ROCK2, RHOBTB3, TWF2, ARHGAP18, ARHGAP17, IQGAP1, EFNA5, IQGAP3, RHOBTB2, CDC42, ABL1, ABL2, RICTOR, PAK3, GPM6B, CLASP2, SIGLEC15, DMTN, HIP1R, GRHL3, BAIAP2, CORO2B, MTOR, …	9206	100	19462	1.26843	1	0.230147	0.22368
GOTERM_BP_DIRECT	GO:0001933	negative regulation of protein phosphorylation	59	0.588822	7.53731e-05	CDKN1A, PID1, TRAF3IP1, LRRK2, PTEN, ARRB2, PARK7, CRKL, KLHL31, SPRED3, SPRED2, NNT, CHORDC1, BDKRB1, CHP1, EPHB2, SH3GL2, MEN1, KIRREL2, IGFBP3, PAQR3, CTDSPL, PAX6, ATG14, DUSP6, IMPACT, CTDSP1, CD109, CTDSP2, MYADM, RGN, ADNP, CACTIN, PPIA, PPP1R15B, CHRNA7, PRR5L, PSEN1, C9ORF72, CORO1C, LRP6, MICAL1, DRD2, ZBED3, SPAG9, LYN, WWTR1, PRNP, TGFB1, CADM4, CADM1, NTRK3, DAB2IP, PTPN13, IBTK, OCL…	9206	85	19462	1.4674	0.566916	0.00519747	0.0050514
GOTERM_BP_DIRECT	GO:0051028	mRNA transport	59	0.588822	0.00241671	FMR1, CETN2, CETN3, EIF4A3, CASC3, NXT2, BICD2, ZFP36, XPO1, KIF5C, PEG10, KHSRP, NUP62, EIF5AL1, NDC1, EIF5A, NUP210, NUTF2, SENP2, NUP93, ARC, NUP50, NUP54, NUP98, SRSF7, SLBP, POM121, NUP205, SEH1L, RBM8A, TNKS, DHX9, MVP, SRSF1, EIF5A2, ZFP36L1, NXF1, BCLAF1, POM121C, HSF1, IGF2BP1, G3BP2, IGF2BP3, NUP88, NUP43, IGF2BP2, HNRNPA1, RANBP2, HNRNPA3, RANBP17, MAGOHB, LRPPRC, QKI, PARP11, MYO1C, H…	9206	93	19462	1.34118	1	0.0770986	0.0749319
GOTERM_BP_DIRECT	GO:0007059	chromosome segregation	59	0.588822	0.00656702	TOP2A, DDX3X, HJURP, SMC5, BRCA1, CTCF, NR3C1, PPP2R1A, NTMT1, TLK2, TLK1, RCC1, NEK2, OIP5, NDEL1, CDK5RAP2, USP44, ESCO2, MAU2, INCENP, BIRC5, SLC25A5, ARL8A, ITGB3BP, ARL8B, BEX4, CDCA2, C9ORF78, SKA3, CENPC, CIAO1, SKA2, DSN1, RAD21, RPS3, MAP3K20, NUP43, BUB1, NEK8, CENPU, CDT1, UVRAG, UBE2I, USP9X, RIOK3, NEK6, NDE1, SETDB2, SRPK1, CENPF, CENPI, PHF13, CENPN, CEP85, CENPO, CENPP, CENPQ, SPC…	9206	96	19462	1.29926	1	0.157535	0.153108
GOTERM_BP_DIRECT	GO:0046330	positive regulation of JNK cascade	59	0.588822	0.0156005	MAPKBP1, APP, DIXDC1, DUSP19, HMGB1, DUSP15, TNF, SH3RF1, EDA2R, PYCARD, RASSF2, RB1CC1, CCR7, MAP2K4, MAP4K2, RIPK2, WNT5A, MINK1, TRAF1, WNT16, MAPK8IP3, PJA2, TIRAP, MTURN, EDAR, IL1A, TRAF3, TRAF6, IL1B, TRAF5, PLCB1, TLR4, CRK, TLR3, NAIP, SEMA3A, XIAP, RASGRP1, STK3, CDC42, SDCBP, MBIP, ZNF622, CCL19, MAP2K7, CCL21, GADD45A, FZD7, WNT7B, DAB2IP, WNT7A, TPD52L1, HIPK2, TAOK1, FGF19, MAP3K10,…	9206	99	19462	1.25989	1	0.268222	0.260684
GOTERM_BP_DIRECT	GO:0045444	fat cell differentiation	58	0.578842	0.000110123	TGFB1I1, CBY1, OSBPL11, NIPBL, CCND1, AKT2, SDF4, EP300, BBS7, BBS4, FBXO9, IL11, SREBF1, MED1, MKKS, WNT5B, ARID5B, SENP2, PIAS1, CLIP3, BSCL2, ADGRF5, ATF5, PLCB1, ZFPM2, JDP2, CEBPA, RNASEL, GATA2, FOXO1, SOCS1, GRK5, FAM120B, LRRC8C, WNT1, METTL8, ZBTB7A, GDF10, TCF7L2, TMEM120B, OSBPL8, BBS1, TFAP2B, EGR2, WNT3A, ERAP1, HMGA2, NOC3L, KLF4, SMAD6, PSMB8, FOSL2, NR4A2, NR4A1, TTC8, NR4A3, ID4,…	9206	84	19462	1.45971	0.705552	0.00697945	0.0067833
GOTERM_BP_DIRECT	GO:0006417	regulation of translation	58	0.578842	0.00227265	HBS1L, CYFIP1, PIWIL1, APP, PIWIL4, EIF4E3, FMR1, RPLP1, MSI1, CASC3, MSI2, RBM3, RPS14, GRM5, AKT2, AKT1, PELO, NCK1, EIF2A, NANOS1, NGDN, TSC1, IMPACT, DNAJC1, EIF4E1B, MAPKAPK5, MTPN, RBM8A, RPL10, IREB2, NOLC1, RBM4B, TYMS, FOXO3, ZFP36L1, FXR1, ATXN2, BCLAF1, FXR2, TCOF1, MKNK1, MKNK2, RPS3, EIF4E, PTCD3, ELP2, ELP5, ELP6, QKI, TARBP2, CNOT7, AGO1, AGO2, ACO1, ABCE1, CNOT8, KBTBD8, METAP1	9206	91	19462	1.34742	1	0.0731333	0.071078
GOTERM_BP_DIRECT	GO:0045666	positive regulation of neuron differentiation	58	0.578842	0.00324446	APP, GLI2, SIN3A, DUOXA1, VWC2L, CPNE1, CDON, NCOA1, TRPC5, MEF2C, TGIF2, MMD, TCF12, SOX11, ADRA2B, RHOA, ETV5, PCP4, IMPACT, GPRC5B, ZEB1, MAP1B, RARA, KCTD11, ARHGEF2, NBL1, FOXG1, GDPD5, ASCL1, GATA2, SOCS2, NEUROD1, NEUROD2, SHOC2, NKX2-5, NKX6-1, ECT2, BEND6, NKX2-2, SPAG9, KDM4A, NAP1L2, S100B, GDF5, BMP7, BMP6, PHOX2B, HEYL, BMP2, REST, LIN28A, CXCL12, BCL6, TCF4, TCF3, HOXD3, EIF4G1, FGF…	9206	92	19462	1.33277	1	0.0965683	0.0938544
GOTERM_BP_DIRECT	GO:0017148	negative regulation of translation	58	0.578842	0.00629341	TRIM71, BTG2, DDX3X, FMR1, EIF4A3, YBX1, SYNCRIP, PAIP2B, TRIM2, OTUD6B, ENC1, NANOS1, EPHA4, IGFBP5, CSNK2A1, NHLRC3, DAPK1, IFRD2, TSC1, PUS7, ILF3, XRN1, NCL, RARA, EIF4E2, GAPDH, DDX6, SHMT2, MALSU1, TYMS, TOB1, GIGYF2, FXR1, PURA, FXR2, LARP1, RNF139, IGF2BP1, RPS3, EIF4EBP1, IGF2BP3, IGF2BP2, PAIP2, EIF4E, TIA1, PCIF1, EIF2AK3, EIF2AK2, DHFR, LIN28A, CNOT11, WT1, CAPRIN1, SERBP1, CAPRIN2, C…	9206	94	19462	1.30442	1	0.155265	0.150902
GOTERM_BP_DIRECT	GO:0032088	negative regulation of NF-kappaB transcription factor activity	58	0.578842	0.00629341	SPI1, SETD6, LRRK2, GFI1, TNFAIP3, ARRB1, ARRB2, PYCARD, UFL1, ADORA3, TMSB4X, CHORDC1, CYP1B1, CHP1, TRIM21, HAVCR2, CMKLR1, PIAS4, PTGIS, CHUK, MIR21, IRAK3, COMMD7, SIRT1, FOXP3, MTURN, TRAIP, AIM2, BRMS1, TRAF3, DDIT3, CAT, PELI1, RBCK1, CACTIN, LRRC14, PKHD1, TCEAL7, PRDX2, NWD1, IRAK1, IRAK2, NLRP3, SIVA1, CDKN2A, CARD8, DAB2IP, FOXJ1, KLF4, BMP7, PARP10, NFKBIA, CYLD, NLRP12, ITCH, OTULIN,…	9206	94	19462	1.30442	1	0.155265	0.150902
GOTERM_BP_DIRECT	GO:0071260	cellular response to mechanical stimulus	57	0.568862	9.64009e-06	CD40, ITGB3, SLC2A1, F11R, FGF2, IGF1R, CASP8, CHEK1, HABP4, DAG1, PIEZO1, CASP2, SOX9, MAP2K4, ITGA2, IL13, CYBA, IRF1, IL1B, TLR8, TLR7, TLR5, TLR4, TLR3, PLEC, ENG, HDAC4, TMEM87A, MTPN, ATP1A2, BCL10, PTGS2, SLC9A1, MAPK8, BAK1, FADD, SLC38A2, KCNJ2, MAP3K2, CASP8AP2, TGFB1, MAP3K1, CRADD, TNFSF14, BAD, GADD45A, BNIP3, PDE2A, TNFRSF10B, TNFRSF10A, BMP6, NFKB1, COL1A1, FAS, MAP3K14, MYD88, KCN…	9206	78	19462	1.54489	0.101497	0.00103907	0.00100987
GOTERM_BP_DIRECT	GO:0001843	neural tube closure	57	0.568862	5.64193e-05	TRIM71, RARG, ADM, SPINT2, ARHGAP35, OPA1, SUFU, TMED2, PRKACA, PRKACB, CC2D2A, BBS4, PHACTR4, KDM6A, BRD2, RPS7, LMO4, NOG, COBL, TSC2, TSC1, PAX2, RGMA, KAT2A, MTHFD1, TRAF6, RARA, PFN1, SDC4, TWIST1, PRICKLE1, LRP2, BCL10, LIAS, CECR2, HECTD1, MTHFD1L, ABL1, DVL2, VASP, TGFB2, FZD3, SEC24B, STIL, ST14, TGFB1, PTCH1, FZD6, SEMA4C, MTHFR, GRHL3, SKI, VANGL2, LHX2, DLC1, PLXNB2, CLUAP1	9206	81	19462	1.48767	0.46548	0.00419105	0.00407327
GOTERM_BP_DIRECT	GO:0021987	cerebral cortex development	57	0.568862	9.62335e-05	YWHAE, CNTNAP2, PTPRS, KDM1A, CEP120, KIF14, SLC2A1, PPP1R9B, CRKL, MECP2, TUBA1A, CDH2, MDK, TMEM14B, BBS4, CDON, NCOA1, MKKS, CSNK2A2, TSC1, PAX5, FOXP2, TUBB2B, TUBB2A, SMO, MGARP, PLCB1, CRK, MCPH1, PAFAH1B1, GRIA1, KCNA1, ASCL1, HIF1A, CCDC85C, BLOC1S2, NPY, BTBD3, FLNA, SLC38A2, NTRK2, BBS1, AKIRIN2, SRD5A1, BAD, BNIP3, NDE1, TRAPPC9, TH, LHX2, KIF26A, NF1, TACC3, BAX, TACC1, FAT4, TACC2	9206	82	19462	1.46953	0.656455	0.00624786	0.00607228
GOTERM_BP_DIRECT	GO:0032436	positive regulation of proteasomal ubiquitin-dependent protein catabolic process	57	0.568862	0.000160067	DET1, GSK3B, GSK3A, RNF14, LRRK2, KEAP1, FBXO22, SH3RF1, DDA1, NUB1, SUMO1, RNF19A, SUMO2, ARIH2, AKT1, BBS7, ARIH1, ZYG11B, ZER1, USP5, FBXW8, CSNK1D, RAD23A, CSNK1E, AXIN2, KLHL40, CBFA2T3, SIRT2, PIAS1, RBX1, RNF144A, RNF144B, TRIB3, TRIB1, TRIB2, CEBPA, VCP, PSEN1, PRICKLE1, RCHY1, GABARAP, AURKA, DNAJB2, MAPK9, HECTD1, RNF217, SOCS4, SOCS5, ANKIB1, CSNK1A1, CHFR, SMAD7, DAB2, MDM2, HSPA1B, T…	9206	83	19462	1.45182	0.830891	0.009353	0.00909015
GOTERM_BP_DIRECT	GO:0030324	lung development	57	0.568862	0.000160067	RAB3A, SLC23A1, LOXL3, GLI1, FGF1, FGF2, ELK1, PHEX, GLI3, GLI2, SHH, FGF7, FGF9, ZIC3, EP300, PDGFRA, CCBE1, SREBF1, CCDC39, MME, ITGA3, FBXW7, ARG1, HEG1, WNT5A, PROX1, YWHAZ, JMJD6, LOX, CRISPLD2, ALDH1A2, TIMELESS, CRH, ZFPM2, CCDC40, CEBPA, NOTCH1, EPAS1, BAG6, NKX2-1, HES1, SMAD2, NOS3, FOXF1, ABCA3, WNT7B, TBX5, TBX4, ACVR2B, VEGFA, LHX3, SP3, TAB1, SIM2, FGFR2, BMPR1A, EIF4G1	9206	83	19462	1.45182	0.830891	0.009353	0.00909015
GOTERM_BP_DIRECT	GO:0006631	fatty acid metabolic process	57	0.568862	0.040044	CYP4A22, MSMO1, CROT, AACS, CD36, HADH, LYPLA2, LYPLA1, CPT1A, MECR, ACOT7, PLA2G4D, CYP4A11, ACOT11, ACSL4, ACSL3, BAAT, CPT1B, HADHA, MBLAC2, PCCA, ACOX1, ILVBL, EHHADH, PCCB, ANGPTL3, PPARG, CYP2E1, ACOX3, PPARA, PPARD, SLC27A4, LPL, ABHD5, PLA2G5, ABCB11, HSD17B10, C3, SGPL1, PRKAR2B, THEM4, SNCA, ACBD7, GGT5, ACBD5, ACBD4, PNPLA8, CYP4F11, ACADSB, PER2, FA2H, FABP2, TH, GPAM, FASN, CYP1A1, E…	9206	99	19462	1.21718	1	0.473449	0.460144
GOTERM_BP_DIRECT	GO:0000724	double-strand break repair via homologous recombination	57	0.568862	0.0613171	SWSAP1, FEN1, MRE11, ANKLE1, WDR48, MCM8, MCM9, ZMYND8, TONSL, NUCKS1, CHD4, SMC5, BRCA1, YY1, ZFYVE26, POGZ, EPC1, NBN, AP5S1, GEN1, RECQL, HUS1, INIP, RAD51B, MMS22L, MORF4L1, RAD51D, SFPQ, RNF169, FAN1, AP5Z1, UHRF1, SAMHD1, RAD54B, RAD51AP1, MBTD1, WRN, RECQL5, SLX4, RNF138, RBBP8, LRIG3, KDM4D, XRCC2, XRCC3, RPA1, RPA2, INO80, RAD52, SEM1, RAD51, ERCC4, RFWD3, UBE2N, NABP1, ERCC5, ATM	9206	101	19462	1.19308	1	0.625683	0.608099
GOTERM_BP_DIRECT	GO:0009267	cellular response to starvation	56	0.558882	4.82362e-05	BMPR2, WNT2B, EHMT2, LRRK2, USP33, PCSK9, FBXO22, PIK3C2B, RPTOR, FLCN, MAP1LC3B, LAMP2, GLUL, FADS1, MFSD2A, KLF10, SREBF1, TFEB, WNT9B, TSC2, TSC1, WIPI2, ATG14, SIRT1, SREBF2, SFRP1, RRAGA, RRAGC, MYOD1, RRAGD, TBC1D7, GAS6, PPARA, DSC2, RALB, MAX, WDR45B, AMBRA1, PPM1D, FOXO1, WRN, GAS2L1, FNIP1, ATG7, ATG5, WNT4, HSPA8, SRD5A1, CAV1, DNAJC15, MTOR, STK24, STK26, VPS41, JMY, TNRC6A	9206	79	19462	1.49857	0.414642	0.00369323	0.00358944
GOTERM_BP_DIRECT	GO:0031398	positive regulation of protein ubiquitination	56	0.558882	0.000140751	GSK3B, GSK3A, KDM1A, LRRK2, FAM107A, UBE2D1, WBP1L, UBE3A, CBLB, BRCA1, UBE2L3, RASSF1, RASSF3, RASSF5, FBXO4, RNF111, RIPK2, FBXW7, SPHK1, SENP2, KLHL40, TRAF6, TBC1D7, PELI1, CRY1, BIRC2, TSPYL5, AMER1, HDAC3, CUL3, MYCBP2, DERL1, XIAP, PRICKLE1, BCL10, PTTG1IP, RCHY1, MALT1, DNAJB2, MAPK9, UBB, UBQLN1, FANCI, NPM1, NDFIP2, NDFIP1, HSPA5, CAV1, HUWE1, LAPTM5, FBXO33, CHFR, SMAD7, FKBP1A, FKBP1C…	9206	81	19462	1.46157	0.790437	0.00844661	0.00820923
GOTERM_BP_DIRECT	GO:0043433	negative regulation of sequence-specific DNA binding transcription factor activity	56	0.558882	0.0107104	RB1, KDM1A, KEAP1, MED13, SUMO1, SUFU, PIM1, HIF1AN, BTRC, MEN1, CTNNBIP1, FOXH1, PROX1, SIRT1, FOXP3, PIAS2, TFDP1, DDIT3, HAND2, HAND1, NUPR1, GAS6, TRIB1, ZNF431, HDAC4, SP100, HDAC2, CEBPG, TWIST1, RNF2, PURA, E2F1, FLNA, HMOX1, HES1, EGLN1, TCF7L2, PRNP, PTCH1, FZD6, WWP2, TBX6, ESR1, PBX1, SMAD7, MAD2L2, HEYL, ID2, TNFSF4, ID1, BHLHE40, RLIM, MAP3K10, ID3, TAF1, EZH2	9206	92	19462	1.28682	1	0.218617	0.212473
GOTERM_BP_DIRECT	GO:0019722	calcium-mediated signaling	56	0.558882	0.0107104	APP, CHRM3, RYR2, MCTP1, LRRK2, PPP1R9A, TNF, NUDT4, PPP1R9B, SAMD14, SGCD, EDNRB, PLCE1, CCR7, CCR6, CCR5, CCR4, CCR2, EDN1, SYK, PDPK1, SPHK1, AVPR1A, BHLHA15, KSR2, LAT2, ZAP70, AGTR1, MCTP2, CX3CR1, HPCA, CXCR4, CXCR6, FPR2, NCALD, CAMKK2, GRIN2A, PLCG2, PLCG1, TRPM4, CCR1, EIF2AK3, GRIN2C, GRIN2B, TPCN2, GRIN2D, TREML1, RCAN1, CD4, RCAN2, RCAN3, CALM3, ACKR2, CALM1, CALM2, MCU	9206	92	19462	1.28682	1	0.218617	0.212473
GOTERM_BP_DIRECT	GO:0000082	G1/S transition of mitotic cell cycle	55	0.548902	1.31905e-07	TRIM71, ITGB1, CDKN1A, USP37, CDKN1B, PHF8, PPP6C, CCND3, CCND2, CCND1, MYC, RCC1, SKP2, RPS6, CDC25A, PIAS1, LATS1, CCNA2, LATS2, DBF4, CCNE2, CCNE1, BCAT1, CACUL1, KHDRBS1, CUL5, CUL3, CUL2, CAMK2A, CUL1, ACVR1B, IQGAP3, GSPT1, RBBP8, EIF4EBP1, E2F1, E2F3, EIF4E, BTN2A2, PLK2, CDC7, HINFP, CUL4A, CDK6, RPS6KB1, NASP, CDK4, CDK3, CDK2, ID4, BCL2, CDK1, CUL4B, CDKN3, EZH2	9206	69	19462	1.68512	0.00146333	2.61501e-05	2.54152e-05
GOTERM_BP_DIRECT	GO:0018107	peptidyl-threonine phosphorylation	55	0.548902	1.51292e-06	DYRK4, ATF2, GSK3B, MYLK2, GSK3A, DYRK3, DYRK2, LRRK2, STK11, TBK1, CHEK1, AKT1, PRKACA, PRKACB, ACVR1, CSNK2A1, PDPK1, CAD, CSNK2A2, PRKCD, DYRK1A, LMTK2, PRKCA, OXSR1, TGFBR1, TGFBR2, CIT, PRKD2, ULK1, PRKD1, CAMK2D, ROCK1, ROCK2, TNKS, ACVR1B, NLK, TTBK1, MAPK8, MAPK1, MARK2, CDC42BPB, CDC42BPA, HIPK1, HIPK3, MTOR, HIPK2, SBK1, WNK1, WNK3, BCL2, CDK1, MAP3K10, CDK5R1, TAF1, MAP3K12	9206	72	19462	1.6149	0.0166561	0.000218135	0.000212005
GOTERM_BP_DIRECT	GO:0001558	regulation of cell growth	55	0.548902	0.000528327	CLSTN3, CLSTN1, FAM107A, KIF14, JADE1, JADE3, TMEM97, FOXM1, NUBP1, CDC73, CRKL, RPTOR, ING5, STK11, PLCE1, KAT7, NANOS1, CISH, IGFBP5, IGFBP4, IGFBP3, TMC8, ATAD3A, CEACAM1, LMX1A, NRG3, AGTR1, PRKCQ, SGK3, SGK1, CAMK2D, TSG101, MEAF6, DCUN1D5, FBLN5, SOCS2, EPB41L3, SPOCK1, IGFBP7, PAK4, NPM1, XBP1, PRPF38B, EGLN2, CRIM1, KAZALD1, CDK11B, MTOR, MAD2L2, ITCH, C8ORF44-SGK3, LAMTOR1, EBAG9, BCAR1,…	9206	82	19462	1.41796	0.997169	0.0243381	0.0236541
GOTERM_BP_DIRECT	GO:0051402	neuron apoptotic process	55	0.548902	0.000528327	RB1, APP, PIGT, ATN1, FAIM2, CASP7, TUBA1A, FGF8, SYNGAP1, CASP3, TP63, TRPC5, EPHA7, LIG4, CIT, DNAJC5, TYRO3, KCNQ3, AGTR2, ADNP, GAPDH, TP53, TNFRSF21, DLX1, DIABLO, MAX, STXBP1, HTRA2, XIAP, PSEN1, HIF1A, NCSTN, ERBB3, ABL1, SNCB, BID, PPARGC1A, SNCA, NGFR, TFAP2B, HSPA5, BNIP3, SIAH1, OXR1, POU4F1, HIPK2, NR4A2, AXL, NF1, BCL2, BAX, KRAS, ATM, NES, BCL2L1	9206	82	19462	1.41796	0.997169	0.0243381	0.0236541
GOTERM_BP_DIRECT	GO:0034976	response to endoplasmic reticulum stress	55	0.548902	0.00547045	RASGRF1, ELAVL4, ATP2A2, AFF4, BBC3, HERPUD1, SCAMP5, UFL1, CREB3L2, FLOT1, PDIA3, PDIA6, ERN1, TMX1, GORASP2, TMEM259, TMEM33, DDIT3, TRIB3, CFTR, ATF4, PPP1R15A, PPP1R15B, CEBPB, FICD, UBA5, ALOX15, TMTC3, PIK3R2, PIK3R1, THBS1, HSP90B1, BCL2L11, ABL1, UBQLN1, DNAJB9, NRBF2, BCAP31, EIF2B5, MBTPS1, XBP1, SEC16A, EIF2AK3, TNFRSF10B, ERP44, UFM1, MARCKS, DNAJC10, CREBRF, HYOU1, QRICH1, ANKS4B, P4…	9206	88	19462	1.32129	1	0.139124	0.135214
GOTERM_BP_DIRECT	GO:0002181	cytoplasmic translation	55	0.548902	0.0138426	RPL4, RPL3, RPL32, RPL31, RPL34, RPLP1, RPLP0, RPL10A, RPL8, RPL9, RPL7, RPS4X, RPS15, RPS14, RPS16, RPS19, RPL18A, RPL36, RPL37, RPS13, RPS12, RPS7, RPS8, RPL23, RPS5, RPL22, RPS6, RPS3A, RPSA, FTSJ1, RPL24, RPL29, RPL28, UBA52, RPL10, RPL36A, RPS15A, RPS3, RPL14, RPL13, RPS2, RPL15, ZC3H15, RPL19, RWDD1, RPL41, RPL35A, RPL23A, RPS28, RPS29, RPL27A, DRG1, DRG2, RPS24, RPS23	9206	91	19462	1.27773	1	0.247075	0.240131
GOTERM_BP_DIRECT	GO:0030307	positive regulation of cell growth	55	0.548902	0.0182935	PRR5, DDX3X, RPTOR, RPS6KA3, RPS6KA1, ADNP2, AKT1, TEAD1, MFSD2A, IGFBP1, USP47, CSNK2A1, KDM2B, SPHK1, ADAM10, ACSL4, NRG1, CYBA, AVPR1A, F2, RHOA, TGFBR1, SUPV3L1, SFRP1, ADAM17, S100A9, FXN, CRK, HBEGF, YAP1, MTPN, MAPKAP1, BRAT1, DERL2, AKAP6, EGFR, CDKN2AIP, SLC9A1, INS, CDC42, SDCBP, ERBB2, RICTOR, SFN, TAF9B, EXTL3, EXOSC2, TGFB2, INO80, MTOR, BCL2, ARMC12, SLC25A33, EIF4G2, EIF4G1	9206	92	19462	1.26384	1	0.294768	0.286484
GOTERM_BP_DIRECT	GO:0032092	positive regulation of protein binding	54	0.538922	1.86118e-05	APP, GSK3B, HSP90AB1, PLXND1, NVL, HFE, LRRK2, USP33, IDE, PKD1, SPPL3, LFNG, FLOT1, EP300, B2M, TRIM21, DACT1, MEN1, DTX3L, RIPK2, AKTIP, WNT5A, TIAM1, RAPGEF2, TRIB3, ARHGEF7, RALB, LRP1, EPB41, DERL1, NMD3, PSEN1, STK4, ADD1, STK3, ADD2, SPTA1, EPB41L5, TERT, CTHRC1, TCF7L2, USP9X, WNT3A, CAV1, HIP1R, HIPK2, FKBP1A, BMP2, BAMBI, FKBP1C, CAPRIN2, PIN1, RAN, TAF1	9206	74	19462	1.54269	0.18668	0.00179677	0.00174627
GOTERM_BP_DIRECT	GO:0009611	response to wounding	54	0.538922	6.13358e-05	NRP1, ITGB4, ADM, GLI1, SOX2, FGF7, ZFP36, EDNRA, MDK, MYC, ADORA3, CASP3, FGFR1OP2, CREB3L2, RAC1, CCR2, MAP2K4, DST, PLLP, F2R, PAX6, VASH1, F2, DDIT3, CX3CR1, ABHD2, TMPRSS4, PDGFB, SLC1A2, SLC1A3, HOXB13, ZFP36L2, AURKA, ZFP36L1, GRIN2A, WNT1, MAP2K7, CCR1, TGFB2, TGFB1, FN1, GRIN2C, LYVE1, SULF2, FOSL1, NMNAT1, NFIA, RPS6KB1, NFIB, CYP1A1, ID3, F2RL2, IL17A, F2RL3	9206	76	19462	1.50209	0.493875	0.00439323	0.00426977
GOTERM_BP_DIRECT	GO:0010506	regulation of autophagy	54	0.538922	6.13358e-05	LRRK2, USP33, CISD1, WDR41, CISD2, KEAP1, RPTOR, PYCARD, MFSD8, PIP4K2A, EP300, PIP4K2B, PIP4K2C, RAB8A, DAPK1, RRAGA, RRAGC, DDIT3, RRAGD, WAC, CHMP4B, TRIB3, PIK3C3, SMCR8, MAPT, NUPR1, USP13, BECN1, MTMR3, ROCK1, USP10, PIK3R4, ITPR1, PIK3R2, MTMR4, C9ORF72, ZMPSTE24, DRAM1, IFI16, NLRP6, PSAP, TP53INP1, ABL1, ABL2, DCAF12, UVRAG, OSBPL7, RAB39B, TPCN2, GPR137B, ACER2, ERCC4, ATM, FBXL2	9206	76	19462	1.50209	0.493875	0.00439323	0.00426977
GOTERM_BP_DIRECT	GO:0014068	positive regulation of phosphatidylinositol 3-kinase signaling	54	0.538922	0.00029629	PRR5, FLT1, UBE3A, FGF2, TNF, IGF1R, KDR, SOX9, JAK2, NKX3-1, PDGFRB, PDGFRA, UNC5B, HGF, F2R, WNT16, F2, SIRT1, DCN, FGR, CAT, KIT, ROR1, ROR2, PPARD, BECN1, SRC, MAZ, PDGFB, AGAP2, PRR5L, CBL, INS, RELN, ERBB3, ERBB4, CCL5, PDGFC, NTRK2, TGFB2, SEMA4D, EGF, NTRK3, INSR, FN1, IGF1, PTK2, VEGFA, LEP, NEDD4, CD28, F2RL1, RGL2, FGFR1	9206	79	19462	1.44505	0.962742	0.0155896	0.0151515
GOTERM_BP_DIRECT	GO:0009636	response to toxic substance	54	0.538922	0.000746848	GABRB1, CDKN1A, KDM5C, KCNC1, SLC23A1, AHR, SLC7A11, SLC6A1, CLDN1, SLC6A4, CDH1, SCN9A, DHX15, CYP1B1, PDGFRB, PRKCG, CHUK, SLC30A4, SLC6A14, DNMT3A, FOS, INMT, SLC7A8, NUPR1, TLR2, ATF4, SRSF9, MAOB, CNP, SRF, PON2, GATA6, GLYAT, TYMS, BPHL, BRIP1, ADAMTS13, CCL5, TTPA, DRD2, TRPM6, LYN, MGMT, WAPL, RAD51, RPS6KB1, CPS1, BCL2, CDK1, MDM2, BAX, SDC1, BLMH, ERCC6	9206	81	19462	1.40937	0.99975	0.0321376	0.0312344
GOTERM_BP_DIRECT	GO:0016485	protein processing	54	0.538922	0.0051966	PCSK2, PCSK1, CPM, C2CD3, ECE1, PCSK7, ECE2, PCSK6, PCSK5, PHEX, GLI3, CTSS, CASP7, ADAMTS3, CASP3, DDI2, LONP2, CASP2, DYNC2H1, PSENEN, SRGN, MME, ADAM10, PPP2R5C, MMEL1, F3, ADAM19, BACE1, BACE2, ADAM17, MMP16, SDE2, ADAM9, PIK3C3, TMPRSS4, FURIN, PSEN1, GLG1, APH1A, NCSTN, APH1B, ADAMTS13, MBTPS1, PTCH1, TMPRSS12, ASPRV1, P2RX7, XPNPEP3, CPD, CPE, CNTN2, TLL1, OGT, METAP2	9206	86	19462	1.32743	1	0.133548	0.129795
GOTERM_BP_DIRECT	GO:0007005	mitochondrion organization	54	0.538922	0.0051966	CNTNAP1, RAB3A, LRRK2, PARK7, GABPB1, CHCHD2, EDNRA, OPA1, ATP7A, DNM1L, EDN1, CLUH, CXADR, AGTPBP1, PARP1, VPS13C, VPS13D, SIRT4, ATAD3B, ATAD3A, ATAD3C, CAMKMT, RAB32, ARMCX3, NOA1, YME1L1, RAB38, MTFR1, LETMD1, FXN, CEBPA, EPAS1, HTRA2, MIEF2, HSD17B10, PRDX3, HMGCL, RHOT2, TERT, MAN2A1, LRIG3, PPARGC1A, PTCD2, MTX1, CAV2, NOS3, MTX3, P2RX7, MARCKS, TMEM11, ADCK1, SLC25A33, SLC25A36, CEP89	9206	86	19462	1.32743	1	0.133548	0.129795
GOTERM_BP_DIRECT	GO:0060021	palate development	53	0.528942	1.51659e-07	GABRB3, CSRNP1, BNC2, WFIKKN2, LOXL3, GLI3, SHH, SUMO1, TBC1D32, TMEM107, EPHB2, EPHB3, PDGFRA, OSR1, WNT9B, ARID5B, TGFBR1, TGFBR2, PYGO2, ASPH, WDPCP, IRF6, SOS1, INTU, INSIG2, DLX5, SATB2, INSIG1, DLX6, NPRL3, TWIST1, SGPL1, ALX4, MSX1, MSC, TFAP2A, GDF11, PRRX1, PLEKHA1, FOXF2, TIPARP, INHBA, ACVR2B, TBX3, DHRS3, TBX2, SKI, FRAS1, SNAI1, SNAI2, ANP32B, BCOR, BMPR1A	9206	66	19462	1.69765	0.0016823	2.90296e-05	2.82138e-05
GOTERM_BP_DIRECT	GO:0071466	cellular response to xenobiotic stimulus	53	0.528942	7.78954e-06	RB1, KCNC1, MCM7, TFRC, EHMT2, ITGB3, PPP1R9B, CRKL, EFTUD2, UCHL1, MYC, CHEK2, PDE4B, PDE4A, NKX3-1, MEF2C, EDN1, PPP1R12A, ADIPOQ, PAX6, VAV2, AIM2, IL1B, KCNQ3, GAS6, UMPS, FBP1, TP53, GPLD1, TLR3, CERS1, PRKAA1, PRKAA2, PCNA, CXCR4, PPM1E, PPM1F, RECQL5, HSF1, E2F1, ASIC2, ABCA1, PRNP, HSPA5, PDE2A, HTR1B, BRAF, ACER2, REST, TH, RNF149, APOBEC3A, NFE2L2	9206	71	19462	1.5781	0.0828459	0.000864794	0.000840491
GOTERM_BP_DIRECT	GO:0021766	hippocampus development	53	0.528942	5.18648e-05	YWHAE, ALK, GSK3B, PTPRS, KIF14, TSKU, GLI3, IGF1R, PPP1R9B, CRKL, MECP2, ZIC3, CASP3, ZIC1, BBS4, MFSD2A, SEMA6B, KIRREL3, NCOA1, KDM6B, EPHA5, MKKS, TSC1, XRN2, RARA, DCX, CRK, PAFAH1B1, PHLPP2, DLX1, DLX2, UBA6, HDAC1, KCNA1, SRF, RELN, NKX2-1, EIF2B5, BBS1, WNT3A, SRD5A1, ATP2B4, ATG16L1, UQCRQ, ID4, OGDH, LHX5, NF2, FGF13, RAN, EZH1, CDK5R1, EZH2	9206	74	19462	1.51412	0.437755	0.00394386	0.00383302
GOTERM_BP_DIRECT	GO:0007596	blood coagulation	53	0.528942	0.0725089	SERPINE2, ITGB3, PROS1, JMJD1C, F13A1, SLC4A1, C4BPB, SHH, PLAU, HNF4A, ANXA8, ENPP4, CD36, VKORC1, FGB, ENTPD1, PABPC4, ITGA2, ANXA5, F2R, ITPK1, ANO6, AP3B1, F2, F3, F5, PROCR, F8, SERPING1, GAS6, GATA6, AK3, GATA4, TFPI, PAPSS2, LMAN1, BLOC1S6, SCUBE1, GNA12, CD59, LNPK, HPS4, RAB27A, HPS5, CYP4F11, GP5, PAFAH2, GGCX, GNAQ, F2RL1, F13B, F2RL2, F2RL3	9206	94	19462	1.19197	1	0.684519	0.665282
GOTERM_BP_DIRECT	GO:0042752	regulation of circadian rhythm	52	0.518962	2.54609e-07	TOP2A, GSK3B, UBE3A, RORB, PPP1CB, PPP1CC, HNF4A, BTRC, KLF10, PRKCG, KDM2A, FBXW7, CSNK1D, CSNK1E, PROX1, DDB1, SFPQ, PSPC1, CRY2, TIMELESS, CRY1, PPARG, PPARA, CLOCK, PRKAA1, HDAC3, PRKAA2, ROCK2, MAGED1, MAPK9, MAPK8, NOCT, PPARGC1A, ATG7, DRD4, USP9X, SIAH2, NONO, NR1H3, NR1D2, MTOR, PML, PER2, MAPK10, ID2, SRRD, BHLHE40, CDK1, HNRNPD, FBXL3, TARDBP, EZH2	9206	65	19462	1.69124	0.00282268	4.71112e-05	4.57873e-05
GOTERM_BP_DIRECT	GO:0009791	post-embryonic development	52	0.518962	4.34137e-05	CSRNP1, KDM5B, RAB3A, CCDC47, ATN1, INPPL1, PRDM1, MECP2, NPPC, SERP1, PPP1R13L, SCN9A, ACADM, SZT2, MORC3, HEG1, ARID5B, ASH1L, ZFX, TGFBR1, ALDH5A1, ATF5, KMT2A, IREB2, ITPR1, PSEN1, GATA3, GIGYF2, C12ORF57, SGPL1, SCUBE1, CHST11, STK36, ABL1, PLAGL2, ALX4, APOB, SMAD2, PLEKHA1, TIPARP, SOD2, ACVR2B, IGF2R, MTOR, NR4A2, ETNK2, LHX1, AGO2, BCL2, ACO1, ATM, FGFR2	9206	72	19462	1.52682	0.382446	0.00346433	0.00336697
GOTERM_BP_DIRECT	GO:0001503	ossification	52	0.518962	0.0287425	IFITM1, CSF1, THRA, CHRDL1, NPPC, RASSF2, SOX9, SOST, OSTF1, TAPT1, SUN1, CASR, MMP9, RUNX3, RUNX2, RUNX1, MINPP1, TWSG1, TRAF6, CDH11, GPLD1, SLC26A2, ALOX15, LRRC17, TWIST1, STC1, TNFRSF11A, EGFR, FSTL3, CLEC3A, CALCR, SPP1, GPM6B, PPARGC1B, PDLIM7, SMAD1, SORT1, FZD9, IGF2, BMP8A, EIF2AK3, BMP8B, SUCO, BMP7, KAZALD1, EXT1, COL1A1, COL5A2, SP3, TMEM119, BCL2, MYF5	9206	88	19462	1.24921	1	0.401383	0.390103
GOTERM_BP_DIRECT	GO:0008286	insulin receptor signaling pathway	51	0.508982	3.59379e-05	GSK3B, GSK3A, C2CD5, IRS1, GPR21, IRS4, IDE, PIK3C2A, IGF1R, SLC2A8, AKT2, GRB10, AKT1, PDK2, NDEL1, APPL1, IGFBP1, SREBF1, SMARCC1, NCOA5, PDPK1, GAB1, SLC39A14, PIK3CA, PHIP, RAF1, SOS1, SOS2, GPLD1, RHOQ, STXBP4, SHC1, PIK3R3, PIK3R2, PIK3R1, FOXO4, FOXO1, INS, EIF4EBP2, MAPK1, ZNF106, PTPN1, CAV2, INSR, IGF2, SORBS1, BAIAP2, FER, APC, GRB2, BCAR1	9206	70	19462	1.54024	0.329003	0.0030691	0.00298285
GOTERM_BP_DIRECT	GO:0050679	positive regulation of epithelial cell proliferation	51	0.508982	0.000116648	WDR48, LAMC1, RBPJ, FGF1, FGF2, FGF7, FGF9, MYC, SOX9, SCN5A, ATP7A, GLUL, SPINK1, OSR1, NOG, WNT5A, NME2, TACR1, CYP7B1, PAX2, RUNX2, SFRP1, SMO, YAP1, GRN, NOTCH1, DLX5, DLX6, HTRA1, TWIST1, TGFA, EGFR, PKHD1, ERBB2, VHL, NKX2-5, TCF7L2, TGFB1, EYA1, BAD, ST8SIA1, LAMB1, IGF1, BMP6, VEGFA, EPGN, NR4A3, ID1, FGFR2, NODAL, BMPR1A	9206	72	19462	1.49746	0.72613	0.00723477	0.00703145
GOTERM_BP_DIRECT	GO:0001947	heart looping	51	0.508982	0.000116648	C2CD3, IFT52, GJA1, SHH, FGF8, SOX17, ZIC3, SUFU, TMED2, BBS7, BBS5, BBS4, CCDC39, MKKS, MEF2C, WNT5A, FOXH1, TGFBR2, SMO, HAND2, HAND1, APLNR, ENG, CCDC40, NOTCH2, NDRG4, NOTCH1, SRF, GATA4, PSEN1, HIF1A, DLL1, ARL13B, DVL2, NKX2-5, STIL, SMAD3, WNT3A, SETDB2, MICAL2, FOXN4, TBX6, LBX1, TBX3, MIB1, TBX2, AHI1, VANGL2, CLUAP1, FOLR1, NODAL	9206	72	19462	1.49746	0.72613	0.00723477	0.00703145
GOTERM_BP_DIRECT	GO:0032091	negative regulation of protein binding	51	0.508982	0.000546381	GSK3B, CDKN1A, KDM1A, LRRK2, USP33, WFIKKN2, PARK7, IFIT1, ACTB, IFIT2, GOLGA2, AKT1, DACT1, DDX11, CTNNBIP1, PRKCD, TMC8, TFIP11, CSNK1E, GTF2F1, DKK1, FRMD7, SLPI, TMBIM6, ADNP, PPARA, ZFPM1, LRPAP1, RALB, ROCK1, PDGFB, TTBK1, AURKB, AURKA, DNAJB2, EPB41L5, MAPK8, BAG2, TDG, XIRP1, SYMPK, DISC1, CAV1, STYX, SORL1, DAB2, GNL3L, ID1, PIN1, BAX, NES	9206	75	19462	1.43756	0.997683	0.0247589	0.0240631
GOTERM_BP_DIRECT	GO:0045669	positive regulation of osteoblast differentiation	51	0.508982	0.000867279	IFITM1, BMPR2, ILK, FGF2, GLI3, NPPC, FFAR4, CLIC1, IL6R, TP63, ACVR1, MEF2C, ZHX3, MSX2, HGF, CTNNBIP1, SOX11, MIR21, NPNT, RUNX2, PRKD1, IL6ST, FBN2, YAP1, CEBPA, CEBPB, LRP3, SCUBE3, PDLIM7, CTHRC1, WNT4, GDF10, WWTR1, SMAD1, JAG1, WNT7B, SUCO, IGF1, BMP7, ACVR2B, SMAD5, BMP6, ACVR2A, NELL1, BMP2, IL6, TMEM119, CTNNB1, BMPR1B, FERMT2, BMPR1A	9206	76	19462	1.41864	0.999934	0.0357583	0.0347534
GOTERM_BP_DIRECT	GO:0032868	response to insulin	51	0.508982	0.00134398	SLC27A1, IRS1, INPPL1, SLC2A1, ADM, EPM2AIP1, SESN3, CTSK, SESN2, TNFSF10, GRB10, HADH, IL10, VPS13C, CAD, TSC1, FOS, SIRT1, HADHA, GAL, VGF, CRY2, CAT, CRY1, SRSF4, SRSF6, PPARA, TLR2, STXBP3, MAX, INSIG2, GCNT1, TWIST2, TNFRSF11A, RELA, HSD11B2, ACVR1C, SCAP, ZBTB7B, ZBED3, LYN, EGR1, EGR2, SORT1, MAPK14, MTOR, COL1A1, LEP, KBTBD2, OGT, GALP	9206	77	19462	1.40022	1	0.0490818	0.0477025
GOTERM_BP_DIRECT	GO:0043406	positive regulation of MAP kinase activity	51	0.508982	0.00134398	TENM1, APP, CD40, FLT1, LRRK2, HTR2A, FGF1, FGF2, TNF, PIK3CG, ROBO1, GHR, AKAP13, PDGFRB, MEF2C, EDN1, EDN3, MIF, IL1B, KIT, ERP29, ADAM9, PDE5A, TLR4, AJUBA, MAGED1, SRC, PDGFB, TGFA, PSEN1, RASGRP1, THBS1, EGFR, IRAK1, PDCD10, ERBB2, NTF3, PDGFC, DRD4, TGFB1, EGF, NTRK3, INSR, TPD52L1, VEGFA, P2RX7, KITLG, EPGN, TAB1, FGFR1, EZH2	9206	77	19462	1.40022	1	0.0490818	0.0477025
GOTERM_BP_DIRECT	GO:0032729	positive regulation of interferon-gamma production	51	0.508982	0.00301771	APP, IL23R, PTPN22, TNF, IL27RA, PYCARD, PDE4B, IL12B, JAK2, HAVCR2, CCR2, HLA-DPA1, BTN3A1, RIPK2, IL1R1, PDE4D, WNT5A, TYK2, HLA-A, BTN3A2, SLC7A5, IL1B, TLR8, CD226, TLR7, TLR4, ZFPM1, TLR3, SASH3, TXK, CEBPG, EBI3, RASGRP1, HSPD1, KLRK1, CLEC7A, ABL1, SLAMF6, FADD, IL12RB1, IL12RB2, CD276, FZD5, CRTAM, ISG15, LILRB1, TNFSF4, BCL3, HLA-DPB1, F2RL1, IL18R1	9206	79	19462	1.36477	1	0.0911714	0.0886092
GOTERM_BP_DIRECT	GO:0002244	hematopoietic progenitor cell differentiation	51	0.508982	0.00438215	TOP2A, ATF2, FLT1, ZBTB24, GPATCH4, ADAR, TMEM91, DHTKD1, SMPD3, TIFAB, SIN3A, ACP6, KDR, WDR7, BVES, PDGFRA, ARL11, AP3B1, ESCO2, KRT75, EML1, PYGO1, SFRP1, KIT, SBDS, HOXB3, ARHGEF7, DOCK1, TP53, AGPAT5, RBM47, PSEN1, GATA2, FSTL3, PTPRZ1, BLOC1S2, RRS1, ZNF784, LYN, TGFB1, PRRC2C, INHBA, EEF2, SLC8A3, ANLN, KITLG, REST, SLC7A6OS, ZFAT, SSBP3, MIXL1	9206	80	19462	1.34771	1	0.11723	0.113936
GOTERM_BP_DIRECT	GO:0007224	smoothened signaling pathway	51	0.508982	0.0361782	RB1, DYRK2, GLI1, PTPDC1, GLI3, GLI2, IFT52, RO60, HHAT, SHH, TUBA1A, FGF9, ZIC3, BBS7, CC2D2A, CDON, NOG, PAX6, GPR37L1, RUNX2, TGFBR2, DISP1, DISP2, DISP3, EVC, SMO, WDPCP, ROR2, INTU, ARL3, SHOX2, PTCHD1, ARL13B, STK36, TTC21B, CTNNA1, HES1, NKX6-1, HES5, NKX2-2, STIL, PRRX1, FOXF1, PTCH1, HIPK1, HIPK2, TMEM231, TMEM17, MAP3K10, DZIP1, CLUAP1	9206	87	19462	1.23927	1	0.458943	0.446045
GOTERM_BP_DIRECT	GO:0006814	sodium ion transport	51	0.508982	0.0712717	SLC23A2, SLC23A1, SLC4A4, SCN9A, SCN5A, SCN1B, SCN1A, SLC13A2, SLC38A1, SLC13A4, SLC6A15, ATP1B4, ATP1B3, ATP1B2, ATP1B1, SLC5A6, SLC5A7, SCNN1G, SLC5A9, SLC9A8, SCN8A, COMMD3-BMI1, SCN4A, SGK1, SCN4B, SLC22A4, SLC22A5, KCNE3, NEDD4L, SLC5A12, ATP1A2, SLC5A1, SLC5A3, COMMD9, SLC38A7, SCN7A, SLC17A6, SLC17A8, SLC13A5, SCN3B, SLC38A2, SCN3A, ASIC1, SLC38A4, SLC12A2, SLC12A3, SLC10A6, SLC10A7, SLC10…	9206	90	19462	1.19797	1	0.673411	0.654486
GOTERM_BP_DIRECT	GO:0032456	endocytic recycling	50	0.499002	1.63438e-06	DENND1B, DENND1A, WIPF3, SNX12, PTPN23, EPG5, VPS35, CCDC93, VPS39, RAB8A, RAB8B, LMTK2, ARL4C, ACAP2, HGS, RAB35, VAMP4, ARF6, STX12, STX16, VPS26A, SNX30, SNX3, SNX4, GGA3, SNX27, VPS51, VPS53, MICALL1, VPS52, VTI1A, STX6, SNX7, EPS15, ANKRD50, RAB11FIP3, RAB11FIP4, ANKRD27, CMTM6, RAB11B, EHD1, EHD2, EHD3, EHD4, RAB14, SNX17, RAB12, RAB13, CCDC22, RAB17	9206	64	19462	1.65161	0.0179813	0.000229682	0.000223227
GOTERM_BP_DIRECT	GO:0000281	mitotic cytokinesis	50	0.499002	2.93882e-05	RTKN, ZFYVE26, STMN1, BBS4, CEP55, ZNF365, USP8, PDCD6IP, EXOC8, EXOC7, CKAP2, KIF23, ANK3, RHOC, RHOA, RHOB, CIT, ESPL1, INCENP, RASA1, RAB35, EFHC1, EXOC3, BIRC5, CHMP4B, KIF20A, EXOC5, STAMBP, EXOC2, EXOC1, ROCK1, ROCK2, ARL3, SNX33, CENPA, AURKB, SPAST, RACGAP1, SNX9, ECT2, MAP9, SPTBN1, EXOC6B, TTC19, ANLN, SNX18, SON, APC, KIF4A, TRIM36	9206	68	19462	1.55445	0.278392	0.00256904	0.00249684
GOTERM_BP_DIRECT	GO:0030097	hemopoiesis	50	0.499002	5.4906e-05	GFI1, RTKN2, WBP1L, ASH2L, BMI1, FLCN, PGM3, CD34, CCR2, IL10, KIRREL3, TTC7A, RUNX3, RUNX2, RUNX1, TWSG1, MELK, TAL1, KIT, NOTCH2, FUT10, PBXIP1, CRIP2, GATA2, DLL1, ZFP36L2, ADD2, SPTA1, SGPL1, EBP, MKNK2, NKX2-5, SH2B3, CD164, TGFB2, JAG1, WNT3A, TIPARP, ZBTB16, SOD2, KLF3, EPOR, CUL4A, ASXL1, MEIS1, CIAPIN1, CDK13, IL7R, OGT, PICALM	9206	69	19462	1.53192	0.456423	0.00411869	0.00400295
GOTERM_BP_DIRECT	GO:0009749	response to glucose	50	0.499002	9.91649e-05	PCSK1, CDKN1B, SLC8A1, TXN2, SGCB, CASP3, HNF4A, SESN2, EIF2B1, GLUL, SREBF1, SLC30A8, PRKCB, ADIPOQ, HNF1B, HNF1A, RHOA, GIP, TGFBR2, GJD3, COL6A2, COL4A3, TXNIP, GPLD1, VAMP2, SIDT2, PPARD, PFKFB2, GIPR, ILDR2, LPL, RASAL2, THBS1, NEUROD1, ACVR1C, NKX2-2, ZBED3, EIF2B5, SMAD2, TCF7L2, EGR1, TGFB1, ANGPT2, EIF2B2, PKLR, BAD, ACVR2B, RPS6KB1, GPAM, SARM1	9206	70	19462	1.51004	0.667456	0.00640075	0.00622087
GOTERM_BP_DIRECT	GO:0032922	circadian regulation of gene expression	50	0.499002	0.000173498	KDM5A, KDM8, RORC, HNRNPU, RORA, AHR, PPP1CB, PPP1CC, NAMPT, NUDT12, NCOA2, PRMT5, KDM2A, USP2, HNF1B, CSNK1D, CSNK1E, SIRT1, CRY2, CRY1, PPARA, CLOCK, ATF4, HDAC2, HDAC3, KMT2A, MAGED1, HDAC1, MYCBP2, RBM4B, RAI1, NOCT, NRIP1, DRD2, PPARGC1A, EGR1, NGFR, ZFHX3, GFPT1, HUWE1, PML, PER2, PER3, ID2, ID1, BHLHE40, ID4, ID3, OGT, LGR4	9206	71	19462	1.48877	0.85432	0.00982744	0.00955126
GOTERM_BP_DIRECT	GO:0007416	synapse assembly	50	0.499002	0.000486389	PLXND1, CLSTN3, PTEN, ZDHHC2, CRKL, MECP2, PCLO, CDH2, CDH1, VPS35, BSN, SLC25A46, KIRREL3, DBNL, NRG1, IGFN1, DNM3, NRG3, MAP1B, MAPT, SHANK2, NLGN3, GRIA1, GPM6A, NLGN1, NRXN1, NRXN3, ADD2, ERBB4, FLRT3, SLITRK1, SPOCK2, SLITRK6, DRD1, DRD2, ASIC2, SPTBN2, FARP1, FZD5, BDNF, RYK, PCDHB14, PCDHB11, POU4F1, SDK1, PCDHB2, SDK2, CBLN2, CBLN1, ADGRL3	9206	73	19462	1.44798	0.995489	0.0232749	0.0226208
GOTERM_BP_DIRECT	GO:0001817	regulation of cytokine production	50	0.499002	0.000486389	ZNF131, ZBTB25, ZBTB20, F11R, LITAF, JPH4, CASP8, IL12B, ERMAP, ICOSLG, IL10, MAP2K3, ZBTB39, BTN3A1, BTN1A1, ZBTB37, ZBTB34, BTN3A3, ZBTB33, BTN3A2, ACE2, HIC2, ELF1, TRAF3, TLR8, TLR10, TLR6, TLR2, ELOF1, HHLA2, LRRC19, ZBTB49, GATA3, IQGAP1, ZBTB2, SOCS1, IGF2BP1, IGF2BP3, IGF2BP2, PATZ1, CD276, LYN, BTN2A2, MOG, BTN2A1, ZBTB6, GPAM, BCL6, BCL6B, ZNF134	9206	73	19462	1.44798	0.995489	0.0232749	0.0226208
GOTERM_BP_DIRECT	GO:0006813	potassium ion transport	50	0.499002	0.0041146	KCNK5, KCNK6, CDKN1B, KCNC1, KCNC4, GJA5, CHORDC1, CHP1, KCNH1, NSF, KCND3, ATP1B4, KCNAB1, ABCC9, TSC1, KCNK16, ATP1B3, KCNAB2, KCNK17, ATP1B2, KCNK18, ATP1B1, KCNQ4, KCNA1, VPS4B, KCNA3, KCNA4, ATP1A2, KCNA6, KCNV1, KCNMB1, KCNN1, KCNN4, KCNJ1, KCNJ2, KCNJ3, KCNJ6, KCNJ10, KCNJ12, NOS3, KCNJ13, KCNJ15, KCNS1, KCNS2, KCNS3, FXYD1, CDK2, KCNK1, KCNK3, KCNK4	9206	78	19462	1.35516	1	0.112706	0.109538
GOTERM_BP_DIRECT	GO:0001938	positive regulation of endothelial cell proliferation	50	0.499002	0.0041146	SEMA5A, ACVRL1, NRP1, NRP2, BMPR2, ITGB3, HMGB2, NRARP, EMC10, FGF2, RPTOR, FGF7, AKT3, KDR, AKT1, IL10, PPP1R16B, EGFL7, ARG1, WNT5A, VASH2, ARNT, PRKCA, CYBA, PROX1, F3, SIRT1, TGFBR1, PGF, CDH13, PRKD2, PRKD1, PDGFB, HIF1A, NRAS, RICTOR, STAT5A, JUN, EGR3, EGF, CAV2, VEGFB, VEGFC, BMP6, VEGFA, NR4A1, BMP2, LRG1, CXCL12, NF1	9206	78	19462	1.35516	1	0.112706	0.109538
GOTERM_BP_DIRECT	GO:0006919	activation of cysteine-type endopeptidase activity involved in apoptotic process	50	0.499002	0.0156072	RET, MTCH1, HIP1, ATP2A3, FASLG, TNF, ROBO1, BBC3, PYCARD, CASP8, CASP10, CASP2, JAK2, NKX3-1, SLC11A2, F2R, F3, SENP1, COL4A3, PPARG, MAPT, S100A9, VCP, DIABLO, SLC1A1, HSPD1, BCL2L13, BCL2L11, NLRP3, PMAIP1, BID, SNCA, CASP8AP2, NGFR, EGLN3, SMAD3, CRADD, CDKN2A, BAD, CARD8, HIP1R, EIF2AK3, LAPTM5, CFLAR, PML, ACER2, NLRP12, DLC1, BAX, ANP32B	9206	82	19462	1.28906	1	0.268222	0.260684
GOTERM_BP_DIRECT	GO:0036211	protein modification process	50	0.499002	0.0706015	CHRM3, UBE2D2, UBE2D3, ARAF, UBE2L6, FBXO22, PHEX, UBE2L3, TGM1, PCMTD2, SERP1, PPP4R2, AKT2, SEPHS1, CSNK1G3, MANBA, PARP1, AP3B1, FBXO11, FBXW2, LOX, MMP15, ADPRH, TTLL12, UBA52, TSG101, UBA7, RPN2, STK38, ABL1, ABL2, RIMKLA, RIMKLB, ST3GAL1, UBL4A, SLC35A1, USP25, UBE2I, ICMT, YES1, MCRS1, WWP2, UEVLD, MSRA, TTLL5, GGCX, QPCT, CPE, FBXL2, BAP1	9206	88	19462	1.20117	1	0.667647	0.648884
GOTERM_BP_DIRECT	GO:0070936	protein K48-linked ubiquitination	49	0.489022	5.77437e-06	UBE2D4, UBE3C, UBE2D2, UBE2D3, UBE2D1, TNFAIP3, UBE3A, RNF115, UBE2Q2, ARIH2, SKP2, BTRC, RNF152, SKP1, DTX3L, NHLRC4, UBE2E3, UBE2E1, UBE2E2, RBX1, UBE2R2, PELI1, CUL3, CUL1, RNF8, NEDD4L, RNF6, RNF4, ZNRF1, ZNRF2, RNF216, UBR5, RFFL, UBE2H, HACE1, UBE2B, UBE2C, SYVN1, KLHL3, UBE2G1, UBE2A, UBE2G2, RNF146, ITCH, KBTBD6, TTC3, TRIM38, UBE2K, RNF187	9206	64	19462	1.61857	0.0620956	0.000689324	0.000669952
GOTERM_BP_DIRECT	GO:0060395	SMAD protein signal transduction	49	0.489022	0.000256582	BMP10, MSTN, HEXA, BMPER, ZMIZ1, HNF4A, ITGB6, LEFTY1, RBM14, HNF1A, FOS, RUNX2, TGFBR2, NUP93, SUB1, ROR2, ATOH8, LEFTY2, GDF10, SMAD2, GDF11, SMAD1, TGFB2, JUN, SMAD4, TGFB1, SMAD3, RBPMS, SLC33A1, BMP8A, BMP8B, SMAD9, LNPEP, INHBA, SMAD6, GDF5, BMP7, INHBC, SMAD5, BMP6, PML, HIPK2, SMAD7, SKI, BMP3, BMP2, NCEH1, VIM, NODAL	9206	70	19462	1.47984	0.942095	0.0136951	0.0133102
GOTERM_BP_DIRECT	GO:0016236	macroautophagy	49	0.489022	0.000429975	MAP1LC3B, VPS36, GABARAPL3, GABARAPL1, PDCD6IP, VPS37C, ATG10, VPS37D, YOD1, VPS37A, VPS37B, ATG14, ATG12, NPC1, TBC1D5, HGS, ATG4B, CHMP3, CHMP4B, CHMP4A, PIK3C3, ULK1, VPS28, BECN1, VCP, MTMR3, TSG101, SRC, VPS4B, EI24, VPS4A, PIK3R4, TMEM74, GABARAP, UBQLN1, MVB12A, VTI1A, HMOX1, ATG7, ATG5, VTI1B, VTA1, STAM, MTOR, ATG16L1, VPS41, CHMP2B, CHMP2A, TECPR1	9206	71	19462	1.459	0.991559	0.0211221	0.0205285
GOTERM_BP_DIRECT	GO:0016197	endosomal transport	49	0.489022	0.0079071	ITSN2, SNAP25, ZFYVE9, ITSN1, ARHGAP1, DPY30, ANKFY1, ANXA8, AP5S1, EPS15L1, RBSN, ZFYVE16, HGS, RAB35, ARL8B, AP5Z1, VPS4B, VPS4A, AGAP2, SNX33, CORO1C, BLOC1S6, AP5M1, SNX2, SNX27, BLOC1S2, REPS2, SNX9, SNX7, EPS15, SNX5, SNX6, ABCA1, RASSF9, NSG1, DCLK1, RAB10, EHD1, EHD2, SNX18, EHD3, EHD4, NSG2, SNX17, MYO5B, RAB13, LAMTOR1, TMCC1, PICALM	9206	78	19462	1.32806	1	0.175921	0.170977
GOTERM_BP_DIRECT	GO:0008203	cholesterol metabolic process	49	0.489022	0.0698948	APP, HDLBP, PCSK9, VLDLR, GBA2, TSKU, LIPC, FDXR, LEPR, LDLRAP1, SULT2A1, SREBF1, STARD3, HMGCS1, HNF1A, CYP7B1, SREBF2, DISP3, NPC1, SOAT1, CAT, ANGPTL3, ABCG1, PPARD, CEBPA, FECH, INSIG2, INSIG1, CLN8, CYP3A4, CLN6, LIMA1, EBP, RXRA, SCAP, APOB, LDLR, APOL2, ABCA1, MBTPS1, ERLIN2, SQLE, STAR, CYP11B2, CYP11B1, LEP, OSBPL1A, MBTPS2, NFE2L1	9206	86	19462	1.20452	1	0.667127	0.648379
GOTERM_BP_DIRECT	GO:0050808	synapse organization	48	0.479042	1.94126e-06	NLGN3, APP, NLGN1, PTPRS, CTNND2, CHRNA7, SLC1A1, SEMA3E, PSEN1, SLC6A1, ELFN1, SLC8A2, DRP2, GRM5, TUBA1A, LRRTM1, LRRTM2, PPFIA1, FLNA, APBB2, PAK3, SNCB, SNCA, PPFIA2, NLGN4Y, NLGN4X, PCDHGC5, PCDHGC4, WNT7B, PCDHGC3, RAB39B, TSC1, L1CAM, SYN1, CD2AP, SLC8A3, NFASC, PPFIBP1, LMX1A, SLC9A6, PTK7, CTNNB1, PIN1, CHRFAM7A, MAPT, AGRN, CBLN2, CBLN1	9206	61	19462	1.66352	0.0213213	0.000262828	0.000255441
GOTERM_BP_DIRECT	GO:0050680	negative regulation of epithelial cell proliferation	48	0.479042	6.94015e-05	CDKN1C, RB1, ATF2, NOTCH1, B4GALT1, MAGED1, PTEN, STK4, CDC73, STK3, SAV1, SOX2, FLCN, IFT52, IFT74, DUSP10, MARVELD3, TRIM24, SOX9, DRD2, B2M, NKX3-1, MEN1, TGFB2, CDKN2B, TGFB1, PTCH1, TINF2, WNT5A, DAB2IP, PEX2, PAX6, MCC, GDF5, RUNX3, MTSS1, EREG, TGFBR3, AR, DAB2, TMIGD1, DLG1, SFRP1, CDK6, A4GNT, RGN, NUPR1, PPARD	9206	66	19462	1.5375	0.537229	0.00484588	0.0047097
GOTERM_BP_DIRECT	GO:0000381	regulation of alternative mRNA splicing, via spliceosome	48	0.479042	6.94015e-05	KHDRBS1, RBM25, RBM47, DDX5, KHDRBS2, RBM8A, CELF1, YTHDC1, FMR1, CELF2, CELF3, CELF5, HNRNPU, FXR1, PTBP1, FXR2, RAVER1, TRA2B, RAVER2, SAP18, RBM7, HNRNPA1, MBNL3, ZBTB7A, RBM10, DDX17, TIA1, SRRM4, MBNL1, RBFOX1, MBNL2, RBFOX2, RBFOX3, WTAP, SMU1, HNRNPL, REST, THRAP3, NOVA1, MYOD1, NOVA2, SRSF2, RBM20, RNPS1, SRSF6, NSRP1, RBM24, RBMX	9206	66	19462	1.5375	0.537229	0.00484588	0.0047097
GOTERM_BP_DIRECT	GO:0070301	cellular response to hydrogen peroxide	48	0.479042	0.00037722	BECN1, HDAC2, PRKAA1, PCNA, SRC, TNFAIP3, PARK7, RELA, IL18BP, SMPD3, MAPK7, HSF1, MYB, ABL1, RPS3, CYP1B1, FYN, STAT6, ECT2, KDM6B, CBX8, PRPF38B, EDN1, PLEKHA1, TRPA1, ARG1, PCGF2, BNIP3, SPHK1, PRKCD, SIRT1, PAX2, KLF2, RHOB, MAPK13, SETX, ERN1, IMPACT, IL6, AXL, APEX1, CDK1, MDM2, PPIF, FXN, EZH2, ZNF277, NFE2L2	9206	69	19462	1.47065	0.984834	0.0189498	0.0184172
GOTERM_BP_DIRECT	GO:0071560	cellular response to transforming growth factor beta stimulus	48	0.479042	0.000623741	ACVRL1, CX3CR1, DLX1, HDAC2, KMT2A, NR3C1, CLDN1, ZFP36L2, IGF1R, ZFP36L1, CRKL, EPB41L5, MAPK7, CTSK, STK16, NFKBIZ, ABL1, FYN, SOX9, SOX6, PAK2, SOX5, WNT4, CDKN2B, WNT10A, MEF2C, EDN1, TGFB1, YES1, SMAD3, ARG1, CAV1, PDE2A, WNT5A, WNT7A, NFATC1, TGFBR1, SMAD7, COL1A1, PPM1A, DAB2, SFRP1, ZEB1, PDE3A, CRK, FGFR2, LIMS1, FBN1	9206	70	19462	1.44964	0.999019	0.0278103	0.0270288
GOTERM_BP_DIRECT	GO:1901224	positive regulation of NIK/NF-kappaB signaling	48	0.479042	0.0015719	CD86, APP, NFAT5, EDA, DDX3X, LRRC19, RTKN2, ILK, TNF, RELA, EGFR, NR3C2, PYCARD, IRAK1, RPS3, IL12B, EP300, NLRP3, CCL19, ZNF268, SASH1, TRIM44, HAVCR2, EDN1, TNFSF14, SPHK1, LAPTM5, EIF2AK2, RC3H1, ACTN4, RHOA, GREM1, EDAR, NLRP12, PTP4A3, AGO3, TRAF6, IL1B, PDCD4, TLR7, CALR, RBCK1, TLR4, IL18R1, TLR3, LIMS1, TRIM56, TLR2	9206	72	19462	1.40937	1	0.0550512	0.0535041
GOTERM_BP_DIRECT	GO:0070373	negative regulation of ERK1 and ERK2 cascade	48	0.479042	0.0691499	ERRFI1, PTEN, NDRG2, SPRED3, FLCN, SPRED2, RPS6KA6, SPRED1, DUSP10, NLRP6, ABL1, TIMP3, EPHB2, GBP1, LYN, DUSP4, PTPN1, EPHA4, XBP1, SMAD4, SEMA6A, DUSP3, BTN2A2, LMO3, ADIPOQ, SPRY4, DAB2IP, LIF, MIR21, SYNJ2BP, DUSP9, DUSP6, SIRT3, ACE2, DAB2, DLG1, NLRP12, TNIP1, WNK2, CNKSR3, SPRY3, SPRY2, PIN1, SPRY1, EZR, TLR4, ATF3, EIF3A	9206	84	19462	1.20803	1	0.667127	0.648379
GOTERM_BP_DIRECT	GO:0042149	cellular response to glucose starvation	47	0.469062	1.4733e-05	BRSK1, BECN1, BRSK2, PRKAA1, MTMR3, PRKAA2, SUV39H1, PIK3R4, PRKAG1, SLC2A1, FOXO3, PRKAG3, RRP8, NUAK1, NUAK2, SESN3, IFI16, SESN1, SESN2, PMAIP1, HNRNPA1, YWHAG, SH3GLB1, XBP1, SZT2, HSPA5, EIF2AK3, BHLHA15, ATG14, YWHAZ, SIRT1, SLC7A5, IMPACT, TBL2, BCL2, PLIN3, SIK1, PIK3C3, SIK2, CPEB3, KPTN, TSSK2, CPEB2, TP53, ATF4, NFE2L2, CPEB4	9206	62	19462	1.60259	0.15089	0.00148696	0.00144517
GOTERM_BP_DIRECT	GO:0014070	response to organic cyclic compound	47	0.469062	0.000189425	ATF1, ATF2, SLC22A6, BTG2, KCNC2, EIF4A3, TWIST2, TNFRSF11A, SLC7A11, ABCB11, TXN2, ACAT1, FGF8, EDNRB, GNAT2, PSMB2, CTSK, CTNNA1, LONP2, HES1, BAK1, SOX9, GNAT1, VKORC1, IGFBP1, LYN, CDKN2B, CPT1A, G6PD, DUT, ANGPT2, TRPA1, ACSL1, IGFBP4, TET2, HNF1B, DUSP6, GIP, SFRP1, KAT2A, KITLG, FGF19, CYP1A1, KCNQ3, CDK1, PPARA, MYD88	9206	66	19462	1.50546	0.877934	0.0105678	0.0102708
GOTERM_BP_DIRECT	GO:0045665	negative regulation of neuron differentiation	47	0.469062	0.000189425	ITGB1, APP, NOTCH3, DDX6, FOXG1, DIXDC1, DTX1, NR2E1, FOXO3, ASCL1, DLL1, RAP1GAP, GLI3, SLC6A4, SOX2, PTBP1, SIX3, HES1, SHOC2, HMG20A, EIF4E, HES5, CDK5RAP2, NKX2-2, SPAG9, MED1, GDF11, JAG1, PAX6, GPR37L1, LBX1, BMP7, RHOA, PBX1, PHOX2B, MIB1, DISP3, REST, MEIS1, LMX1A, TLX3, CTDSP1, ID4, CNTN2, CNTN4, CALR, TP73	9206	66	19462	1.50546	0.877934	0.0105678	0.0102708
GOTERM_BP_DIRECT	GO:0010977	negative regulation of neuron projection development	47	0.469062	0.00142715	KANK1, HDAC2, PTPRS, PRKCSH, SEMA3A, GFI1, LRRK2, STMN2, PTEN, LPAR1, CRMP1, TSKU, ADCY6, PTPRG, EFNB2, NEU4, BAG5, DPYSL3, FLNA, SPOCK1, HES1, B2M, ZNF365, IL15RA, EPHA4, MYLIP, SNAPIN, BCL11A, DCC, WNT3A, PAQR3, NR2F1, TSC1, RTN4RL2, TBX6, CBFA2T2, DKK1, RHOA, GAK, DAB2, RTN4RL1, MDM2, PTPN9, VIM, FKBP4, ITM2C, PAFAH1B1	9206	70	19462	1.41944	1	0.051107	0.0496708
GOTERM_BP_DIRECT	GO:0006898	receptor-mediated endocytosis	47	0.469062	0.0252185	NLGN3, LMBR1L, LRP1, CLTC, AP4E1, LRP3, AP2A1, LDLRAD3, LRP2, VLDLR, HMMR, FPR2, RABEPK, EGFR, AP1G1, MICALL1, AP1S1, SNX9, CD36, LDLRAP1, WASF1, SCARF1, LDLR, PDLIM7, CAP1, MSR1, DBNL, INSR, HIP1R, M6PR, ARHGAP27, LYVE1, SORL1, IGF2R, DNM1, LRP1B, TGFBR2, DNM2, GAK, DAB2, CTTN, SNX17, PPT1, SDC1, PI4KB, FOLR1, PICALM	9206	78	19462	1.27385	1	0.363134	0.352929
GOTERM_BP_DIRECT	GO:1902895	positive regulation of pri-miRNA transcription from RNA polymerase II promoter	46	0.459082	1.3934e-08	SPI1, SRF, PDGFB, GATA3, GATA2, FOXO3, NR3C1, ETS1, FGF2, HIF1A, TNF, RELA, EGFR, TERT, MYC, ATOH8, MYB, TEAD1, IL10, SREBF1, NGFR, EGR1, SMAD1, TGFB2, JUN, MYOCD, SMAD4, TGFB1, POU2F1, SMAD3, STAT3, FOS, KLF4, SMAD6, SREBF2, APLN, GNL3, FOSL1, AR, BMP2, MYCN, KLF5, WT1, PPARG, TP53, BMPR1A	9206	53	19462	1.83484	0.000154684	3.59758e-06	3.49647e-06
GOTERM_BP_DIRECT	GO:0000086	G2/M transition of mitotic cell cycle	46	0.459082	2.28823e-06	APP, BRSK1, KHDRBS1, BRSK2, ABCB1, KDM8, USH1C, FOXM1, PPM1D, ARPP19, FBXL22, AURKA, CCNB1, PPME1, CHEK2, CHEK1, ENSA, SKP2, MTA3, FBXL17, UBE2A, MASTL, CDC25C, TPD52L1, PBX1, CDC25A, FBXL12, CDC25B, CIT, DNM2, LATS1, CCNA2, WEE1, MELK, CCNY, CDK2, CDK1, BIRC5, CALM3, FBXL3, PLCB1, CALM1, NES, CDK14, CALM2, FBXL7	9206	58	19462	1.67667	0.025084	0.000299828	0.000291402
GOTERM_BP_DIRECT	GO:0071363	cellular response to growth factor stimulus	46	0.459082	2.33541e-05	ACVRL1, OPRD1, BMPR2, SHC1, TWF2, PDGFB, HTRA2, TWIST1, LRP2, ACVR1B, THBS1, LRP8, MAPK7, ACVR1C, ERBB2, CPNE3, NOS1, EMD, TGIF1, ACVR1, STAT5A, STAT5B, ANGPT2, SRD5A1, SPHK1, INSR, TNFRSF1B, KLF4, ACVR2B, TGFBR1, ACVR2A, TGFBR2, SLC4A7, SFRP1, EHD4, TH, RPS6KB1, MAP1B, CAT, PAX9, MDM2, CTNNB1, BMPR1B, GAS6, FGFR2, BMPR1A	9206	61	19462	1.59421	0.228393	0.00216065	0.00209993
GOTERM_BP_DIRECT	GO:0010595	positive regulation of endothelial cell migration	46	0.459082	0.00128798	GPI, SCARB1, NRP1, GRN, NRP2, BMPR2, SPARC, ROCK2, ITGB3, EMC10, GATA3, PIK3CB, FGF1, ETS1, FGF2, THBS1, FUT1, PIK3CG, RRAS, BSG, ATOH8, KDR, ABL1, AKT1, RAC1, SASH1, BCAS3, CCBE1, ANGPT4, EDN1, EGF, WNT5A, WNT7A, MIR21, PRKCA, PROX1, RHOB, FOXP1, VEGFA, SMOC2, PRKD2, PRKD1, CALR, RIN2, GPLD1, BCAR1	9206	68	19462	1.4301	0.999999	0.0479838	0.0466353
GOTERM_BP_DIRECT	GO:0000045	autophagosome assembly	46	0.459082	0.00458673	RAB1A, BECN1, STX12, UBXN2B, TMEM41B, UBXN2A, WDR45B, SYNPO2, RAB1B, ATP2A2, AMBRA1, PSEN1, GABARAP, RAB43, MAP1LC3B, RAB23, RB1CC1, TP53INP2, TP53INP1, UBQLN1, CTSD, ATG7, ATG5, GABARAPL3, GABARAPL1, ATG9A, ATG10, WIPI2, ATG14, ATG13, ATG12, RAB33B, VMP1, NSFL1C, PACS2, ATG16L1, TRAF6, ATG2A, RAB19, ATG4B, ULK2, ATG4A, ULK1, PIK3C3, RAB7A, ATG2B	9206	71	19462	1.36967	1	0.122115	0.118683
GOTERM_BP_DIRECT	GO:0071300	cellular response to retinoic acid	46	0.459082	0.00667916	RET, YAP1, GSK3B, RARG, HDAC2, TWF2, HTRA2, RORB, TNF, SLC6A4, WNT6, CYP26B1, MYC, MYB, ADNP2, ABL2, SOX9, WNT3, ABCA1, LYN, YES1, PHC1, WNT5B, FZD4, WNT3A, OSR1, FZD7, NTRK3, WNT7B, WNT5A, WNT9B, WNT9A, PAX2, SETX, COL1A1, SNW1, CREB1, GJB3, PTK7, ALDH1A2, LEP, HAND2, RARA, ATM, PPARG, FGFR2	9206	72	19462	1.35065	1	0.157535	0.153108
GOTERM_BP_DIRECT	GO:0033674	positive regulation of kinase activity	46	0.459082	0.00667916	RET, ALK, VAC14, MRE11, FLT1, EPHA10, BCL10, EGFR, IGF1R, DSTYK, ERBB3, ERBB4, ERBB2, KDR, ZNF622, NBN, EPHB2, EPHB4, DRD4, EPHB3, PDGFRB, EPHA5, CD74, PDGFRA, NTRK2, EPHA4, EPHA7, LMO4, RYK, EPHA8, NTRK3, INSR, LMTK2, CD4, RAD50, AXL, KIT, TYRO3, ROR1, ROR2, FGFR4, MET, CD44, FGFR2, FGFR1, EPHA2	9206	72	19462	1.35065	1	0.157535	0.153108
GOTERM_BP_DIRECT	GO:0034613	cellular protein localization	46	0.459082	0.0095179	YWHAE, CD63, CRB1, SCYL3, HEPACAM, YWHAB, KCNA1, LRRK2, ITSN1, AMOT, CDC42, GJA1, NIPBL, YWHAQ, SIN3A, DUOXA1, LMNA, DVL2, CTNNA1, SFN, YWHAG, SCYL1, YWHAH, GRID2, EXOC8, WNT3A, WNT5A, FOXJ1, AP1AR, ANK2, AXIN2, YWHAZ, LATS1, ARMCX3, AHI1, RRAGA, FRMD6, RRAGC, RRAGD, ID4, CTNNB1, LAMTOR1, LAMTOR3, AJUBA, TP53, PLEC	9206	73	19462	1.33214	1	0.202041	0.196363
GOTERM_BP_DIRECT	GO:0030163	protein catabolic process	46	0.459082	0.0181934	UTP25, LRSAM1, NOTCH1, SERPINE2, LPCAT1, HTRA2, CBLB, IDE, CLN8, CLN6, RELA, CLN5, GGA1, CASP7, GRIN2A, ADAMTS13, GGA3, CHEK2, CASP3, TRIM24, AKT1, LONP2, CAPN3, FYN, PGPEP1, ST14, MME, SLC6A17, MMP2, SIAH1, DAB2IP, PRSS16, LNPEP, MAGEA2B, UCHL3, CLPX, MTOR, IL17RA, EXT1, P2RX7, RAB12, PSMC1, PAPPA, PPT1, TPP1, HAMP	9206	75	19462	1.29662	1	0.294439	0.286165
GOTERM_BP_DIRECT	GO:0007173	epidermal growth factor receptor signaling pathway	45	0.449102	7.16828e-09	PIGR, DGKD, SHC3, SHC1, SRC, TGFA, PRICKLE1, IQGAP1, CBL, PIK3C2A, SLC30A10, EGFR, EFEMP1, RPS6KA5, ERBB4, ABL1, REPS2, NCK2, AKT1, PLCE1, SOX9, PLCG1, FAM83C, FAM83B, SOCS5, FAM83A, TGFB1, CAMLG, EGF, PDPK1, GAB1, PTPN11, BRAF, PTK2, EREG, BTC, ADAM17, EPGN, GAREM1, PIK3CA, KIF16B, GRB2, SOS1, BCAR1, HBEGF	9206	51	19462	1.86534	7.9579e-05	2.27378e-06	2.20988e-06
GOTERM_BP_DIRECT	GO:0045165	cell fate commitment	45	0.449102	8.49674e-06	WNT2B, ONECUT2, PRDM4, TGFB1I1, ONECUT1, GATA6, WNT8A, GATA4, GATA3, NR2E1, PRDM1, GATA2, SOX2, WNT6, FGF8, ERBB4, CASP3, KDR, SOX6, WNT1, WNT3, SOX5, WNT4, KDM6B, SMAD2, WNT10A, WNT5B, WNT3A, WNT7B, WNT5A, WNT9B, WNT7A, MITF, SOX12, WNT9A, WNT16, PML, EXT1, BMP2, TAL1, SPRY2, GAS1, PPARG, ROR2, FGFR2	9206	58	19462	1.64022	0.0900187	0.000924812	0.000898822
GOTERM_BP_DIRECT	GO:0045597	positive regulation of cell differentiation	45	0.449102	1.81103e-05	SMARCD1, DLX1, GSK3B, SMARCD2, DLX2, SMARCB1, HSP90AB1, SRF, LEF1, ACTB, INS, SOX2, GHR, NEUROD1, RPS6KA3, SOCS3, FGF8, SOX17, PPP1R13L, DPF1, RPS6KA1, DPF3, VHL, JAK2, ARID2, BRD7, JUNB, ZNF268, SMARCE1, SMARCC1, PBRM1, CDX2, EDN3, ACTL6A, ARID1A, SMARCA2, ARID1B, BTC, SLC6A6, AR, GDNF, CTNNB1, NF2, INSM1, FGFR1	9206	59	19462	1.61242	0.182139	0.00176369	0.00171413
GOTERM_BP_DIRECT	GO:0048661	positive regulation of smooth muscle cell proliferation	45	0.449102	1.81103e-05	HDAC4, NOTCH3, CALCRL, HDAC1, ITGB3, PTAFR, PDGFB, PTGS2, FGF2, THBS1, TNF, CX3CL1, IGF1R, SMPD3, IRAK1, MYC, CCL5, MYB, S1PR1, AKT1, HMOX1, IL6R, HES5, PDGFRB, EDN1, TGFB1, ITGA2, MMP2, IL13, CYBA, IGF1, IRAK4, TGFBR2, FOXP1, EREG, IL6, NR4A3, PIK3CA, RPS6KB1, ID2, CDH13, TLR4, MYD88, FGFR2, HBEGF	9206	59	19462	1.61242	0.182139	0.00176369	0.00171413
GOTERM_BP_DIRECT	GO:0007254	JNK cascade	45	0.449102	3.68229e-05	ATF2, GPS1, LRRK2, TNF, STK3, CRKL, MAPK9, MAPK8, IRAK1, MAP3K20, MAP2K7, MAP3K7, MAP4K3, MAP2K4, MAP4K2, CASR, SMAD3, SH2D3A, RIPK2, STRADB, WNT5A, MINK1, IRAK4, MAPK8IP2, DUSP9, NFKB1, MAPK10, FGF14, NPHS1, ADORA2B, IL1B, MAP3K10, TLR7, ERCC6, ROR2, MAP3K13, TRIB1, FGF12, TLR4, MYD88, MAP3K11, TLR3, MAP3K12, ARHGEF6, PAFAH1B1	9206	60	19462	1.58554	0.335563	0.00309703	0.00300999
GOTERM_BP_DIRECT	GO:0034446	substrate adhesion-dependent cell spreading	45	0.449102	3.68229e-05	RAB1A, NRP1, SRC, ITGB3, PXN, KIF14, ILK, LAMC1, PIK3R1, ABL1, LPXN, ITGAV, RAC1, SRGAP2, BVES, EPHB3, NTNG1, NTNG2, LAMB3, FZD4, ATRNL1, FZD7, LAMB4, FN1, LAMB1, AP1AR, BRAF, PARVA, PARVB, SRCIN1, USH2A, RHOA, MLF2, EFNA1, ATRN, FER, TMEFF2, PEAK1, AXL, AKIP1, ITGA8, TYRO3, FERMT2, MEGF9, VAMP3	9206	60	19462	1.58554	0.335563	0.00309703	0.00300999
GOTERM_BP_DIRECT	GO:0022008	neurogenesis	45	0.449102	0.000419953	PCSK1, DAGLA, PRDM6, CEP120, SLC1A1, LPAR1, CXCR4, PCSK9, PRDM13, BHLHE22, ASCL1, TRAK1, EGFR, TRAK2, CLN5, NEUROD1, PTBP1, GRIN2A, ERBB3, ERBB4, BTBD3, ERBB2, SPOCK1, CHAC1, CDK5RAP2, SMARCE1, NUP133, XRCC5, RYK, XRCC2, RITA1, LIG4, NAV1, NAV2, FTSJ1, ETV6, TBX2, MARCKS, NPC1, NAV3, RARB, NDUFS2, FAT4, ERCC6, HAP1	9206	64	19462	1.48645	0.990565	0.0208139	0.020229
GOTERM_BP_DIRECT	GO:0051865	protein autoubiquitination	45	0.449102	0.00901577	TRIM71, RNF10, RNF11, LRSAM1, RNF13, UHRF1, CUL3, UBE2D2, UBE2D3, RNF8, LTN1, UBE3A, BRCA1, RNF4, CBL, RCHY1, SH3RF1, RNFT1, RNF157, RNF115, RNF213, HECTD1, TRIM21, RAG1, DTX3L, UBE2B, WWP2, KLHL24, UBE2A, RNF41, CNOT4, RNF146, ITCH, TRIM17, NFX1, TRAF6, TRIM13, MDM2, TRIM58, ASB4, TRIM37, RNF141, RNF185, RAD18, RNF187	9206	71	19462	1.33989	1	0.192487	0.187077
GOTERM_BP_DIRECT	GO:0060548	negative regulation of cell death	45	0.449102	0.00901577	LRPAP1, BECN1, ADCYAP1R1, SPEF1, VPS4B, HTRA2, PARK7, FGF2, NTF4, CHMP1B, CHMP1A, ADNP2, TMEM109, VPS35, DRD2, PDE8A, SOX4, ATG5, NCK1, KDM4A, BNIP3L, SMAD4, BNIP3, NTRK3, SOX11, PARP16, TNFRSF1B, WNT16, BMP7, IMPACT, NPC1, PDE12, CHMP2B, CHMP2A, CHMP3, CHMP4B, CHMP4A, PRKD1, SRSF6, ZFPM2, CHMP7, RAD18, FERMT2, HSPA1B, HSPA1A	9206	71	19462	1.33989	1	0.192487	0.187077
GOTERM_BP_DIRECT	GO:0006302	double-strand break repair	45	0.449102	0.0314429	VCP, FEN1, MRE11, RNF8, BRCC3, BRCA1, BABAM1, BABAM2, BRIP1, SMCHD1, WRN, CHEK2, RAD21, UIMC1, MEIOC, TNKS1BP1, LRIG3, NBN, PIAS4, POLQ, PARP1, DTX3L, EYA1, XRCC5, PARP2, EYA3, ACTR5, LIG4, ESCO2, ACTR8, INO80, PARP9, APTX, RAD52, SETX, MAD2L2, RNF168, RAD50, RNF169, MSH2, ERCC1, TDP1, ATM, TRIP13, TP53	9206	75	19462	1.26843	1	0.418059	0.406311
GOTERM_BP_DIRECT	GO:0048666	neuron development	44	0.439122	5.77392e-05	DGKG, ALK, TENM1, BECN1, SCYL3, MTMR2, TENM2, CNTF, TENM3, ATP8A2, MYT1L, SRF, HTRA2, PSEN1, ASCL1, HS6ST1, GLI2, MFSD8, NEUROD1, NEUROD2, UGCG, DPYSL3, SCYL1, PACSIN1, EPHA5, TGFB2, XBP1, MEF2C, SECISBP2, LIF, PBX3, EN2, PBX2, EN1, SOD2, POU3F2, SYN1, PBX1, NR2F6, ATAT1, FIG4, UGDH, WNK1, PPT1	9206	59	19462	1.57658	0.473255	0.00421724	0.00409872
GOTERM_BP_DIRECT	GO:0031397	negative regulation of protein ubiquitination	44	0.439122	5.77392e-05	BEX4, PRR7, UBXN1, BEX1, NXN, PINX1, TNFAIP3, ARRB1, ARRB2, PARK7, UFL1, BAG5, BAG2, U2AF2, CHORDC1, RPS3, AKT1, CHP1, FYN, SOX4, N4BP1, ATG5, IVNS1ABP, PRKCG, CAMLG, USP4, PRKCE, CAV1, ISG15, SENP2, KLHL40, GTPBP4, SMAD7, PER2, DNAJA1, GNL3L, WNK1, CRY1, SPRY2, SPOPL, OGT, VPS28, HSPA1B, HSPA1A	9206	59	19462	1.57658	0.473255	0.00421724	0.00409872
GOTERM_BP_DIRECT	GO:0007612	learning	44	0.439122	0.000110645	NLGN3, SLC24A2, APP, ARF4, CNTNAP2, ATP8A1, UBA6, NRXN1, NRXN3, PTGS2, PPP1R9B, SLC8A2, JPH4, GRM5, ATXN1, PRKAR2B, CHST10, ATXN1L, PAK6, FYN, EPHB2, CIC, NTSR1, ATAD1, NLGN4Y, CHRNB2, NTRK2, YTHDF1, NLGN4X, SLC12A5, INSR, SLC8A3, FOSL1, ARC, TH, SYNJ1, DLG4, SYT11, CNTN2, VDAC1, PLCB1, FGF13, SHANK2, TLR2	9206	60	19462	1.55031	0.707254	0.00697945	0.0067833
GOTERM_BP_DIRECT	GO:0000723	telomere maintenance	44	0.439122	0.000110645	INO80C, INO80B, PIF1, SP100, MRE11, DCLRE1C, INO80D, RIF1, YY1, WRN, ZNF827, TERT, RUVBL2, FBXO4, NBN, NFRKB, ZNF365, CTC1, RTEL1-TNFRSF6B, XRCC6, PARP1, XRCC5, MCRS1, PTGES3, ACTR5, ACTL6A, RPA1, HUS1, RPA2, ACTR8, INO80, TERF1, TERF2, UCHL5, RAD51D, RAD50, CCNE2, CCNE1, ERCC4, APEX1, POT1, ATM, DNA2, ATR	9206	60	19462	1.55031	0.707254	0.00697945	0.0067833
GOTERM_BP_DIRECT	GO:0040008	regulation of growth	44	0.439122	0.000619428	SHC1, HEPACAM, YEATS4, HOXB13, DLL1, PPP2CA, ENOX2, CCNB2, SOCS3, ING2, SOCS1, ING3, ZMAT3, PPP2R1A, KCTD21, CREG1, RUVBL2, EPC1, SOCS6, PAK2, SOCS7, SOCS4, SOCS5, MCTS1, CISH, PRKCB, UBE2E3, ACTL6A, DAB2IP, HMGA2, KCTD6, TGFBR2, IGSF11, MORF4L1, MRGBP, IFNG, ARMC10, BRMS1L, MORF4L2, KCTD11, TKT, GAS6, TSPYL5, BCL2L1	9206	63	19462	1.47648	0.998971	0.0277294	0.0269501
GOTERM_BP_DIRECT	GO:0007249	I-kappaB kinase/NF-kappaB signaling	44	0.439122	0.00102788	ROCK1, ROCK2, BCL10, TNF, TANK, RELA, TRIM8, IKBKB, EDNRA, TIFAB, EDNRB, TBK1, IRAK2, NKIRAS2, TIFA, MYO18A, ABL1, SNIP1, AKT1, FYN, IKBKG, AZI2, MAP3K7, EDN1, CHUK, RIPK2, ASH1L, TIRAP, NFKB1, NFKBIA, IRAK1BP1, TRAF6, IL1B, BCL3, REL, CTNNB1, TLR8, TLR7, AJUBA, MAP3K14, MYD88, BIRC2, CARD11, FAIM	9206	64	19462	1.45341	0.999989	0.0396232	0.0385096
GOTERM_BP_DIRECT	GO:0048812	neuron projection morphogenesis	44	0.439122	0.00165487	GPM6A, NCKAP1, CNTNAP2, NLGN1, CNTNAP1, NYAP1, LRRK2, NYAP2, NTF4, UGT8, UBB, EPB41L3, NTF3, NEK3, SRGAP2, ATP7A, ATP9A, MNX1, MAP4K4, PACSIN1, KIRREL3, ANKRD27, DBNL, MAP1S, BDNF, WNT7B, ITGA1, MINK1, DAB2IP, DICER1, BMP7, RHOA, DCLK1, MYO16, DNM2, SHTN1, WEE1, CTTN, SLC9A6, TAOK1, SGK1, NBL1, DBN1, GAS7	9206	65	19462	1.43105	1	0.0577749	0.0561512
GOTERM_BP_DIRECT	GO:0006469	negative regulation of protein kinase activity	44	0.439122	0.00586484	RB1, DUSP19, GSKIP, MLLT1, THY1, PARK7, PPM1E, PPM1F, LRP6, SPRED1, DEPTOR, UBASH3B, CAMK2N1, CAMK2N2, CHORDC1, AKT1, CHP1, SFN, SMYD3, EPHB2, PAK2, YWHAG, SNCA, WWTR1, CDKN2A, PDPK1, TSC2, TARBP2, DBNDD2, CEACAM1, FABP4, PRKAR1A, GNAQ, AKT1S1, RGN, NF1, TRIB3, SMCR8, CEP85, NF2, TRIB1, TRIB2, PPIA, PLEC	9206	68	19462	1.36792	1	0.147398	0.143255
GOTERM_BP_DIRECT	GO:0007611	learning or memory	44	0.439122	0.00586484	GLP1R, GPI, APP, THRA, SRC, CHRNA7, PTEN, PSEN1, TTBK1, EGFR, SLC8A2, AFF2, GRIN2A, NCSTN, GRM5, GM2A, PTPRZ1, CASP3, ARL6IP5, MAPK1, EP300, EPHB2, B2M, ZNF385A, PRKCG, GHSR, PRNP, EGR2, MEF2C, MME, TMOD2, SLC11A2, FZD9, LILRB2, S100B, GRIN2B, DKK1, SLC8A3, POMK, CRH, CHRFAM7A, MAPT, PICALM, PAFAH1B1	9206	68	19462	1.36792	1	0.147398	0.143255
GOTERM_BP_DIRECT	GO:0030168	platelet activation	44	0.439122	0.0085118	DGKG, DGKE, CD40, DGKD, SERPINE2, DGKB, SRC, SRF, DGKA, ITGB3, PIK3CB, GNA13, ADAMTS13, BLOC1S3, P2RY1, PLCG2, FGB, PRKCG, VAV3, PRKCH, SYK, PRKCE, FZD6, F2R, PRKCA, GP6, MAPK14, F2, ADRA2B, VAV2, TREML1, PLSCR1, IL6, RAP2B, CD40LG, PIK3CA, AXL, TYRO3, SAA1, PPIA, DGKI, F2RL2, DGKH, F2RL3	9206	69	19462	1.34809	1	0.185029	0.179829
GOTERM_BP_DIRECT	GO:0031146	SCF-dependent proteasomal ubiquitin-dependent protein catabolic process	44	0.439122	0.0401187	CUL5, DMAC2, CCNF, CUL2, CUL1, KIF14, FBXO48, FBXO44, FBXL22, PSMA7, FBXL20, AMN1, PSMB5, PSMB2, FBXO4, FBXO3, FBXO6, SKP2, BTRC, FBXO9, SKP1, WWTR1, FBXW7, FBXO17, FBXL17, FBXL18, FBXL16, FBXL13, NCCRP1, FBXO33, PSMB8, FBXL12, PSMB9, FBXO31, RBX1, CUL4A, PSMA5, PSMA4, PSMA2, FBXL3, FBXL2, FBXL5, FBXL7, CUL4B	9206	74	19462	1.25701	1	0.473827	0.460511
GOTERM_BP_DIRECT	GO:0043687	post-translational protein modification	44	0.439122	0.0657509	ASB11, RNF7, TTL, ASB15, PSMA7, AURKB, RPS6KA4, RPS6KA5, PSMB5, PSMB2, HLCS, SENP8, JAK2, BTRC, ATG5, UBE2F, FN3K, FBXW8, PRKCB, FBXW7, RHBDD1, PRKCD, FN3KRP, PRKCA, BAZ1B, UCHL3, PSMB8, FBXW2, PSMB9, RBX1, PSMA5, CCNA2, PSMA4, PSMA2, ASB8, ASB9, CDK2, ASB6, STT3A, ASB7, VIPAS39, ASB5, STT3B, MAP3K12	9206	76	19462	1.22393	1	0.645788	0.627639
GOTERM_BP_DIRECT	GO:0008344	adult locomotory behavior	43	0.429142	7.0083e-07	OPRD1, CSTB, APP, WDR47, CNP, ADAM22, SEZ6, ATP1A2, PARK7, CLCN3, SEZ6L2, GIGYF2, EPS8, MECP2, NTF4, PREX2, TUBA1A, CCND2, INPP5F, CHL1, SLITRK6, OTOG, DRD4, NTSR1, SNCA, PBX3, EN1, TSC1, BTBD9, PUM1, TSHR, GIP, GRIN2D, ARCN1, NR4A2, CXCL12, GDNF, PPT1, HOXB8, FGF12, HOXD9, SHANK2, PAFAH1B1	9206	52	19462	1.74816	0.00775043	0.000116129	0.000112865
GOTERM_BP_DIRECT	GO:0035019	somatic stem cell population maintenance	43	0.429142	1.02214e-05	YAP1, SPI1, RIF1, LDB1, NKAP, LDB2, NR2E1, GATA2, RBPJ, MED15, ASCL2, ZFP36L2, MED17, SOX2, MED14, NIPBL, MED30, HES1, SOX9, SOX4, BCL9L, KLF10, CDX2, NOG, STAT3, LIF, LIG4, WNT7A, BRAF, KLF4, SMC1A, MED6, MED7, MED28, CUL4A, SKI, SFRP1, REST, MED21, KIT, RAF1, NODAL, BMPR1A	9206	55	19462	1.65281	0.107277	0.00108074	0.00105037
GOTERM_BP_DIRECT	GO:2000300	regulation of synaptic vesicle exocytosis	43	0.429142	2.21747e-05	CHRM2, GSK3B, RAB3A, CHRNA5, LRRK2, CHRNA6, NRXN3, FBXO45, HTR2A, ADRA1A, FBXL20, RIMS2, RIMS1, RIMS4, SV2C, RIMS3, SV2B, P2RY1, STXBP5, DRD1, DRD2, PPFIA2, PRKCG, VPS18, SNAPIN, PRKCB, HTR1B, WNT7A, CASK, SYP, SYN1, BACE1, PREPL, CACNB4, ADORA2B, GIPC1, APBA1, CALM3, CALM1, CALM2, RAB5A, DGKI, PFN2	9206	56	19462	1.62329	0.218224	0.00206877	0.00201063
GOTERM_BP_DIRECT	GO:0045600	positive regulation of fat cell differentiation	43	0.429142	4.57294e-05	CCDC71L, CDS1, CEBPA, CEBPB, TPH1, SYAP1, HTR2C, LPL, CREBL2, HTR2A, STK4, STK3, SAV1, ZFP36L1, ZFP36, SULT1E1, FRZB, WIF1, NOCT, AKT1, ZNF385A, AAMDC, TRPM4, CMKLR1, ZBTB7C, XBP1, LMO3, ZBTB16, MIR21, TMEM64, AXIN2, BMP2, SFRP1, CREB1, KLF5, CARM1, ID2, ASXL2, SNAI2, PPARG, WDFY2, CCDC3, PPARD	9206	57	19462	1.59481	0.398121	0.00357527	0.00347479
GOTERM_BP_DIRECT	GO:0048167	regulation of synaptic plasticity	43	0.429142	0.00016977	CX3CR1, BRSK1, RASGRF1, NOLC1, UBE3A, PSEN1, CHRDL1, CX3CL1, INS, JPH4, RIMS2, RIMS1, HRH1, GRIN2A, RIMS4, SIPA1L1, RIMS3, SYNGAP1, DAG1, EIF4EBP2, ERC1, ERC2, LZTS1, YWHAG, YWHAH, SLC38A1, MEF2C, PLK2, GRIN2C, BAIAP2, GRIN2B, GRIN2D, KAT2A, VGF, GIPC1, GPRIN1, KCNQ3, RARA, RAPGEF2, CNTN4, MAPT, CPEB3, ATF4	9206	59	19462	1.54075	0.848162	0.0096825	0.00941039
GOTERM_BP_DIRECT	GO:0034644	cellular response to UV	43	0.429142	0.000537634	TMEM161A, PCNA, KDM1A, FMR1, PTPRK, TRIAP1, PIK3R1, NOC2L, PTGS2, AURKB, YY1, MYC, RUVBL2, POLD1, TP53INP1, EP300, BMF, BAK1, POLK, N4BP1, USP47, NPM1, CREBBP, PARP1, FBXW7, RHBDD1, PRKCD, INO80, USP28, CDC25A, MAPK13, RBX1, CUL4A, DDB1, ERCC4, NEDD4, SDE2, BAX, TP53, CUL4B, ATF4, TAF1, ATR	9206	61	19462	1.49024	0.997447	0.0246645	0.0239714
GOTERM_BP_DIRECT	GO:0043525	positive regulation of neuron apoptotic process	43	0.429142	0.000907669	HDAC4, APP, ATF2, GRN, PCSK9, FASLG, HTR2A, FOXO3, NR3C1, ASCL1, TNF, BBC3, CDC42, CASP8, BCL2L11, CASP3, MYB, ABL1, CASP2, MYBL2, PAK3, MAP2K7, TFAP2A, MAP2K4, TFAP2B, PRNP, TGFB2, EPHA7, ITGA1, POU4F1, RHOA, BACE1, TRAF7, DDIT3, NF1, BAX, CTNNB1, ATM, NUPR1, TP53, MAP3K11, CDK5R1, ATF4	9206	62	19462	1.4662	0.999958	0.0365393	0.0355124
GOTERM_BP_DIRECT	GO:0042102	positive regulation of T cell proliferation	43	0.429142	0.0114673	SASH3, CD86, CD274, TFRC, IL23R, TNFRSF13C, CD1D, SLC7A1, TNFSF13B, SPN, SPTA1, EFNB1, PNP, CCL5, NCK2, IL12B, HES1, CCL19, JAK2, IL12RB1, HAVCR2, IL12RB2, NCK1, HLA-DPA1, CD276, VCAM1, IL15, TYK2, LILRB2, KITLG, IL6, CD40LG, CD209, TRAF6, IL1B, LEP, TNFSF4, HLA-DPB1, CD28, PRKCQ, CD46, IL6ST, CARD11	9206	68	19462	1.33683	1	0.225727	0.219383
GOTERM_BP_DIRECT	GO:0001837	epithelial to mesenchymal transition	42	0.419162	7.39608e-06	GSK3B, DDX5, NOTCH1, ROCK1, ROCK2, LEF1, LOXL3, RBPJ, HIF1A, EPB41L5, PPP3R1, SLC39A6, DACT3, FLNA, NCAM1, SOX9, FAM83D, WNT4, DDX17, TGFB2, SMAD4, TGFB1, FOXF2, HGF, NOG, WNT5A, HMGA2, SLC39A10, IGF1, BMP7, HNRNPAB, TGFBR1, TGFBR3, BMP2, DLG5, SP6, SNAI1, CTNNB1, SNAI2, FGFR2, FGFR1, ENG	9206	53	19462	1.67529	0.0788308	0.00083787	0.000814323
GOTERM_BP_DIRECT	GO:0001932	regulation of protein phosphorylation	42	0.419162	0.000139514	SLC1A1, ARR3, PIK3CG, PPP1R9B, CORO1C, PPP2CA, SMPD3, FLCN, SOCS3, GRM5, SOCS1, PRKAR2B, PRKAR2A, SESN2, DRD1, FNIP1, FNIP2, LYN, CADM4, KDM4D, STAT2, FN1, WNT9B, HUS1, IGF1, ATG14, PTK2, PML, ITPKB, CCDC88A, FER, RAD51, LOX, PRKAR1A, CCDC88C, NDUFS4, PLXNB2, TLR8, PIN1, TLR7, PHIP, EZH2	9206	57	19462	1.55773	0.787538	0.00841785	0.00818129
GOTERM_BP_DIRECT	GO:0051965	positive regulation of synapse assembly	42	0.419162	0.000794486	NLGN3, NLGN1, OXTR, CLSTN2, CLSTN3, LRTM2, NRXN1, AMIGO1, CLSTN1, AMIGO2, IL1RAP, THBS2, EFNA5, EEF2K, CUX2, SLITRK2, LRRTM3, FLRT2, FLRT3, SLITRK1, LRRTM1, SLITRK4, SLITRK3, LRRTM2, SYNDIG1, SLITRK6, SLITRK5, EPHB2, ASIC2, EPHB3, LINGO2, NTRK2, GRID2, BDNF, WNT7A, PTPRD, DLG5, IL1RAPL1, LRRN1, ADNP, CBLN2, CBLN1	9206	60	19462	1.47984	0.999853	0.0339245	0.0329712
GOTERM_BP_DIRECT	GO:0010507	negative regulation of autophagy	42	0.419162	0.00332811	FOXK2, MTMR9, GATA4, PTPN22, FOXK1, ADRA1A, RASIP1, GOLGA2, RPTOR, HERC1, TLK2, LEPR, ZKSCAN3, AKT1, STK38L, WDR6, EP300, TBC1D14, BMF, VHL, MCL1, IL10, KDM4A, IL10RA, HGF, STAT3, SIRT2, MTOR, SLC7A5, RRAGA, RRAGC, WNK1, LEP, RRAGD, BCL2, TAB3, TAB2, NUPR1, MET, EIF4G2, BCL2L1, EIF4G1	9206	63	19462	1.40937	1	0.0978883	0.0951374
GOTERM_BP_DIRECT	GO:0006006	glucose metabolic process	42	0.419162	0.00750226	PRKAA1, H6PD, ADPGK, BRAT1, ONECUT1, INPPL1, PDHB, TNF, HK2, INS, SERP1, MYC, AKT2, HECTD4, AKT1, PGM2, PDK3, PGM5, PDK2, PGM1, PDK1, WDTC1, TFAP2B, CPT1A, G6PD, PDHA1, KCNJ11, ADIPOQ, IGF2, SORD, MAPK14, PGM2L1, GCK, PIK3CA, HKDC1, LEP, KBTBD2, GALM, GAPDH, GDPGP1, FBN1, PPARD	9206	65	19462	1.36601	1	0.169634	0.164866
GOTERM_BP_DIRECT	GO:0030514	negative regulation of BMP signaling pathway	42	0.419162	0.0497501	DLX1, NOTCH1, HTRA3, UBE2D2, UBE2D3, HTRA1, UBE2D1, LRP2, CTDSPL2, CHRDL1, TOB1, FSTL3, BMPER, VWC2L, ABL1, SOST, WNT1, GPR155, SKIL, FZD1, SMURF2, SMURF1, CAV1, NOG, WNT5A, CRIM1, LEMD3, SMAD6, DKK1, SORL1, HIPK2, SMAD7, SPART, GREM1, SKI, PPM1A, TWSG1, SFRP1, BAMBI, PPARG, NBL1, TRIM33	9206	71	19462	1.25057	1	0.546547	0.531187
GOTERM_BP_DIRECT	GO:0042274	ribosomal small subunit biogenesis	42	0.419162	0.0998155	WDR3, FCF1, NAT10, AATF, PWP2, WDR46, WDR43, NOL6, RPS15, RRP7A, RPS4X, RPS14, FBL, RPS15A, RPS16, EXOSC10, RPS19, NOB1, DHX37, RRP36, RPS13, RPS12, UTP15, NOM1, NPM1, NOP58, WDR36, RPS7, PNO1, KRR1, RPS8, RPS5, RPS6, NGDN, WDR75, DNTTIP2, RPS3A, UTP18, RPS28, MPHOSPH10, RPS24, RPS23	9206	74	19462	1.19987	1	0.825132	0.801943
GOTERM_BP_DIRECT	GO:2000045	regulation of G1/S transition of mitotic cell cycle	41	0.409182	5.66256e-05	SMARCD1, CDKN1A, SMARCD2, CDKN1B, SMARCB1, KIF14, AMBRA1, PKD1, ACTB, PPP2CA, CCND1, BCL7A, DPF1, BCL7B, E2F1, DPF2, DPF3, ARID2, BID, BRD7, APPL2, TMEM14B, APPL1, CDKN2D, SMARCE1, CDKN2B, SMARCC1, PBRM1, CDKN2A, ACTL6A, ECD, TM4SF5, INO80, SENP2, ARID1A, SMARCA2, ARID1B, ID2, PSME3, PSME1, TCF3	9206	54	19462	1.60512	0.466702	0.00419105	0.00407327
GOTERM_BP_DIRECT	GO:0048146	positive regulation of fibroblast proliferation	41	0.409182	0.000214893	CDKN1A, DHX9, ITGB3, PDGFB, BMI1, EGFR, CCNB1, ZMIZ1, MYC, PDGFC, E2F1, ABL1, WNT1, PDGFRB, CTC1, NGFR, CD74, PDGFRA, JUN, TGFB1, PLA2G2C, SPHK1, WNT5A, LIF, FN1, LIG4, IGF1, CDC6, MIF, ESR1, WAPL, PML, EREG, FOSL2, BTC, CCNA2, CDK6, CDK4, NDUFS4, CD248, GAS6	9206	56	19462	1.54779	0.908003	0.0117865	0.0114553
GOTERM_BP_DIRECT	GO:0090398	cellular senescence	41	0.409182	0.000392255	CDKN1A, CDKN1B, SRF, SMC5, PRELP, IGF1R, MAPK9, MAPK8, MNT, WRN, OPA1, ZMIZ1, NUP62, LMNA, ABL1, FBXO4, MAP2K7, TP63, MAP2K3, MAP2K4, NPM1, CDKN2B, MAP2K1, CDKN2A, PRKCD, MIF, MAPK14, MAGEA2B, TERF2, TBX3, PML, TBX2, MAPK10, MAPK11, ID2, KAT6A, CDK2, ATM, MAPKAPK5, CALR, TP53	9206	57	19462	1.52064	0.987166	0.0196163	0.019065
GOTERM_BP_DIRECT	GO:0008543	fibroblast growth factor receptor signaling pathway	41	0.409182	0.000688636	TRIM71, CEP57, IQGAP1, FGF1, FGF2, FGFRL1, CRKL, FGF5, NDST1, FGF7, FGF8, FGF9, FLRT2, FLRT3, SHOC2, FGF22, WNT4, NGFR, FGFBP1, CHURC1, GALNT3, WNT5A, FRS2, PTPN11, SHCBP1, TBX2, EXT1, SETX, FGF17, RAB14, KIF16B, FGF19, SPRY2, CTNNB1, GRB2, FAT4, FGFR4, SOS1, FGF12, FGFR2, FGFR1	9206	58	19462	1.49442	0.999523	0.0298642	0.0290249
GOTERM_BP_DIRECT	GO:0043627	response to estrogen	41	0.409182	0.00699891	KMT2D, PRKAA1, MSTN, WBP2, ARPC1B, CITED4, GATA6, ASH2L, TNFRSF11B, GATA3, BRCA1, ABCB11, GLI3, HOXA11, HOXA10, CYP27B1, CCND1, RBBP5, CTNNA1, HMOX1, TRIM25, EP300, ARSB, PDGFRB, GSTM3, SLC34A2, ARSA, BCAS3, HSP90AA1, IL4R, MME, SRD5A1, CAV1, MMP2, WNT7A, SMAD6, ESR1, TGFBR2, KRT19, GAL, PPARG	9206	63	19462	1.37581	1	0.158575	0.154119
GOTERM_BP_DIRECT	GO:0071230	cellular response to amino acid stimulus	41	0.409182	0.0102265	GRIA1, CEBPB, DNMT1, CUL3, TNF, EGFR, IPO5, RPTOR, GLRA2, SOCS1, SESN2, PDGFC, SH3BP4, SLC38A9, ATP7A, PDGFRA, NTRK2, XBP1, MMP2, DNMT3A, HNRNPAB, MTOR, ASS1, RBX1, COL1A1, RRAGA, CPEB1, ZEB1, COL1A2, RRAGC, COL4A1, COL5A2, RRAGD, HNRNPD, NSMF, LAMTOR1, CPEB3, CPEB2, LAMTOR3, BCL2L1, CPEB4	9206	64	19462	1.35432	1	0.211495	0.205552
GOTERM_BP_DIRECT	GO:0051216	cartilage development	41	0.409182	0.0203334	DLX2, SATB2, GATA3, TYMS, HIF1A, PKD1, CREB3L2, HOXA3, HOXC4, SOX9, TIMP1, SOX6, ATP7A, TAPT1, HES5, SOX5, CSGALNACT1, BBS1, SMAD1, MKKS, EDN1, PRRX1, ZBTB16, NOG, WNT5A, BMP8A, BMP8B, NFATC2, SULF1, BMP7, SMAD5, BMP6, SULF2, BMP3, EVC, ZEB1, NFIA, HOXB3, TRIP11, HOXD3, CD44	9206	66	19462	1.31328	1	0.318843	0.309883
GOTERM_BP_DIRECT	GO:0006493	protein O-linked glycosylation	41	0.409182	0.027745	GALNT11, POGLUT1, GALNT13, GALNT16, GALNT15, PLOD3, TRAK1, GALNT10, FUT4, FUT9, POFUT1, B3GALT1, PGM3, GCNT4, FKTN, GALNT8, GALNT7, B3GALNT2, B3GALNT1, GALNT6, GALNT4, GALNT3, GALNT2, GALNT1, TET2, VEGFB, TET1, B3GALT5, POMGNT2, POMGNT1, B3GNT9, B3GNT7, A4GNT, B3GNT5, EOGT, TET3, POMK, B3GNT2, POC1B-GALNT4, GALNTL6, OGT	9206	67	19462	1.29368	1	0.389905	0.378948
GOTERM_BP_DIRECT	GO:0071364	cellular response to epidermal growth factor stimulus	40	0.399202	1.32603e-06	BECN1, ERRFI1, FOXC1, MCM7, SYAP1, IQGAP1, EGFR, ZFP36L2, PPP1R9B, ZFP36L1, ZFP36, BAG4, ERBB4, MYC, ERBB2, AKT1, SOX9, PLCG1, PDE8A, SNX6, STAT5A, MED1, STAT5B, DUSP3, PDPK1, CAD, DAB2IP, PTPN11, CFLAR, PTPN12, FOS, BAIAP2, PAX2, EEF1A1, COL1A1, DAB2, GAREM1, NCL, ID1, SNAI2	9206	48	19462	1.76171	0.0146137	0.00019894	0.000193349
GOTERM_BP_DIRECT	GO:0031648	protein destabilization	40	0.399202	4.35818e-05	DAZAP2, UTP25, SRC, CUL3, KDM8, DERL1, HTT, CDC73, GGA3, SOX17, RNF139, FBXO4, CTSH, EP300, CAPN3, VPS35, BTRC, TRIM21, SERF2, SNCA, PRNP, MYLIP, XBP1, SERF1A, CREBBP, SERF1B, GSN, CDKN2A, FBXW7, PEX2, RAD23A, SENP2, SIRT1, MTOR, CHFR, BMP2, CCDC88C, MDM2, IAPP, FBXL3	9206	52	19462	1.6262	0.383598	0.00346433	0.00336697
GOTERM_BP_DIRECT	GO:0030148	sphingolipid biosynthetic process	40	0.399202	4.35818e-05	CERKL, SAMD8, SGMS1, PPM1L, SGMS2, HACD2, HACD4, ALDH3B2, SGPL1, SPTLC1, SPTLC2, SPTLC3, ALDH3B1, ORMDL2, ORMDL3, SPTSSB, SPTSSA, KDSR, CERS3, ELOVL1, CERS4, CERS6, ELOVL4, ELOVL5, SPHK1, ELOVL2, ORMDL1, ELOVL6, ELOVL7, SGPP2, ACER2, FA2H, PRKD3, ACER3, PRKD2, DEGS1, PRKD1, CERS1, CSNK1G2, CERS2	9206	52	19462	1.6262	0.383598	0.00346433	0.00336697
GOTERM_BP_DIRECT	GO:0032968	positive regulation of transcription elongation from RNA polymerase II promoter	40	0.399202	4.35818e-05	TCERG1, CCNK, CCNT2, CCNT1, LDB1, ELL, ZMYND8, MED16, MED15, MED18, CDC73, MED17, MED11, MED14, MED30, MED10, MED31, PWWP2A, BRD4, CBX7, MED1, SUPT16H, NCBP2, MED8, GTF2F1, ELL2, MED26, MED6, MED7, MED28, CDK9, MED22, MED25, MED24, MED21, MED20, CTNNB1, CDK12, EAPP, CDK13	9206	52	19462	1.6262	0.383598	0.00346433	0.00336697
GOTERM_BP_DIRECT	GO:0031334	positive regulation of protein complex assembly	40	0.399202	0.000328886	HRK, GSK3B, VCP, TFRC, PARK7, TNF, BBC3, TCL1A, BCL2L11, SUMO1, CLEC7A, RPS3, BMF, BAK1, TPPP, FNIP1, BID, FNIP2, SH3GLB1, CDT1, TGFB1, SYK, CRBN, MMP1, BIK, MMP3, DAB2IP, NRG1, RHOC, RHOA, TIRAP, MPP7, VEGFA, GNL3L, IFNG, TAL1, BAX, AJUBA, TRABD2B, TRABD2A	9206	55	19462	1.5375	0.974058	0.0170621	0.0165826
GOTERM_BP_DIRECT	GO:0016241	regulation of macroautophagy	40	0.399202	0.00101971	ATP6V1A, BECN1, PRKAA2, PIK3R4, VPS26A, VPS26B, MAPK8, UCHL1, CAPNS1, CASP3, UBQLN1, ATP6V0A2, VPS35, CAPN1, ATP6V1E1, ATP6V0E2, PRKACA, PRKACB, ATP6V1C1, SNX5, ATP6V1C2, ATP6V0A1, SNX6, SH3GLB1, ATP6V1G1, ATP6V0E1, EXOC8, EXOC7, ATG14, MTOR, ERN1, RHEB, NEDD4, ATP6V1B2, ULK1, PIK3C3, ATP6V0C, GAPDH, EXOC1, CDK5R1	9206	57	19462	1.48355	0.999988	0.0394455	0.0383369
GOTERM_BP_DIRECT	GO:0042475	odontogenesis of dentin-containing tooth	40	0.399202	0.00169929	DLX1, DLX2, FOXC1, HDAC2, DLX3, EDA, HDAC1, LEF1, GATA6, ADM, GLI3, GLI2, WNT6, SHH, BCL2L11, BSG, CTNNA1, MSX1, SCN5A, NKX2-3, TP63, JAG2, NGFR, PDGFRA, BCL11B, AMBN, BMP7, ACVR2B, ACVR2A, RUNX2, EDAR, BMP2, SMO, TRAF6, HAND2, HAND1, BAX, CTNNB1, NF2, BMPR1A	9206	58	19462	1.45797	1	0.0585886	0.056942
GOTERM_BP_DIRECT	GO:0006282	regulation of DNA repair	40	0.399202	0.00273912	INO80C, SF3B5, INO80B, ENY2, SF3B3, INO80D, TRRAP, BRCC3, BRCA1, TAF5L, BABAM1, YY1, BABAM2, ATXN7, RUVBL2, UIMC1, USP1, ATXN7L3, NFRKB, POLH, IER3, MCRS1, USP22, ACTR5, ACTL6A, ACTR8, INO80, SUPT3H, UCHL5, SUPT7L, CDK9, TADA2B, TAF6L, KAT2B, KAT2A, UBE2N, UBE2V2, TAF5, UBE2V1, TAF4	9206	59	19462	1.43326	1	0.0842373	0.08187
GOTERM_BP_DIRECT	GO:0048856	anatomical structure development	40	0.399202	0.00273912	SPARC, HNF4G, NR2E1, NR2C2, HOXD11, NR2C1, NR2E3, HOXA11, RXRB, ATXN1, HECTD1, RXRA, FRZB, WIF1, HNF4A, ATXN1L, GPR157, TFAP2A, TFAP2B, EGFL7, EYA1, TFAP2E, EYA3, EYA4, NR2F1, PAX3, PAX6, VWDE, PAX5, NR2F2, PAX2, HINFP, NR2F6, PAX1, SFRP1, ZEB2, ZEB1, PAX8, PAX7, PAX9	9206	59	19462	1.43326	1	0.0842373	0.08187
GOTERM_BP_DIRECT	GO:0032508	DNA duplex unwinding	40	0.399202	0.00428045	PIF1, MRE11, DDX3X, MCMDC2, MCM8, DHX9, MCM9, CHTF18, RAD54B, DHX30, BRIP1, WRN, CHTF8, RECQL5, RUVBL2, G3BP1, ASCC2, NBN, ASCC3, DTD1, RFC5, UPF1, POLQ, RFC3, XRCC6, HFM1, FANCM, ASCC1, RFC2, XRCC5, DDX11, RECQL, NAV2, SETX, SUPV3L1, RAD50, SUB1, MCM3, POT1, DNA2	9206	60	19462	1.40937	1	0.115624	0.112375
GOTERM_BP_DIRECT	GO:0030155	regulation of cell adhesion	40	0.399202	0.00428045	RET, ROCK1, ROCK2, LAMA1, SRF, LAMA4, KIF14, CXCR4, C2CD4B, PTPRJ, PRKX, FUT2, FUT1, DLL1, PKD1, PKHD1, PPP2CA, PPP1CB, NUAK1, PPP2R1A, PLAU, TNN, ABL1, S1PR1, ABL2, SOX9, CYTIP, CYTH1, JAG2, YTHDF2, PPP1R12A, EPHA8, GPR4, LMO7, PRLR, PTK2, PML, EMCN, CBLL1, ENG	9206	60	19462	1.40937	1	0.115624	0.112375
GOTERM_BP_DIRECT	GO:0001570	vasculogenesis	40	0.399202	0.0138298	YAP1, NRP1, ADM, HOXA13, RASIP1, ZFP36L1, AMOT, GJC1, TMEM100, SHH, SGPL1, SOX17, ZMIZ1, KDR, HAS2, ITGAV, NKX2-5, JUNB, NTRK2, MYOCD, EGFL7, TGFB1, FZD4, FOXF1, TIPARP, FBXW7, HEG1, CAV1, TBX6, QKI, TGFBR2, WARS2, VEGFA, SMO, WT1, RASA1, APLNR, ZFPM2, ENG, EPHA2	9206	63	19462	1.34226	1	0.247075	0.240131
GOTERM_BP_DIRECT	GO:0002931	response to ischemia	40	0.399202	0.036017	CX3CR1, CSF1, ROCK2, NPR3, CAMK2A, FAIM2, PIK3CB, RELA, HK2, CX3CL1, SLC8A2, PANX1, NPPC, UCHL1, EEF2K, MYB, BVES, MAP2K3, EGR1, CASR, TIGAR, MEF2C, KCNJ11, CAV1, ARID1B, PER2, P2RX7, RCAN1, REST, BCL2, PPIF, HYOU1, CPEB3, SOS1, CPEB2, TP53, BCL2L2, NFE2L2, CPEB4, SLC26A5	9206	66	19462	1.28125	1	0.458556	0.445669
GOTERM_BP_DIRECT	GO:0050673	epithelial cell proliferation	39	0.389222	2.29557e-06	RB1, YAP1, EHF, FOXE3, NOTCH1, B4GALT1, PSEN1, STK4, FGF1, RBPJ, EGFR, STK3, SAV1, FLCN, PURA, NCSTN, KDR, TRIM24, BAK1, NKX2-5, DRD2, EYA1, ST8SIA1, EGF, HGF, NOG, HNF1B, CYP7B1, RUNX2, AR, SMO, A4GNT, FABP7, C6ORF89, KIT, COL8A2, COL8A1, BMPR1A, BCL2L1	9206	47	19462	1.75422	0.0251634	0.000299828	0.000291402
GOTERM_BP_DIRECT	GO:0032526	response to retinoic acid	39	0.389222	3.2753e-05	SP100, RARG, TMEM161A, TFRC, GATA6, WNT8A, OVCA2, ASCL1, AQP3, RXRB, RXRA, HSD17B2, CTSH, LRAT, IGFBP7, MICB, CDKN2D, NCOA1, PDGFRB, SREBF1, DNAAF2, MMP2, PTCH1, SLC10A3, WNT9B, KLF4, DKK1, GDAP1, BMP6, IGF2R, GDAP2, TBX2, ACER2, ASXL1, CYP26A1, SYNJ1, TRIML2, ALDH1A2, RARA	9206	50	19462	1.64896	0.304851	0.00281879	0.00273957
GOTERM_BP_DIRECT	GO:0006413	translational initiation	39	0.389222	0.000882524	EIF4A2, EIF4A1, MTFMT, EIF4E3, DDX3X, EIF1AD, LARP1, DHX33, EIF4H, RPS3, EIF2B1, EIF4E, EIF4B, ABCF1, EIF2A, PAIP1, EIF2B5, EIF5B, EIF2B2, EIF1AX, RPS5, RPS3A, EIF2S2, EIF1, EIF3M, EIF2S3, EIF3L, EIF4E1B, AGO2, EIF3J, EIF3F, EIF3C, ABCE1, EIF4E2, EIF3D, EIF3A, EIF4G2, EIF3B, EIF4G1	9206	55	19462	1.49906	0.999945	0.0357583	0.0347534
GOTERM_BP_DIRECT	GO:0010718	positive regulation of epithelial to mesenchymal transition	39	0.389222	0.000882524	CRB2, FOXC1, HDAC2, TGFB1I1, LEF1, TWIST1, SDCBP, GLIPR2, MDK, ZNF703, GCNT2, BCL9L, SERPINB3, SMAD2, WWTR1, TGFB2, SMAD4, TGFB1, SMAD3, MIR21, AXIN2, BMP7, TGFBR1, MTOR, PTK2, TGFBR2, MAD2L2, COL1A1, TIAM1, DAB2, BMP2, IL6, LRG1, BAMBI, IL1B, SNAI1, CTNNB1, FERMT2, EZH2	9206	55	19462	1.49906	0.999945	0.0357583	0.0347534
GOTERM_BP_DIRECT	GO:0042733	embryonic digit morphogenesis	39	0.389222	0.000882524	HDAC2, INTU, C2CD3, HDAC1, TWIST1, ECE1, HOXD12, GLI3, HOXA11, GLI2, IFT52, SHH, LMBR1, GJA1, SALL1, CHST11, TBC1D32, GNA12, TMEM107, MAP3K20, FLVCR1, ALX4, LNPK, CREBBP, SMAD4, OSR1, ZBTB16, NOG, WNT5A, WNT7A, TBX3, TMEM231, TBX2, HAND2, CTNNB1, WDPCP, ROR2, FREM2, BMPR1A	9206	55	19462	1.49906	0.999945	0.0357583	0.0347534
GOTERM_BP_DIRECT	GO:1903078	positive regulation of protein localization to plasma membrane	39	0.389222	0.00149923	DPP10, ITGB1, LRP1, NRXN1, ZDHHC5, ZDHHC8, PIK3R1, TNF, EGFR, PPP1R9B, PGRMC1, CNPY4, KIF5B, AKT1, STX4, STX3, EPHB2, RAB11FIP2, SPTBN1, PLS1, PRNP, PRKCH, ITGA3, PDPK1, WNT3A, PRKCE, RHOG, ATP2B4, SORBS1, CLIP3, DLG1, IFNG, RER1, STAC2, WNK3, PTPN9, EZR, EPHA2, ARF6	9206	56	19462	1.47229	1	0.0526723	0.0511921
GOTERM_BP_DIRECT	GO:0009966	regulation of signal transduction	39	0.389222	0.00245826	MTCH1, CCNK, LRRK2, FURIN, SOCS2, SPRED3, GRK1, PPP1R2, SPRED2, UGCG, LURAP1L, CDH2, GRK5, GRK4, GPC1, GRK7, NUP62, GRK6, IGFBP7, GPC4, GPC6, YWHAG, TSPYL2, PTPN1, NCOA5, AFAP1, GLRX2, KAZALD1, CNKSR2, VEPH1, CNKSR3, SPRY3, GNAS, RGS12, ZMYND11, CDK13, CRK, MGLL, CDC42SE2	9206	57	19462	1.44646	1	0.0775331	0.0753542
GOTERM_BP_DIRECT	GO:0019827	stem cell population maintenance	39	0.389222	0.00390031	DDX6, RIF1, SETD6, CTR9, NKAP, SMC5, MED15, CDC73, TRIM8, MED14, NIPBL, METTL14, MED30, PELO, EIF4E, KDM4C, TCF15, FZD7, STAT3, ESRRB, LIF, TET1, KLF4, SMC1A, TBX3, MED6, MED7, GNL3, MED28, LIN28A, NFIB, MED21, KIT, MTF2, CTNNB1, TPT1, NODAL, BMPR1A, PHF19	9206	58	19462	1.42152	1	0.109624	0.106543
GOTERM_BP_DIRECT	GO:0006986	response to unfolded protein	39	0.389222	0.00390031	TRAM1, HSP90AB1, FICD, FAF2, HSPA4L, HSPB7, DERL1, THBS1, HSPD1, HERPUD1, DNAJB2, DNAJB1, HSPH1, CREB3L3, DNAJB5, DNAJB4, CREB3L2, SERPINH1, MFN2, DNAJB9, FBXO6, CHAC1, EDEM3, HSPA8, HSP90AA1, HSPA4, EDEM1, HSPA6, TOR1B, DNAJA1, DNAJC3, ERP44, KBTBD6, JKAMP, DDIT3, CREBRF, TMBIM6, STT3B, HSPA1A	9206	58	19462	1.42152	1	0.109624	0.106543
GOTERM_BP_DIRECT	GO:0006406	mRNA export from nucleus	39	0.389222	0.0130653	FYTTD1, SMG1, ENY2, RBM8A, YTHDC1, POLDIP3, FMR1, EIF4A3, CASC3, SMG7, NXT2, SMG5, NUP160, SMG6, GLE1, NXF1, HHEX, ALKBH5, XPO1, TPR, NUP88, RAE1, AGFG1, NUP214, UPF2, UPF1, CHTOP, NUP133, NUP155, NCBP2, THOC3, MAGOHB, THOC5, THOC6, SEM1, DDX19B, DDX39B, HNRNPA2B1, SRSF3	9206	61	19462	1.35161	1	0.237399	0.230727
GOTERM_BP_DIRECT	GO:0060041	retina development in camera-type eye	39	0.389222	0.034895	RET, RD3, MAX, HPCA, LPCAT1, LAMC1, RORB, NR2E1, CLN8, NR2E3, DLL1, GRM6, NPHP1, RHO, PDE6B, SOX9, PDE6A, GNAT1, TUB, RRM1, TGIF2, AGTPBP1, PAX6, JMJD6, SKI, TTLL5, NFIA, PRPH2, LHX2, NFIB, IMPDH2, XRN2, GNB1, DCX, BAX, RPL24, ZNF513, BMPR1B, MDM1	9206	64	19462	1.28825	1	0.447119	0.434554
GOTERM_BP_DIRECT	GO:0006879	cellular iron ion homeostasis	39	0.389222	0.0463593	ATP6V1A, SLC46A1, ABCB6, FRRS1, TFRC, ABCB7, HFE, IREB2, HIF1A, NUBP1, HEPHL1, MYC, FTH1, FLVCR1, ATP6V0A2, HMOX1, NEO1, B2M, EGLN1, ATP6V1G1, SMAD4, NDFIP1, ATP6AP1, SCARA5, CCDC115, SLC11A2, NCOA4, BOLA1, CYBRD1, TTC7A, CYB561A3, BMP6, TMEM199, BOLA3, ACO1, FBXL5, HAMP, FXN, PICALM	9206	65	19462	1.26843	1	0.520616	0.505985
GOTERM_BP_DIRECT	GO:0030216	keratinocyte differentiation	39	0.389222	0.0772416	FLG, YAP1, CDKN1A, CLIC4, TSG101, NOTCH1, INTU, STK4, RBPJ, SAV1, TGM1, UGCG, CASP3, NFKBIZ, PIP5K1A, TP63, DSP, CERS3, MED1, MAP2K1, ST14, JAG1, WNT5A, PAX6, CFLAR, WNT16, FOXN1, POU2F3, EREG, LATS1, BCR, LATS2, KRT14, TXNIP, ADAM9, IRF6, IL17A, EZH2, EPHA2	9206	67	19462	1.23057	1	0.724271	0.703916
GOTERM_BP_DIRECT	GO:0007346	regulation of mitotic cell cycle	39	0.389222	0.0772416	CDKN1C, RB1, YWHAE, ANAPC13, CDKN1A, HDAC3, ASAH2, ANAPC16, FOXG1, HNRNPU, IQGAP1, AATF, ASCL1, ANAPC10, CKS1B, TTC28, CDC20, SDCBP, FZR1, MYC, CDC27, PIM3, BRD7, ZNF268, NEK9, ANAPC7, PTCH1, NEK6, CDK11B, SIRT1, THAP1, CYLD, CKS2, BIRC5, ANAPC4, SIK1, ANAPC5, TTLL12, TP73	9206	67	19462	1.23057	1	0.724271	0.703916
GOTERM_BP_DIRECT	GO:0071407	cellular response to organic cyclic compound	38	0.379242	5.31889e-05	CEBPA, CEBPB, CDKN1B, TMF1, HSP90AB1, LRRK2, SLC1A1, TNF, GLI2, CASP8, CCL5, ARL6IP5, CYP1B1, CCL2, PAK3, BTRC, PAK2, RAE1, PAK4, MSR1, SMAD1, TGFB1, SLC16A1, IGFBP5, MGMT, FOXF1, TIPARP, MBD2, CYBA, AXIN2, SMAD5, BMP2, IL1B, HAND2, CYP1A1, CDK1, SP5, ITGA6	9206	49	19462	1.63947	0.44596	0.00401703	0.00390414
GOTERM_BP_DIRECT	GO:0000079	regulation of cyclin-dependent protein serine/threonine kinase activity	38	0.379242	0.00130976	CDKN1A, CCNK, CDKN1B, CCNT2, CCNJ, CCNT1, CCNI, CCNF, BCCIP, ACTB, HERC5, CCNB2, CCND3, CCNB1, CCND2, CCND1, SFN, CCNL1, CDKN2D, CDKN2B, CDKN2A, GADD45A, GTF2H1, CDC6, CDC25C, GTPBP4, CDC25A, CCNA2, CCNA1, CCNE2, CCNY, CCNE1, CCNG2, CCNG1, CCNI2, CCNJL, CDKN3, CDK5R1	9206	54	19462	1.48767	1	0.0486321	0.0472654
GOTERM_BP_DIRECT	GO:0046854	phosphatidylinositol phosphorylation	38	0.379242	0.00218798	PI4K2B, SMG1, PIK3R3, PIK3R2, PIK3CB, PIK3R1, SLA2, PIK3C2A, PIK3CG, PIK3C2B, SOCS2, SOCS3, EFR3A, SOCS1, IMPA1, IMPA2, PIP5K1A, PIP4K2A, PIP4K2B, BPNT1, PIP4K2C, PIP5K1C, IP6K1, SOCS6, SOCS7, SOCS4, IP6K2, SOCS5, CISH, TTC7B, TTC7A, EFR3B, ITPKB, ITPKC, PIK3CA, PIK3C3, PI4KB, PI4K2A	9206	55	19462	1.46062	1	0.0708191	0.0688288
GOTERM_BP_DIRECT	GO:0043154	negative regulation of cysteine-type endopeptidase activity involved in apoptotic process	38	0.379242	0.00352923	GPI, DDX3X, ARL6IP1, SRC, XIAP, ARRB2, TRIAP1, PTGS2, THBS1, TNF, SH3RF1, RPS6KA3, DNAJB6, MICAL1, RPS6KA1, AKT1, SFN, FNIP1, RAG1, SNCA, CDKN2D, IGBP1, USP47, CSNK2A1, HGF, SIAH2, DHCR24, KLF4, PAX2, VEGFA, NR4A1, POR, BIRC5, VDAC2, RAF1, GAS6, CD44, NAIP	9206	56	19462	1.43454	1	0.101244	0.0983989
GOTERM_BP_DIRECT	GO:0007163	establishment or maintenance of cell polarity	38	0.379242	0.00352923	CRB1, RHOBTB3, CD3G, SPINT2, RND2, RND3, ACTB, RND1, RHOBTB2, SPN, CDC42, PARD6B, CTNNA1, MAP7, RAC1, CLASP1, CLASP2, CAP2, ACTR3, CAP1, ACTR2, RHOG, RHOH, PARVA, PARVB, RPGRIP1L, CDC42BPB, RHOF, RHOC, RHOA, RHOB, DLG1, KIAA1614, STK25, PARD3, FSCN1, RHOV, RHOQ	9206	56	19462	1.43454	1	0.101244	0.0983989
GOTERM_BP_DIRECT	GO:0060261	positive regulation of transcription initiation from RNA polymerase II promoter	38	0.379242	0.012293	GTF2A1, MDC1, SRF, MED16, MED15, MED18, MED17, MED11, MED14, MED13, MED30, MED10, MED31, NKX2-5, MED1, TAF13, TAF11, MED8, HNF1B, HNF1A, MED26, MED6, NFKB1, MED7, MED28, NFKBIA, MED22, MED25, MED24, MED21, ERCC1, SUB1, MED20, TAF8, ERCC6, TAF5, TAF4, TAF1	9206	59	19462	1.3616	1	0.230147	0.22368
GOTERM_BP_DIRECT	GO:0071320	cellular response to cAMP	38	0.379242	0.012293	HCN4, APP, KCNE1, KDM1A, PTAFR, AQP9, AKAP7, ITPR2, STC1, AKAP6, AHR, SLC8A1, PIK3CG, ZFP36L1, RAP1B, EEF2K, RAP1A, CYP1B1, DMTN, IGFBP5, HSPA5, SRD5A1, PDE4D, PDE2A, ADIPOQ, ASS1, CPS1, WT1, APEX1, GPD1, RAPGEF1, RAPGEF2, EZR, FBP1, HCN2, RAPGEF3, CFTR, HCN1	9206	59	19462	1.3616	1	0.230147	0.22368
GOTERM_BP_DIRECT	GO:0032024	positive regulation of insulin secretion	38	0.379242	0.012293	PFKFB2, SNAP25, CHRM3, GIPR, ITPR1, ABAT, TM7SF3, AACS, PSMD9, SERP1, GNA11, LRRC8A, JAK2, NKX6-1, PRKACA, GLUL, SOX4, TCF7L2, CASR, RPH3AL, SLC30A8, PRKCB, BAD, PRKCE, ACSL4, MYRIP, F2, GCK, GIP, SIRT3, GLUD1, PRKAR1A, PLCB1, TARDBP, PFKM, F2RL2, MCU, RAPGEF4	9206	59	19462	1.3616	1	0.230147	0.22368
GOTERM_BP_DIRECT	GO:0031532	actin cytoskeleton reorganization	38	0.379242	0.0176319	NRP1, BRSK2, SHC1, GPR65, ATP2C1, EPS8, FGF7, SIPA1L1, S1PR1, PIP5K1A, FLNA, PLEK2, RICTOR, S1PR2, THSD7A, PDLIM4, AUTS8, FARP2, PTPN1, CXADR, AUTS2, MINK1, GAB1, PARVA, PARVB, CDC42BPB, CDC42BPA, RHOA, MKLN1, FER, CTTN, NPHS2, PTK7, KIT, MYH9, GRB2, EZR, PLEC	9206	60	19462	1.3389	1	0.289296	0.281166
GOTERM_BP_DIRECT	GO:0045785	positive regulation of cell adhesion	38	0.379242	0.0246721	LDB1, LAMA1, PTPRJ, PIK3R2, LAMC1, NID1, TNF, FLCN, EPB41L4B, ADGRG1, TMEM102, BAG4, MDK, C1QBP, CCL5, ERBB2, IL12B, CCR7, STX4, ITGAV, STX3, TGM2, VAV3, EPHA4, ZFHX3, ITGA2, TPM1, LAMB1, PRKCA, NRG1, VEGFA, FRMD5, CXCL12, MIP, SAA1, PRKD2, ATM, P4HB	9206	61	19462	1.31695	1	0.357654	0.347603
GOTERM_BP_DIRECT	GO:0007584	response to nutrient	38	0.379242	0.0337327	TFRC, GIPR, TNFRSF11B, SLC8A1, SLC6A4, C2, GNAI2, TBXA2R, OXCT1, CNR1, HSF1, LIPG, ENSA, CYP1B1, ARSB, ABCA1, ARSA, ABCG8, VCAM1, PKLR, ACSL1, BCKDHB, ADIPOQ, MTOR, ASS1, TGFBR2, POR, TMIGD1, RPS6KB1, DAD1, ERCC1, VDAC2, PPARG, GCLM, OGT, CCL28, SHANK2, SLC27A4	9206	62	19462	1.29571	1	0.440589	0.428207
GOTERM_BP_DIRECT	GO:0042110	T cell activation	38	0.379242	0.0451282	CD86, ITK, CD84, CHRNA7, CD3G, CBLB, SLA2, RASGRP1, PIK3CG, HSPD1, DPP4, CASP8, CLEC7A, NCK2, SLAMF6, TNFAIP8L2, AZI2, DCAF12, ICOSLG, NCK1, CD276, SMAD3, TNFSF14, FOXP3, DDOST, RBX1, CUL4A, FKBP1A, ZAP70, DLG1, CD4, CD8B, IRF4, MFAP3, FKBP1C, CD7, CD28, CD44	9206	63	19462	1.27514	1	0.520616	0.505985
GOTERM_BP_DIRECT	GO:0043488	regulation of mRNA stability	38	0.379242	0.0760555	RNASEL, FMR1, ZFP36L2, PSMA7, ZFP36L1, FXR1, CACNG7, ALKBH5, ZFP36, CALCR, FXR2, PSMB5, PSMB2, PCBP4, KHSRP, AKT1, YTHDF1, YTHDF2, YTHDF3, PABPC4, PRKCD, RC3H1, SAMD4B, PRKCA, PUM1, PSMB8, PSMB9, PSMA5, CARHSP1, PSMA4, PSMA2, PSMC1, APEX1, SERBP1, MAPKAPK2, VIM, RBM24, DCP2	9206	65	19462	1.23591	1	0.714355	0.69428
GOTERM_BP_DIRECT	GO:0060291	long-term synaptic potentiation	38	0.379242	0.0960358	SLC24A2, SNAP25, SNAP47, TSHZ3, SERPINE2, SLC1A1, PTEN, ITPR3, HMGCR, NR2E1, PRKCZ, SLC8A2, MECP2, GRIN2A, RELN, LRRTM1, LRRTM2, NPTN, MAPK1, STX4, DRD1, STX3, SNCA, PRKCG, MPP2, NTRK2, PLK2, NOG, BRAF, GRIN2C, GRIN2B, GIP, GRIN2D, SLC8A3, ARC, NF1, SHANK2, VAMP2	9206	66	19462	1.21718	1	0.802854	0.780291
GOTERM_BP_DIRECT	GO:1902459	positive regulation of stem cell population maintenance	37	0.369261	3.94266e-05	YAP1, SMARCD1, HDAC2, SMARCB1, HDAC1, ARID4A, ARID4B, ING1, ACTB, ING2, BCL7A, RBBP4, SIN3A, SAP30L, SAP130, BCL7B, DPF2, BRD9, SUDS3, RBBP7, ZNF322, SMARCE1, SS18, SMARCC1, KDM2B, NCOA3, ACTL6A, ESRRB, TET1, ARID1A, SMARCA2, SAP30, REST, BRMS1, BRMS1L, SINHCAF, OGT	9206	47	19462	1.66426	0.354496	0.00329109	0.0031986
GOTERM_BP_DIRECT	GO:0048538	thymus development	37	0.369261	8.58605e-05	SLC46A2, FOXE1, SRF, SIX1, GATA3, PSEN1, ZMPSTE24, CRKL, PRDX2, CCNB2, SHH, BCL2L11, SIX4, HOXA3, ABL1, MAPK1, HES1, FADD, JARID2, EPHB3, RAG1, CTC1, MAP2K1, MAP2K2, BCL11B, LMO4, BRAF, TGFBR1, PBX1, PAX1, ASXL1, CACNB4, HAND2, BCL2, CTNNB1, ATM, RAF1	9206	48	19462	1.62958	0.614519	0.00564037	0.00548186
GOTERM_BP_DIRECT	GO:0048013	ephrin receptor signaling pathway	37	0.369261	0.000343435	EPHA10, SRC, ARHGEF28, EFNA5, KALRN, EFNB2, EFNB1, EFNB3, SIPA1L1, NCK2, FYN, EPHB2, PAK3, ANKS1A, EPHB4, EPHB3, ANKS1B, NCK1, LYN, EPHA5, SS18, EPHA4, EPHA7, YES1, EPHA8, MMP2, PTPN11, MMP9, PTK2, EFNA1, TIAM1, EFNA3, RASA1, ARHGEF7, CRK, CDK5R1, EPHA2	9206	50	19462	1.5644	0.977929	0.01749	0.0169985
GOTERM_BP_DIRECT	GO:0021549	cerebellum development	37	0.369261	0.000343435	FOXC1, PTPRS, KCNC1, LPAR1, ABAT, FAIM2, PSEN1, IGF1R, NEUROD1, MECP2, NCSTN, GBX2, SDF4, PDSS2, SCN5A, PRKG1, NCOA1, GDF10, NLGN4X, SEMA4C, EN1, PAX6, RPGRIP1L, SSTR1, SSTR2, SSTR3, PTBP2, MYO16, NCOR2, ATRN, LMX1A, LHX1, HNRNPD, CNTN1, HAP1, TP53, CDK5R1	9206	50	19462	1.5644	0.977929	0.01749	0.0169985
GOTERM_BP_DIRECT	GO:0008630	intrinsic apoptotic signaling pathway in response to DNA damage	37	0.369261	0.00113165	HTRA2, BRCA1, PIK3R1, TNF, BCL2L11, PCBP4, CHEK2, E2F1, ABL1, CASP2, HMOX1, SFN, BAK1, FNIP2, SKIL, IKBKE, MCL1, IER3, MOAP1, USP47, BAD, MLH1, TNFRSF1B, SOD2, SIRT1, HIC1, PML, MSH6, BCL2, BAX, ATM, ERCC6, BCL2L2, BCL2L1, EPHA2, TP73, RAD9A	9206	52	19462	1.50423	0.999997	0.0425884	0.0413915
GOTERM_BP_DIRECT	GO:0051496	positive regulation of stress fiber assembly	37	0.369261	0.0019294	NRP1, SDC4, ROCK2, GPR65, FHOD1, PXN, LPAR1, PPM1E, PPM1F, AMOT, CDC42, BAG4, ABL1, RAC1, S100A10, WNT4, ARHGEF10, SMAD3, LIMCH1, TPM1, TSC1, BRAF, TACR1, RHOC, SORBS3, RHOA, TGFBR1, MTOR, CCDC88A, SFRP1, SYNPO2L, EVL, CD47, NF2, FERMT2, RAPGEF3, PFN2	9206	53	19462	1.47585	1	0.064325	0.0625173
GOTERM_BP_DIRECT	GO:0051592	response to calcium ion	37	0.369261	0.00502685	PCSK1, AHCYL1, SUCNR1, GDI1, GIPR, PEF1, ITPR3, SLC6A1, THBS1, AQP3, ACTG1, CCND1, S100A16, CAPN3, CACNG2, SEC31A, FGB, HOMER1, TRPC3, BAD, CAV1, TRPC1, ENTPD6, ALG2, ANXA11, P2RX7, TNNT2, NEDD4, HNRNPD, TXNIP, SDC1, ADAM9, CALM3, SLC25A12, CALM1, CALM2, SLC25A13	9206	55	19462	1.42218	1	0.130698	0.127025
GOTERM_BP_DIRECT	GO:0042472	inner ear morphogenesis	37	0.369261	0.00772257	HMX3, ATP8A2, INSIG2, DLX5, DLX6, FOXG1, INSIG1, USH1C, SIX1, GATA3, GATA2, SOBP, NTN1, TIFAB, GBX2, FGF9, SIX4, MYO6, ZIC1, OTX1, EPHB2, WNT1, TFAP2A, FZD3, PRRX1, WNT3A, FZD6, PAX2, BCR, ALDH1A3, PAX8, USH1G, ITGA8, SPRY2, KCNQ4, ROR2, FGFR2	9206	56	19462	1.39679	1	0.173555	0.168677
GOTERM_BP_DIRECT	GO:0007052	mitotic spindle organization	37	0.369261	0.0166973	DCTN6, GPSM2, CEP126, DCTN2, TNKS, BCCIP, KIF11, AURKB, AURKA, MECP2, CCNB1, KIF3B, STMN1, RCC1, MAP4, CLASP1, CLASP2, DYNC1H1, STIL, NUDC, MAP1S, PLK2, NEK6, RMDN1, TUBG1, CKAP5, EML1, KIF2A, INCENP, KIF4A, EFHC1, TACC3, SBDS, BIRC5, TACC1, TACC2, RAN	9206	58	19462	1.34862	1	0.284315	0.276325
GOTERM_BP_DIRECT	GO:1901215	negative regulation of neuron death	37	0.369261	0.0235909	APP, SLC23A2, GSK3B, CSF1, LRRK2, HTRA2, PARK7, CBL, GHR, INPP5A, NPY, HSF1, AKT1, VPS35, IKBKG, TAC1, PPARGC1A, CD34, SNCA, TIGAR, WNT3A, PARP2, IL13, AP2B1, KIR3DL2, TNFRSF1B, HLA-F, SIRT1, BTBD10, SORL1, NMNAT1, TMEM259, PSMC1, CHMP4B, CHMP4A, PPARA, EIF4G1	9206	59	19462	1.32576	1	0.348279	0.338492
GOTERM_BP_DIRECT	GO:0051289	protein homotetramerization	37	0.369261	0.0325294	CRTC3, SHMT2, CRTC1, SYCP1, APIP, CBY1, AQP4, AQP5, SAMHD1, AQP2, HSD17B10, ACACA, RYR3, GLS, THG1L, GOLGA2, ME1, TK1, B2M, CBR4, APPL2, KCNJ2, TRPM4, VASP, TRPA1, KCNJ12, OSBPL2, MAT1A, SOD2, ALDH1A3, MIP, ALDH1A2, EVL, HPRT1, ALDOA, ALDH9A1, HCN1	9206	60	19462	1.30367	1	0.431471	0.419345
GOTERM_BP_DIRECT	GO:0045599	negative regulation of fat cell differentiation	37	0.369261	0.0438437	YAP1, TGFB1I1, INSIG1, LRP3, RORA, GATA3, GATA2, TNF, FOXO1, ZFP36L2, E2F1, ENPP1, WNT1, RUNX1T1, WWTR1, TGFB1, JAG1, SMAD3, MSX2, SORT1, WNT3A, ADIPOQ, WNT5A, SOD2, SIRT1, SIRT2, ASXL1, BMP2, IL6, DDIT3, ID4, TRIB3, ZFPM2, TRIB2, ZFPM1, JDP2, FERMT2	9206	61	19462	1.2823	1	0.512912	0.498497
GOTERM_BP_DIRECT	GO:0009306	protein secretion	37	0.369261	0.0949137	RAB3B, RAB3C, STEAP3, RAB3A, TMEM167A, RAB3D, SEL1L, MIA2, TMED2, NEO1, RAB8A, RAB8B, ABCA1, TANGO6, TANGO2, RAB27A, TVP23A, TVP23B, TVP23C, RAB10, P2RX7, CTAGE1, ARL4D, GOLPH3, OLFM2, RAB15, RAB12, RAB13, CANX, ERP29, GNAS, PREB, COPG2, COPG1, CBLN4, CBLN1, PAFAH1B1	9206	64	19462	1.22219	1	0.797944	0.77552
GOTERM_BP_DIRECT	GO:0030177	positive regulation of Wnt signaling pathway	36	0.359281	1.49075e-06	MACF1, KANK1, PCDH11Y, LEF1, DIXDC1, TNFAIP3, PBXIP1, CDC73, SHH, HHEX, SALL1, TERT, RSPO2, SPIN1, RSPO3, RSPO1, DISC1, RSPO4, WNT3, DACT1, ATP6V1C2, WLS, ZRANB1, CSNK2A1, CRBN, FZD4, MBD2, SULF1, SULF2, SKI, BMP2, SFRP1, DEPDC1B, ATP6V0C, FGFR2, TLR2	9206	42	19462	1.81205	0.0164141	0.000217767	0.000211647
GOTERM_BP_DIRECT	GO:0072089	stem cell proliferation	36	0.359281	6.45274e-05	TRIM71, RARG, ABCB1, SHOX2, RBPJ, FGF2, GLI3, TIAL1, SHH, FGF8, ZNRF3, FGF9, HOXA3, KDR, SFN, SOX9, CD34, WNT3, TP63, PRRX1, PTCH1, WNT7B, LIG4, AXIN2, OVOL1, TBX3, RUNX2, PBX1, NFIB, CD109, NF1, CTNNB1, RARB, IRF6, NES, TP53	9206	46	19462	1.65448	0.511495	0.0045922	0.00446314
GOTERM_BP_DIRECT	GO:0006275	regulation of DNA replication	36	0.359281	0.000137738	ANKRD17, ACVRL1, INO80C, INO80B, USP37, INO80D, PCNA, MEAF6, EHMT2, JADE1, NUCKS1, JADE3, ORC5, PPP2CA, YY1, ING5, CHRAC1, PPP2R1A, RUVBL2, ORC3, KAT7, RBBP6, NFRKB, MCRS1, ZBTB38, ACTR5, ACTL6A, SMARCA5, ESCO2, ACTR8, INO80, UCHL5, CCNA2, CCDC88A, POLE3, ID3	9206	47	19462	1.61928	0.783306	0.00835609	0.00812126
GOTERM_BP_DIRECT	GO:0045739	positive regulation of DNA repair	36	0.359281	0.000137738	INO80C, INO80B, TMEM161A, INO80D, PCNA, DHX9, CEBPG, RNF8, BRCC3, BRCA1, EGFR, BABAM1, YY1, BABAM2, SMCHD1, RUVBL2, UIMC1, RPS3, NFRKB, CBX8, TIGAR, EYA1, MCRS1, EYA3, ACTR5, ACTL6A, EYA4, CCDC117, ACTR8, INO80, SIRT1, UCHL5, RNF168, UBE2N, ERCC6, WRAP53	9206	47	19462	1.61928	0.783306	0.00835609	0.00812126
GOTERM_BP_DIRECT	GO:0016575	histone deacetylation	36	0.359281	0.00455243	HDAC4, HDAC5, HDAC2, HDAC3, HDAC1, PRDM5, CHD4, BAZ2A, HDAC9, SIN3B, RBBP4, SIN3A, MIER1, SUDS3, RBBP7, TBL1X, MTA2, MTA3, MBD3, RBM14, MBD2, SIRT4, MSL3, TRERF1, SIRT1, SIRT2, GATAD2B, GATAD2A, MORF4L1, BRMS1, TBL1XR1, BRMS1L, MORF4L2, RCOR3, RCOR2, RCOR1	9206	53	19462	1.43596	1	0.121493	0.118079
GOTERM_BP_DIRECT	GO:0030282	bone mineralization	36	0.359281	0.010732	SLC24A3, ALOX15, PRICKLE1, PTGS2, HIF1A, PHEX, PTHLH, ZBTB40, ZMPSTE24, ASGR2, SMPD3, CYP27B1, SBNO2, ANKH, RSPO2, ENPP1, SOX9, TMEM38B, DUOX2, KLF10, EIF2AK3, AXIN2, ASPN, FOSL2, FGR, MINPP1, BMP2, PHOSPHO1, MMP13, COL1A2, LOX, SBDS, ROR2, LGR4, FGFR2, ATF4	9206	55	19462	1.38375	1	0.218617	0.212473
GOTERM_BP_DIRECT	GO:0030218	erythrocyte differentiation	36	0.359281	0.010732	KMT2E, DYRK3, SPI1, THRA, FECH, EPAS1, UBA5, NCAPG2, ADAR, GATA3, IKZF1, SLC1A5, RPS14, UFL1, RACGAP1, RPS19, CASP3, MYB, FLVCR1, PKNOX1, JAK2, LYN, HSPA9, STAT5B, CFLAR, INHBA, SMAD5, HIPK2, TAL1, KIT, SFXN1, DNASE2, SLC25A5, ZFPM1, TRIM10, RCOR1	9206	55	19462	1.38375	1	0.218617	0.212473
GOTERM_BP_DIRECT	GO:1904707	positive regulation of vascular smooth muscle cell proliferation	36	0.359281	0.010732	DNMT1, CALCRL, HPGD, SRC, GNAI3, PDGFB, FGF2, TNF, GNAI2, GJA1, FGF9, TERT, ADAMTS1, MFN2, JAK2, LDLRAP1, MAP3K7, MEF2D, IL10, XBP1, JUN, EDN1, IGFBP5, MMP2, FOXJ2, HTR1B, FRS2, MIR21, IGF1, MMP9, ERN1, NR4A3, NF1, MDM2, FGFR2, BMPR1A	9206	55	19462	1.38375	1	0.218617	0.212473
GOTERM_BP_DIRECT	GO:0045860	positive regulation of protein kinase activity	36	0.359281	0.0312844	CDKN1A, CSF1, SDC4, LRRK2, PRKAG1, DUSP19, AGAP2, VLDLR, IQGAP1, TNF, CAMKK1, RELN, RAP1A, RASSF2, DAG1, CCR7, SNX9, CCL19, MAP2K3, XRCC6, CCL21, XRCC5, MMD, VEGFC, AXIN2, PTK2, EREG, CDC25B, ADCYAP1, CD4, RAPGEF2, MAPRE3, TAB2, GAS6, CACUL1, MAP3K12	9206	58	19462	1.31217	1	0.416449	0.404746
GOTERM_BP_DIRECT	GO:0018108	peptidyl-tyrosine phosphorylation	36	0.359281	0.0312844	FLT1, SRC, PDGFB, TTBK1, EGFR, RELN, EFEMP1, ERBB4, ERBB2, KDR, ABL1, ABL2, FYN, EPHB2, JAK2, IL12RB2, LYN, PDGFRB, PDGFRA, EPHA4, SYK, EGF, INSR, DYRK1A, CLK4, PTK2, CLK2, FGR, ZAP70, FER, ABI2, ABI1, PTPN4, FGFR4, FGFR2, FGFR1	9206	58	19462	1.31217	1	0.416449	0.404746
GOTERM_BP_DIRECT	GO:0060348	bone development	36	0.359281	0.0312844	AMER1, STC1, PHEX, PAPSS2, AKAP13, GJA1, FGF8, CHAD, SH3PXD2B, PDGFC, DYM, BBX, PLS3, RPL13, ITGB6, TMEM38B, WNT1, TGM2, VKORC1, SMAD1, SLC10A7, SRD5A1, BGN, MAPK14, SULF1, SMAD5, BMP6, SULF2, TTC9, MAPK11, BMP2, GNAS, PPIB, FGFR2, MCPH1, ENG	9206	58	19462	1.31217	1	0.416449	0.404746
GOTERM_BP_DIRECT	GO:0045184	establishment of protein localization	35	0.349301	7.55297e-06	NLGN1, VCP, WBP2, NRXN1, KIF14, DERL1, AKAP4, CORO1C, CHMP1B, ABL1, FLNA, SMYD3, PDZD7, CEP55, PLEKHA1, IST1, ITGA2, RCC2, RDX, CRIPT, ADAM11, ANK3, MCC, NPNT, USH2A, HINFP, DLG4, ITGA8, MDM2, CHMP2A, WDPCP, DZIP1, PHLDB2, KPNB1, LIMS1	9206	42	19462	1.76171	0.080434	0.000847001	0.000823198
GOTERM_BP_DIRECT	GO:0030900	forebrain development	35	0.349301	0.00145199	APP, DRAXIN, NOTCH3, NOTCH1, CNP, SRC, HTRA2, LRP2, ARHGAP35, SOX2, DNAJB1, NDST1, SHH, E2F1, NKX2-1, OTX2, FYN, MSX1, PRKG1, DYNC2H1, STIL, KDM2B, PCDH9, ATRX, FRS2, SSTR1, NR2F2, SSTR2, DKK1, SSTR3, DCLK1, TWSG1, ZEB1, DLC1, NEUROG2	9206	49	19462	1.51004	1	0.0511746	0.0497364
GOTERM_BP_DIRECT	GO:0014823	response to activity	35	0.349301	0.00248555	HDAC5, PRKAA1, CAB39, ITGB3, CXCR4, CBL, TNF, ALAD, STK11, OXCT1, HSF1, HADH, SLC25A25, IL10, KDM6B, EDN1, ANGPT2, MMP2, ADIPOQ, CYBA, FOS, SOD2, BMP6, PHOX2B, IL6, ZEB1, TH, PIK3CA, LEP, CRY2, CAT, CDK1, CRY1, GCLM, PPARD	9206	50	19462	1.47984	1	0.0781716	0.0759748
GOTERM_BP_DIRECT	GO:0048839	inner ear development	35	0.349301	0.00408927	CEBPA, CDKN1B, HPCA, SIX1, LIN7A, HOXA13, CXCL14, DLL1, SOX2, SLC25A27, NEUROD1, SHH, TIFAB, BMPER, HOXA1, MPV17, MSX1, DUOX2, PDGFRB, TGFB2, TGFB1, EYA4, ESRRB, PTPN11, PHOX2B, BMP2, MAF, LHX3, MAPKAPK2, ROR1, ANP32B, PI4KB, LRP10, LGR5, FREM2	9206	51	19462	1.45082	1	0.112706	0.109538
GOTERM_BP_DIRECT	GO:0097191	extrinsic apoptotic signaling pathway	35	0.349301	0.00648633	YAP1, GSK3B, GSK3A, FASLG, ACVR1B, TNF, PRDX2, CASP8, RB1CC1, FADD, JAK2, BID, IL6R, PDIA3, TGFB2, TGFB1, SMAD3, SIVA1, PDPK1, PARP2, BAD, TNFRSF10A, INHBA, TNFRSF1B, HIPK1, PML, RNF41, P2RX7, SFRP1, IFNG, CTTN, IL7, BAX, FAS, TLR3	9206	52	19462	1.42292	1	0.157535	0.153108
GOTERM_BP_DIRECT	GO:0034614	cellular response to reactive oxygen species	35	0.349301	0.00994701	LRRK2, PXN, MPV17L, MPV17L2, PTPRK, SLC8A1, EGFR, CAMKK2, PRDX3, MAPK9, MAPK8, PRDX5, RPS3, AKT1, MAPK1, MPV17, PPARGC1B, PDK2, PDGFRA, JUN, GPR37, CHUK, ERCC6L2, MMP2, TPM1, MMP3, PEX2, GPR37L1, FOS, PEX12, PEX13, MMP9, FER, ATM, MAPT	9206	53	19462	1.39607	1	0.209897	0.203998
GOTERM_BP_DIRECT	GO:0030178	negative regulation of Wnt signaling pathway	35	0.349301	0.00994701	APP, LRP1, NXN, CBY1, LZIC, BARX1, APCDD1, NLK, CXXC4, TSKU, NKD1, C12ORF43, ZNRF3, HMGXB4, FGF9, FRZB, WIF1, GRB10, DACT3, SOST, DACT1, CTNNBIP1, TSC2, NFATC1, SHISA2, CSNK1E, DKK1, HIC1, DKK2, SFRP1, APC, TAX1BP3, TRABD2B, VGLL4, TRABD2A	9206	53	19462	1.39607	1	0.209897	0.203998
GOTERM_BP_DIRECT	GO:0006913	nucleocytoplasmic transport	35	0.349301	0.00994701	POM121, NUP205, SEH1L, ANP32A, NXT2, FBXO22, NUP160, NEUROD1, GLE1, XPO1, RSRC1, TPR, NUP62, ANKRD54, NUP43, NUP88, RAE1, TNPO3, RANBP2, NUP214, NDC1, RANBP1, NPM1, NUP133, NUP155, NUP210, NUTF2, RANGAP1, NUP93, NUP50, NUP35, NUP54, NUP98, RAN, NUP37	9206	53	19462	1.39607	1	0.209897	0.203998
GOTERM_BP_DIRECT	GO:0050890	cognition	35	0.349301	0.0147845	CYFIP1, APP, SETD5, CHRNA4, TUSC3, CHRNA7, FAM107A, SLC1A4, MAGT1, JAKMIP1, SOBP, TNF, SLC8A2, INS, C12ORF57, GRM5, NIPBL, CUX2, PTCHD1, CHL1, ST3GAL4, HOXA1, GPR155, GPR158, MFSD2A, CBR3, CHRNB2, CTNS, SHROOM4, METTL23, CHMP2B, GNAS, NF1, HLA-DRA, CHRFAM7A	9206	54	19462	1.37022	1	0.257268	0.250038
GOTERM_BP_DIRECT	GO:2000134	negative regulation of G1/S transition of mitotic cell cycle	35	0.349301	0.0550229	RB1, KANK2, CDKN1A, DCUN1D3, FHL1, JADE1, PTEN, FAM107A, CDC73, ZC3H12D, CCL2, BRD7, E2F7, DACT1, ACVR1, CDKN2B, BTN2A2, CTDSPL, INHBA, KLF4, MYO16, RBL2, DLG1, WEE1, CACNB4, SLFN11, RBL1, APC, CTDSP1, CTDSP2, BCL2, CDK2AP2, ZNF655, CRLF3, EZH2	9206	58	19462	1.27572	1	0.582885	0.566504
GOTERM_BP_DIRECT	GO:0007266	Rho protein signal transduction	35	0.349301	0.0924224	RTKN, ROCK1, ROCK2, C15ORF62, ARHGAP1, ARHGAP5, ARHGAP6, ARHGAP35, EPS8, GNA13, ADGRG1, RACGAP1, ARHGDIA, GNA12, PHACTR4, NGFR, ARHGEF12, PLEKHG7, CHUK, ITGA3, RHOG, ARHGAP29, MYO9B, SYNJ2BP, RHOA, RHOB, COL1A2, BCL6, CDC42EP4, CDC42EP3, ARHGEF3, AGTR1, CDH13, TAX1BP3, ARHGEF1	9206	60	19462	1.2332	1	0.792335	0.770068
GOTERM_BP_DIRECT	GO:0007405	neuroblast proliferation	34	0.339321	1.30367e-05	ITGB1, BTG2, DAGLA, HHIP, KCNA1, FOXG1, NR2E1, GATA2, ASCL1, FGF2, HIF1A, GLI3, SHH, RACGAP1, CTNNA1, NBN, DRD2, CDON, NDE1, FZD9, ACSL6, FRS2, PAX6, PROX1, EML1, DMRTA2, SMO, ID4, NF1, CTNNB1, PLXNB2, LHX5, TP53, PAFAH1B1	9206	41	19462	1.75312	0.134748	0.00135265	0.00131464
GOTERM_BP_DIRECT	GO:0034504	protein localization to nucleus	34	0.339321	7.77085e-05	YWHAE, MAGED1, RAP1GDS1, XPA, SIX1, TOR1AIP1, SHH, STK11, HHEX, XPO1, NUAK2, DNAJB6, SIX4, LMNA, SOX9, MSX1, ZBTB7A, BANP, TOR1A, ZBTB16, PLRG1, TOR1B, BMP7, DCLK1, CTDNEP1, PYGO1, COL1A1, PIKFYVE, SMO, CNEP1R1, MDM2, CLDN18, HDGF, CALR	9206	43	19462	1.67158	0.578001	0.0052286	0.00508166
GOTERM_BP_DIRECT	GO:0042307	positive regulation of protein import into nucleus	34	0.339321	7.77085e-05	HDAC3, HSP90AB1, PTPN22, PIK3R2, PSEN1, PIK3R1, PTGS2, GLI3, IPO5, SHH, CDH1, TPR, UBR5, ZIC1, CHP2, FLNA, EP300, JAK2, ECT2, XBP1, HSP90AA1, TGFB1, SMAD3, JUP, PRKCD, MAPK14, MAVS, IFNG, SMO, LEP, CDK1, PRKD1, TARDBP, RAN	9206	43	19462	1.67158	0.578001	0.0052286	0.00508166
GOTERM_BP_DIRECT	GO:0048488	synaptic vesicle endocytosis	34	0.339321	0.000169634	NLGN3, NLGN1, CTBP1, DENND1A, STON2, ACTB, ACTG1, OPHN1, AP1G1, FCHO2, AP2S1, PIP5K1C, SNCB, AP2M1, SNCA, PACSIN1, SYT5, NLGN4Y, SYT2, NLGN4X, SYT1, RAB27B, SYP, AP2B1, SYNJ2, DNM1, DNM2, DNM3, SYNJ1, CANX, TBC1D24, AMPH, VAMP2, ARF6	9206	44	19462	1.63359	0.847933	0.0096825	0.00941039
GOTERM_BP_DIRECT	GO:0001654	eye development	34	0.339321	0.000169634	FOXC1, FOXE3, ABCB5, SMG9, CHRDL1, SOX2, RS1, FGF9, SALL2, ADAMTS18, BLOC1S3, SH3PXD2B, SIX3, BBS7, TGFB2, PBX3, PBX2, PAX6, HIPK1, ZDHHC16, MEIS2, BMP6, PBX1, HIPK2, MEIS1, SMOC1, MAB21L1, MAB21L2, PXDN, RAB18, MEIS3P1, BMPR1B, ATF6, FREM2	9206	44	19462	1.63359	0.847933	0.0096825	0.00941039
GOTERM_BP_DIRECT	GO:0001658	branching involved in ureteric bud morphogenesis	34	0.339321	0.000169634	GREB1L, ILK, SIX1, HOXD11, FGF2, GLI3, HOXA11, WNT6, SHH, FGF8, SALL1, MYC, SOX9, WNT1, WNT4, HS3ST3B1, SMAD4, EYA1, PTCH1, CTNNBIP1, WNT9B, NPNT, PAX2, PBX1, BMP2, DLG1, PAX8, GDNF, WT1, LHX1, BCL2, CTNNB1, FAT4, GZF1	9206	44	19462	1.63359	0.847933	0.0096825	0.00941039
GOTERM_BP_DIRECT	GO:1900026	positive regulation of substrate adhesion-dependent cell spreading	34	0.339321	0.000672314	DOCK5, NRP1, ITGB3, ILK, TRIOBP, CRKL, CDC42, PREX1, MDK, C1QBP, ABL1, FLNA, HAS2, RAC1, RREB1, S100A10, FGB, DMTN, BRAF, OLFM4, UNC13D, DNM2, DAB2, ARPC2, MYADM, HPSE, P4HB, CALR, ARHGEF7, DOCK1, CRK, FERMT2, LIMS2, LIMS1	9206	46	19462	1.56256	0.999428	0.0295021	0.028673
GOTERM_BP_DIRECT	GO:0045995	regulation of embryonic development	34	0.339321	0.00123543	INO80C, INO80B, INO80D, LAMA1, LAMA4, EHMT1, YY1, BAG6, NIPBL, SOX17, RACGAP1, TDG, NOCT, RUVBL2, MBIP, PHLDA2, NFRKB, DR1, MCRS1, ACTR5, INSR, ACTL6A, ACTR8, INO80, CCSAP, UCHL5, KAT2B, KAT2A, ZZZ3, YEATS2, RAB14, CDK1, TRIP12, NFE2L2	9206	47	19462	1.52932	0.999999	0.0461808	0.044883
GOTERM_BP_DIRECT	GO:0021762	substantia nigra development	34	0.339321	0.0021663	ZNF430, YWHAE, MAOB, CNP, MAPKAP1, NDRG2, FGF2, TTBK1, ACTB, CDC42, LDHA, UCHL1, FGF9, YWHAQ, BASP1, SUDS3, ZNF148, YWHAH, G6PD, HSPA5, S100A1, CCDC14, SEC16A, SYPL2, RHOA, SIRT2, COX6B1, GLUD1, GNB4, PLP1, CALM3, CALM1, INA, CALM2	9206	48	19462	1.49746	1	0.0703225	0.0683462
GOTERM_BP_DIRECT	GO:0008542	visual learning	34	0.339321	0.00587974	B4GALT2, ITGB1, APP, NDRG4, KMT2A, PDE1B, ATP1A2, HMGCR, SLC7A11, HIF1A, RIC8A, MECP2, HRH1, GRIN2A, TUBA1A, SYNGAP1, NETO1, NPTN, DRD1, DRD2, PDE8B, RAG1, CHRNB2, B3GAT1, NOG, DDHD2, CTNS, BRAF, MEIS2, PIAS1, GPRIN1, KIT, NF1, KRAS	9206	50	19462	1.43756	1	0.147398	0.143255
GOTERM_BP_DIRECT	GO:0042789	mRNA transcription from RNA polymerase II promoter	34	0.339321	0.00587974	ATF2, FOXE3, THRB, THRA, EPAS1, RXRB, RXRA, ZIC3, HLTF, NFKBIZ, FLNA, S100A10, NCOA1, SREBF1, NCOA2, MED1, ANXA2, NCBP2, TAF13, VDR, TAF11, STAT3, NR1H3, AP3B1, CREB1, TFCP2, TAF8, RARA, HNRNPD, PPARG, TAF5, TAF4, ATF4, TAF1	9206	50	19462	1.43756	1	0.147398	0.143255
GOTERM_BP_DIRECT	GO:0003151	outflow tract morphogenesis	34	0.339321	0.00916225	ATF2, BMPR2, NOTCH1, PLXND1, ILK, SIX1, PRICKLE1, RBPJ, HIF1A, CRKL, NIPBL, SOX17, GJA5, DVL2, HES1, NKX2-5, FZD1, JUN, MEF2C, SEC24B, FZD2, EYA1, NOG, FOXH1, SOX11, TBX3, DHRS3, TGFBR2, TBX2, VEGFA, TGFBR3, HEYL, ZFPM1, BMPR1A	9206	51	19462	1.40937	1	0.194865	0.189388
GOTERM_BP_DIRECT	GO:0046907	intracellular transport	34	0.339321	0.00916225	TSG101, TMEM167A, RGPD6, RGPD4, AP3M2, AP3M1, BLOC1S6, AP3S2, BBS7, BBS5, BBS4, RANBP1, MKKS, VPS33B, VPS37C, AP3D1, HPS4, VPS37D, HPS3, VPS37A, RASSF9, AP3B1, HPS5, VPS37B, AP3B2, AFTPH, APPBP2, RAB14, NUP50, SPIRE2, GNAS, SPIRE1, VIPAS39, RAB7A	9206	51	19462	1.40937	1	0.194865	0.189388
GOTERM_BP_DIRECT	GO:1904263	positive regulation of TORC1 signaling	34	0.339321	0.0138099	SEH1L, SRC, USP32, CUL3, FLCN, TBK1, STAMBPL1, SESN2, PIM1, AKT1, EP300, SLC38A9, FNIP1, FNIP2, GPR155, SYK, USP4, CSNK1A1, CTNS, GPR137B, GPR137C, RBX1, RNF167, RRAGA, RPS6KB1, RRAGC, RHEB, RRAGD, SIK3, WAC, LAMTOR1, LAMTOR3, TELO2, OTUB1	9206	52	19462	1.38227	1	0.247075	0.240131
GOTERM_BP_DIRECT	GO:0043280	positive regulation of cysteine-type endopeptidase activity involved in apoptotic process	34	0.339321	0.0138099	APP, DDX3X, HTRA2, HMGB1, BCL10, TNF, UACA, MALT1, PPM1F, PYCARD, ACVR1C, BCL2L11, CLEC7A, MYC, HSF1, TNFSF10, ARL6IP5, NLRP3, PMAIP1, SOX7, CTSD, NKX3-1, BCAP31, SYK, DAPK1, WNT3A, BAD, CARD8, F2R, SIRT1, RHOA, REST, CYCS, NODAL	9206	52	19462	1.38227	1	0.247075	0.240131
GOTERM_BP_DIRECT	GO:0043124	negative regulation of I-kappaB kinase/NF-kappaB signaling	34	0.339321	0.0535034	MAPKBP1, NLRX1, USP10, HDAC1, PPM1N, TNFAIP3, OTUD7B, RORA, ARRB2, TANK, PYCARD, CASP8, NLRP6, ABL1, USP20, RIOK3, CARD8, ADIPOQ, DAB2IP, RHOH, ASH1L, ESR1, SIRT1, RHOA, PPM1A, NLRP12, PPM1B, TNIP1, TNIP3, TRIM59, CCDC22, CACTIN, ZMYND11, OPTN	9206	56	19462	1.28353	1	0.567873	0.551914
GOTERM_BP_DIRECT	GO:0002062	chondrocyte differentiation	34	0.339321	0.0535034	RB1, SLC26A2, WNT2B, HIF1A, GLI3, GLI2, FGF9, SIX2, CREB3L2, SOX9, SOX6, MEF2D, SOX5, MEF2C, TGFB1, WNT5B, OSR1, HMGA2, WNT7A, MAPK14, GDF5, SLC39A14, RUNX3, RUNX2, RUNX1, FOSL2, BMP2, TWSG1, SNX19, NFIB, CTNNB1, TGFBI, GPLD1, BMPR1A	9206	56	19462	1.28353	1	0.567873	0.551914
GOTERM_BP_DIRECT	GO:0032735	positive regulation of interleukin-12 production	33	0.329341	0.00103507	CD40, UNC93B1, IL23R, HMGB1, RELA, HSPD1, CLEC7A, MDK, PLCG2, IL12B, CCR7, CCL19, CD36, SYK, RIPK2, LAPTM5, IL16, MAPK14, SCIMP, HLA-G, TIRAP, MAPK11, CD40LG, IFNG, IRF1, TRAF6, LEP, TNFSF4, PLCB1, TLR4, TLR3, IL17A, TLR2	9206	45	19462	1.55031	0.99999	0.0397624	0.038645
GOTERM_BP_DIRECT	GO:0045663	positive regulation of myoblast differentiation	33	0.329341	0.00186422	SMARCD1, SMARCD2, CXCL9, SMARCB1, BTG1, ACTB, RANBP3L, SMYD1, DPF3, LRRC8A, HIF1AN, ARID2, BRD7, SOX4, CDON, SMARCE1, SMARCC1, ZFHX3, PBRM1, AKIRIN1, MEF2C, TNFSF14, IGFBP3, ACTL6A, MAPK14, ARID1A, SMARCA2, ARID1B, MYOD1, MYF6, PLCB1, RBM24, MYF5	9206	46	19462	1.51661	1	0.0626095	0.06085
GOTERM_BP_DIRECT	GO:0006661	phosphatidylinositol biosynthetic process	33	0.329341	0.00186422	CDS1, PI4K2B, MTMR1, VAC14, MTMR2, DGKE, SLC27A1, MTMR3, PTEN, INPPL1, MTMR4, PIK3C2A, FGF2, MTMR6, IMPA1, INPP5F, PLCG2, PIP5K1A, PIP5K1C, MBOAT7, SACM1L, OCRL, SYNJ2, FIG4, INPP4A, INPP4B, PIKFYVE, PITPNM1, SYNJ1, PITPNM3, PITPNM2, PI4KB, PI4K2A	9206	46	19462	1.51661	1	0.0626095	0.06085
GOTERM_BP_DIRECT	GO:0006605	protein targeting	33	0.329341	0.00186422	YWHAE, NLGN1, YWHAB, STXBP4, FUT10, AP4E1, AKAP6, TRAK1, GABARAP, TRAK2, YWHAQ, VPS51, LAMP2, VPS52, AP4S1, AP1S3, CACNG3, AP1M2, YWHAG, HPS4, RAB27A, RASSF9, SYNJ2BP, AP4B1, YWHAZ, SORL1, PML, MYO1C, GIPC1, KCNQ3, SRPRA, NUP54, HAP1	9206	46	19462	1.51661	1	0.0626095	0.06085
GOTERM_BP_DIRECT	GO:0042177	negative regulation of protein catabolic process	33	0.329341	0.00186422	SF3B3, SERPINE2, MYCBP2, SNX12, AGAP2, HMGCR, PARK7, RELA, EGFR, INS, SNX3, GRIN2A, FLNA, FYN, DEDD, BANP, PRKCG, SMAD4, SMAD3, CYP51A1, DAB2IP, NRG1, IRAK3, GRIN2C, SIRT2, AZIN1, MAD2L2, PHF20L1, RGP1, NELL1, PIN1, MDM4, MAD2L1	9206	46	19462	1.51661	1	0.0626095	0.06085
GOTERM_BP_DIRECT	GO:0046427	positive regulation of JAK-STAT cascade	33	0.329341	0.00320566	NOTCH1, WDR48, IL23R, CAMK2A, AGAP2, TNF, GHR, ERBB4, CCL5, USP1, CYP1B1, IL12B, EP300, HES1, JAK2, IL12RB1, HES5, IL12RB2, IL10, IL10RB, IL10RA, F2R, TYK2, F2, IL6, IL5, LEP, KIT, OCIAD1, OCIAD2, CALM1, CRLF3, IL7R	9206	47	19462	1.48434	1	0.09567	0.0929814
GOTERM_BP_DIRECT	GO:0035914	skeletal muscle cell differentiation	33	0.329341	0.00528437	RB1, MYLK2, BTG2, NOTCH1, HLF, GTF3C5, SMYD1, HIVEP3, ZNF689, ANKRD52, EMD, MEF2D, BCL9L, EGR1, EGR2, WNT3A, SOX11, PAX5, FOS, FOXN2, PHOX2B, SAP30, HEYL, DMRTA2, NR4A1, COPS2, MYOD1, MED20, MYF6, KRAS, NUPR1, ATF3, MYF5	9206	48	19462	1.45341	1	0.13549	0.131682
GOTERM_BP_DIRECT	GO:0010862	positive regulation of pathway-restricted SMAD protein phosphorylation	33	0.329341	0.00838047	ACVRL1, BMP10, BMPR2, MSTN, HFE, SDCBP, LEFTY2, ACVR1, GDF10, GDF11, TGFB2, LEFTY1, SMAD4, TGFB1, RBPMS, BMP8A, BMP8B, INHBA, GDF5, BMP7, INHBC, TGFBR1, BMP6, ACVR2A, TGFBR2, BMP3, DAB2, BMP2, TWSG1, PPARG, NODAL, BMPR1A, ENG	9206	49	19462	1.42375	1	0.184963	0.179765
GOTERM_BP_DIRECT	GO:0031122	cytoplasmic microtubule organization	33	0.329341	0.0189971	CEP126, DCTN1, STMN3, SLAIN2, SLAIN1, CAMSAP1, CAMSAP2, PCM1, SLK, KATNA1, CHORDC1, CHP1, DYNC1H1, DST, CRIPT, WDR73, HOOK3, TUBG1, RHOA, TRDN, CLIP3, CCDC88A, CLIP2, CLIP1, KATNAL1, KATNAL2, KATNBL1, HOOK1, CLIP4, CCDC88C, TUBGCP3, TUBGCP4, MAPT	9206	51	19462	1.36792	1	0.304778	0.296213
GOTERM_BP_DIRECT	GO:0030838	positive regulation of actin filament polymerization	33	0.329341	0.0189971	TENM1, NCKAP1, ALOX15, C15ORF62, LMOD1, FMN1, PYCARD, BAG4, NCK2, RICTOR, CCR7, SNX9, NCK1, VASP, CCL21, PRKCE, BAIAP2, RHOA, MTOR, FCHSD1, FER, DLG1, FCHSD2, NPHS1, CTTN, ARPC2, CDC42EP4, CDC42EP3, GRB2, EVL, PFN1, PFN2, ARF6	9206	51	19462	1.36792	1	0.304778	0.296213
GOTERM_BP_DIRECT	GO:0034605	cellular response to heat	33	0.329341	0.0272967	YWHAE, CDKN1A, VCP, HDAC2, HSP90AB1, CLPB, CETN1, HTRA2, FGF1, PTGS2, THBS1, DNAJB1, ATXN3, IRAK1, SUMO1, TPR, HSF1, HMOX1, PRKACA, PRKACB, LYN, HSP90AA1, SCARA5, ST8SIA1, HSPA6, ANO1, IL1A, TFEC, NF1, MAPT, SLU7, HSPA1B, HSPA1A	9206	52	19462	1.34161	1	0.384579	0.373771
GOTERM_BP_DIRECT	GO:0043434	response to peptide hormone	33	0.329341	0.0519068	PCSK1, BTG2, OXTR, CDKN1B, BTG1, IRS1, REG1A, GNAI1, LRP6, GNAI2, STC2, BSG, DAG1, TRIM24, STAT6, LTA4H, TIMP1, EIF2B1, STAT5A, EIF2B5, STAT5B, NUDC, EIF2B2, STAT2, STAT3, BRAF, BMP7, GIP, EREG, COL1A1, NR4A3, CXCL12, TH	9206	54	19462	1.29192	1	0.562508	0.5467
GOTERM_BP_DIRECT	GO:0070371	ERK1 and ERK2 cascade	33	0.329341	0.0519068	OXTR, FGF2, IQGAP3, ZFP36L2, ZFP36L1, FLCN, MYC, GRB10, KDR, ABL1, MAPK1, CTSH, ITGAV, SOX9, DUSP5, MAP2K1, EDN1, SMAD4, MAP2K2, BTN2A2, EGF, RIPK2, BRAF, IGF1, YWHAZ, DUSP9, DUSP6, DUSP7, NLRP12, CDK1, SPRY2, SPRY1, TLR4	9206	54	19462	1.29192	1	0.562508	0.5467
GOTERM_BP_DIRECT	GO:0045786	negative regulation of cell cycle	33	0.329341	0.0689574	RB1, PPP1R13B, HPGD, SUV39H1, HTRA2, GATA3, BRCA1, PTPRK, PTGS2, ETS1, RRP8, CASP3, RPS6KA2, CHMP1A, HOXC9, MEN1, TSPYL2, CDT1, TGFB1, LILRB1, BMP7, RUNX3, SIRT1, RHOB, RNF167, NR4A1, ADCYAP1, BMP2, THAP5, CDK6, PDCD4, GMNC, NUPR1	9206	55	19462	1.26843	1	0.667127	0.648379
GOTERM_BP_DIRECT	GO:0035176	social behavior	33	0.329341	0.0689574	NLGN3, CX3CR1, CNTNAP2, OXTR, NRXN1, NRXN3, PTEN, NR2E1, CLN8, SLC6A4, MECP2, RPTOR, PCM1, ATXN1, PTCHD1, ATXN1L, EIF4EBP2, CIC, BBS4, DRD4, NLGN4Y, CHRNB2, MKKS, NLGN4X, GRID1, VPS13A, EN1, AVPR1A, MAPK8IP2, EXT1, TH, DLG4, SHANK2	9206	55	19462	1.26843	1	0.667127	0.648379
GOTERM_BP_DIRECT	GO:0007157	heterophilic cell-cell adhesion via plasma membrane cell adhesion molecules	33	0.329341	0.0689574	CRB2, TENM1, CRB1, NLGN1, TENM2, TENM3, NRXN1, AMIGO1, AMIGO2, ITGAL, PVR, ICAM1, CDH4, ALCAM, CDH2, HMCN1, SCARF1, CD164, GRID2, VCAM1, CXADR, CADM1, CRTAM, CEACAM19, PTPRD, CD209, CEACAM5, IL1RAPL1, ADGRL1, CEACAM8, FAT4, ITGA5, CBLN1	9206	55	19462	1.26843	1	0.667127	0.648379
GOTERM_BP_DIRECT	GO:0055088	lipid homeostasis	33	0.329341	0.0895627	CEBPA, MTCH2, DDX3X, ABHD4, SAR1B, ZBTB20, FITM2, ABHD5, CLN8, ABCB11, ABCA12, ACACA, ASGR2, BLOC1S6, HNF4A, PNPLA8, FBXW7, SURF4, NR1H3, NR1D2, USF2, USF1, TM6SF2, ACOX1, ADCK1, RBP1, ANGPTL3, PNPLA3, PPARG, TLCD2, ACOX3, NFE2L1, PNPLA2	9206	56	19462	1.24578	1	0.770198	0.748553
GOTERM_BP_DIRECT	GO:1990090	cellular response to nerve growth factor stimulus	32	0.319361	1.43673e-05	APP, CSTF2, STMN2, ELAVL4, FOXO3, CBL, RAP1A, E2F1, AKT1, HES1, TAC1, BPTF, USP8, NTRK2, PARP1, HSPA5, NTRK3, BRAF, CSNK1D, CSNK1E, EHD1, KAT2A, ACAP2, DYNC1LI2, ARPC3, ID1, RAB35, RAPGEF1, RAPGEF2, MAPT, CRK, ARF6	9206	38	19462	1.78026	0.147436	0.0014769	0.0014354
GOTERM_BP_DIRECT	GO:0006906	vesicle fusion	32	0.319361	0.000434056	SNAP25, SNAP47, STX12, STX17, STX16, GOSR2, SNAP23, GOSR1, GNAI3, DYSF, STX11, STX10, EEA1, VTI1A, STX6, STX4, STX3, STX2, SNAP29, VTI1B, VAV3, SYT4, CAV2, STX7, SYT13, SYT7, VAMP8, VAMP7, SYT11, VAMP1, VAMP2, VAMP3	9206	42	19462	1.61071	0.991933	0.0212286	0.020632
GOTERM_BP_DIRECT	GO:0045815	positive regulation of gene expression, epigenetic	32	0.319361	0.000851894	PHF2, SMARCD1, ATF2, FAM47E-STBD1, SMARCB1, SPI1, KMT2A, WBP2, CDCA4, DPY30, ASH2L, NOC2L, TRMT112, SERTAD2, ZMIZ1, RBBP5, ZMIZ2, CHEK1, EP300, KAT7, FAM47E, BRD7, MEN1, RBM14, MYOCD, USP21, ARID1A, ARID1B, KAT2B, PABPC1L, TP53, GLYR1	9206	43	19462	1.57325	0.999922	0.0354222	0.0344267
GOTERM_BP_DIRECT	GO:0048863	stem cell differentiation	32	0.319361	0.00279	SHC4, GPM6A, PSMD11, SETD6, GATA6, FOXO4, SOX21, SLC9A1, ZIC3, MSX1, HOXA7, JARID2, MSX2, CDX2, OSR1, ZNF281, NOG, LIF, HMGA2, MAPK14, PUM1, ESR1, PAX2, RUNX2, PHF5A, LIN28A, KRT14, KIT, MTF2, HOXD4, EZH2, PHF19	9206	45	19462	1.50333	1	0.0853293	0.0829313
GOTERM_BP_DIRECT	GO:0030316	osteoclast differentiation	32	0.319361	0.00279	CSF1, TFRC, GLO1, IREB2, SNX10, TNFRSF11A, PIK3R1, SLC4A2, TOB2, TNF, SBNO2, CALCR, JUNB, FARP2, TGFB1, MITF, FOS, TMEM64, GAB2, MAPK14, FOXP1, FOSL2, OSCAR, BMP2, SFRP1, CREB1, OSTM1, TRAF6, NF1, CTNNB1, IAPP, EPHA2	9206	45	19462	1.50333	1	0.0853293	0.0829313
GOTERM_BP_DIRECT	GO:0003007	heart morphogenesis	32	0.319361	0.00760486	MESP2, CCM2L, ZMPSTE24, NIPBL, FGF8, FLRT2, ZMIZ1, DAG1, FLNA, NKX2-5, ARID2, EPHB4, KDM6A, TGFB2, LEFTY1, PTCH1, INSR, ABCC9, MTOR, PTK2, VEGFA, TGFBR3, ASXL1, FKBP1A, COL5A1, TH, SYNPO2L, ALDH1A2, DLC1, FKBP1C, FAT4, TAB1	9206	47	19462	1.43936	1	0.171256	0.166443
GOTERM_BP_DIRECT	GO:0048015	phosphatidylinositol-mediated signaling	32	0.319361	0.00760486	NPR3, PTAFR, PIK3CB, PIK3C2A, PIK3CG, IGF1R, PIK3C2B, INPP5F, PLCG2, PLCE1, PLCG1, CA8, PIRT, KCNH1, PDGFRB, PDGFRA, PLCL1, IGF1, GAB2, PLCB3, PLCB4, PIK3CA, RPS6KB1, PITPNM2, PIK3C3, PI4KB, PLCH2, PLCB1, EZR, OGT, EXOC1, FGFR1	9206	47	19462	1.43936	1	0.171256	0.166443
GOTERM_BP_DIRECT	GO:0070534	protein K63-linked ubiquitination	32	0.319361	0.0118363	TRAF3IP2, UBE2D4, PELI3, RNF8, XIAP, RNF4, RNF115, RNF213, HECTD1, TRIM5, ARIH2, TRIM21, RNF152, UBE2B, CDKN2A, UBE2E3, UBE2E2, ZFP91, UBE2G1, WWP2, TRAF1, RNF168, ITCH, TRAF3, TRAF6, NEDD4, TRAF5, PELI1, UBE2N, UBE2V2, UBE2V1, TRIM56	9206	48	19462	1.40937	1	0.227515	0.221121
GOTERM_BP_DIRECT	GO:0001568	blood vessel development	32	0.319361	0.0118363	FOXC1, BMPR2, DLX3, LAMA4, AHR, PSEN1, FOXO1, CRKL, BMPER, WIF1, FLVCR1, ATP7A, TCF7L2, MAP3K3, EGFL7, MEF2C, CDX2, FOXF1, SPHK1, MIR21, PAX6, TBX3, TGFBR2, MIB1, COL1A1, CEACAM1, COL1A2, COL5A1, ALDH1A2, MDM2, APLNR, RAPGEF2	9206	48	19462	1.40937	1	0.227515	0.221121
GOTERM_BP_DIRECT	GO:0097009	energy homeostasis	32	0.319361	0.0118363	ALK, PRKAA1, CRTC3, PRKAA2, CRTC1, SUV39H1, TWIST1, PRCP, DLL1, TSKU, FOXO1, RRP8, FLCN, UBB, LEPR, IGF2BP2, CD36, PPARGC1A, MFSD2A, SGIP1, STAT3, BMP8A, NR1D2, FMO4, SIRT1, MEX3C, NR4A3, PIK3CA, TMEM18, MRAP2, PPARD, EIF4G1	9206	48	19462	1.40937	1	0.227515	0.221121
GOTERM_BP_DIRECT	GO:0001755	neural crest cell migration	32	0.319361	0.0118363	SEMA5A, RET, NRP1, SEMA7A, SEMA3D, SEMA3A, SEMA3E, SEMA3F, HIF1A, CORO1C, EFNB1, SHH, EDNRB, GBX2, ERBB4, ANXA6, NRTN, PHACTR4, SEMA6B, ACVR1, SEMA6A, SEMA4D, EDN3, SEMA6D, SEMA4C, SEMA4F, PAX6, SEMA4G, KITLG, SMO, GDNF, FGF19	9206	48	19462	1.40937	1	0.227515	0.221121
GOTERM_BP_DIRECT	GO:0034097	response to cytokine	32	0.319361	0.0177881	CD274, ITIH4, SP100, OXTR, SRF, TNFRSF11A, TYMS, RELA, TMEM102, TIMP2, TIMP3, TIMP1, SKIL, IL6R, MCL1, CDKN2B, LIFR, FOS, OSMR, DDOST, NFKB1, PML, FOSL1, SYNJ1, MAPKAPK3, ALDH1A2, MAPKAPK2, REL, BCL2, RARA, IL6ST, BCL2L1	9206	49	19462	1.38061	1	0.28999	0.281841
GOTERM_BP_DIRECT	GO:0008277	regulation of G-protein coupled receptor protein signaling pathway	32	0.319361	0.0258837	RGS18, SLC24A4, RGS16, USP33, ZDHHC7, ZDHHC3, RGS4, GRK1, RGS5, GANAB, RIC8B, GRK5, GNG4, RGS1, GRK4, GNG7, GRK6, PHF24, PLCE1, RGS6, GPR158, TUB, GIT2, DYNLT1, USP20, ADCYAP1, PDCL, RGS12, KCTD12, RGS11, PLCB1, KCTD16	9206	50	19462	1.353	1	0.368885	0.358518
GOTERM_BP_DIRECT	GO:0070527	platelet aggregation	32	0.319361	0.0258837	STXBP3, STXBP1, ITGB3, MPL, ILK, SLC7A11, PIK3CB, PEAR1, MYL12A, PIK3CG, ACTB, SLC6A4, ACTG1, BLOC1S4, UBASH3B, CSRP1, FLNA, CLIC1, FGB, PDIA3, PDGFRA, WNT3A, FN1, RAP2B, TYRO3, GNAS, MYH9, TLN1, PPIA, METAP1, VCL, F2RL3	9206	50	19462	1.353	1	0.368885	0.358518
GOTERM_BP_DIRECT	GO:0009968	negative regulation of signal transduction	32	0.319361	0.036558	RGS18, RGS17, GSK3B, GSK3A, HHIP, RGS16, SNX13, PRR5L, RGS5, SOCS3, ERBB3, UBASH3B, RGS1, DACT3, VHL, SOCS6, SOCS7, RGS6, SOCS4, DACT1, SOCS5, ACVR1, PTPN1, CISH, IGFBP3, NLRP12, KBTBD6, KIF26A, DDIT4, RGS12, RGS11, RGS7BP	9206	51	19462	1.32647	1	0.458943	0.446045
GOTERM_BP_DIRECT	GO:0031623	receptor internalization	32	0.319361	0.036558	GRIA1, ITGB1, RALB, CALCRL, LRP1, TFRC, CLTC, ADM, ARRB2, GHR, SNX1, GRK4, LRRTM1, CD36, LDLRAP1, AP2M1, SNCA, SYK, CAV1, INSR, LILRB1, DNM1, DNM2, DNM3, ITCH, RAB31, HGS, NEDD4, CNTN2, GRB2, EZR, PICALM	9206	51	19462	1.32647	1	0.458943	0.446045
GOTERM_BP_DIRECT	GO:0060071	Wnt signaling pathway, planar cell polarity pathway	32	0.319361	0.0502294	PRICKLE2, PRICKLE1, CELSR2, CELSR3, PSMA7, CDC42, PSMB5, PSMB2, DVL2, DVL3, RAC1, CTHRC1, FZD3, FZD2, SMURF2, SMURF1, FZD7, FZD6, WNT5A, ARHGEF19, WNT9B, WNT7A, PSMB8, RHOA, PSMB9, VANGL1, PSMA5, TIAM1, VANGL2, PSMA4, DAAM1, PSMA2	9206	52	19462	1.30096	1	0.546712	0.531348
GOTERM_BP_DIRECT	GO:0019233	sensory perception of pain	32	0.319361	0.0672705	HOXD1, CHRNA4, OPRL1, PTGS2, GRM1, MECP2, GRIN2A, UCHL1, EDNRB, CNR1, P2RY1, SCN9A, PROK2, IL12B, CCL2, BDKRB1, TAC1, SCN3B, CCR2, CHRNB2, EDN1, MME, TRPA1, KCND2, TACR1, GIP, P2RX7, POMK, IAPP, HOXB8, PTGES, KCNK4	9206	53	19462	1.27641	1	0.657427	0.638951
GOTERM_BP_DIRECT	GO:0016925	protein sumoylation	32	0.319361	0.0672705	HDAC4, ZNF451, SMC5, IFIH1, RNF212, SENP5, SUMO1, ZMIZ1, KIAA1586, SUMO3, ZMIZ2, SUMO2, NFATC2IP, ZBED1, TRPM4, PIAS4, RANBP2, EGR2, UBE2I, CBX4, EYA1, BCL11A, SENP2, RANGAP1, PIAS2, PML, SENP1, PIAS1, MDM2, UBA2, TRIM38, SAE1	9206	53	19462	1.27641	1	0.657427	0.638951
GOTERM_BP_DIRECT	GO:0051209	release of sequestered calcium ion into cytosol	32	0.319361	0.0879782	RYR2, ITPR1, HTR2C, ITPR2, ITPR3, HTR2A, FGF2, RYR3, BBC3, PLCG2, FLNA, PLCE1, CCR7, PLCG1, CCL19, DRD2, MCOLN3, TRPA1, CCL21, F2R, GP5, TPCN2, CHERP, TPCN1, P2RX7, IBTK, PLCB3, PLCB4, DDIT3, BAX, PLCH2, PLCB1	9206	54	19462	1.25277	1	0.757158	0.735879
GOTERM_BP_DIRECT	GO:0042552	myelination	32	0.319361	0.0879782	AMIGO1, NAB1, HEXA, NAB2, LPAR1, ZNF24, MARVELD1, MPZ, ERBB2, ORMDL3, MAL2, TSPAN2, SBF2, EIF2B5, EGR2, TGFB1, EIF2B2, PLLP, ORMDL1, TSC1, POMGNT1, QKI, SLC8A3, ATRN, NFASC, XK, SCN8A, ACER3, MALL, ACSBG1, SERINC5, TNFRSF21	9206	54	19462	1.25277	1	0.757158	0.735879
GOTERM_BP_DIRECT	GO:1900182	positive regulation of protein localization to nucleus	31	0.309381	0.000336284	YAP1, TFRC, SRC, PARK7, IPO7, INS, TRIM8, STK11, SESN2, ORMDL3, AKT1, KAT7, FYN, JAK1, NGFR, CARD10, WWTR1, TCF7L2, CREBBP, TGFB1, PARP1, DTX3L, CDKN2A, LIF, EIF2AK3, TYK2, PARP9, F2, CD2AP, CDK1, FERMT2	9206	40	19462	1.63839	0.976104	0.0172843	0.0167986
GOTERM_BP_DIRECT	GO:0090148	membrane fission	31	0.309381	0.000336284	TSG101, VPS4B, VPS4A, CORO1C, SPAST, CHMP1B, CHMP1A, MVB12A, VPS36, SH3GLB1, EXOC8, EXOC7, EXOC6B, VPS37C, VPS37D, VPS37A, STAM, VPS37B, HGS, CHMP2B, CHMP2A, CHMP3, EXOC3, CHMP4B, CHMP4A, EXOC5, TMCC1, CHMP7, VPS28, EXOC2, EXOC1	9206	40	19462	1.63839	0.976104	0.0172843	0.0167986
GOTERM_BP_DIRECT	GO:0071479	cellular response to ionizing radiation	31	0.309381	0.000686743	CDKN1A, BRCC3, BRCA1, TANK, BBC3, RAD51AP1, BABAM2, IFI16, FBXO4, TNKS1BP1, ITGB6, ECT2, PRPF38B, TGFB1, KDM4D, MGMT, GADD45A, LIG4, HUS1, INO80, MAPK14, SIRT1, RHOB, RAD51, SNAI2, GRB2, INTS7, RAD9B, CLOCK, TP53, RAD9A	9206	41	19462	1.59843	0.999513	0.0298642	0.0290249
GOTERM_BP_DIRECT	GO:0071902	positive regulation of protein serine/threonine kinase activity	31	0.309381	0.000686743	SLC27A1, RALB, DDX3X, HSP90AB1, CAB39, SRC, SYAP1, SLC8A2, PPP2CA, RPTOR, TCL1B, TCL1A, PDCD10, PIM1, SNCA, MAP2K1, MAP2K2, ACSL1, DAB2IP, HMGA2, PARP16, RHOA, IFNG, INCENP, MTCP1, CALM3, TAB1, CALM1, CALM2, TELO2, EZH2	9206	41	19462	1.59843	0.999513	0.0298642	0.0290249
GOTERM_BP_DIRECT	GO:0031295	T cell costimulation	31	0.309381	0.00239516	CD86, CD274, HHLA2, SRC, TNFRSF13C, TNFSF13B, DPP4, EFNB2, SPN, EFNB1, KLRK1, EFNB3, LGALS1, AKT1, FYN, MAP3K8, CCL19, LYN, YES1, CCL21, TNFSF14, PDPK1, CAV1, PTPN11, MTOR, TMIGD2, CD40LG, PIK3CA, CD5, CD28, CARD11	9206	43	19462	1.52409	1	0.0766312	0.0744776
GOTERM_BP_DIRECT	GO:0032733	positive regulation of interleukin-10 production	31	0.309381	0.00239516	SASH3, CD274, RBM47, TUSC2, IL20RB, HMGB1, PRKCZ, HSPD1, PYCARD, CLEC7A, RAD21, PLCG2, IL12B, TIGIT, CD34, SYK, TSLP, HGF, IL13, STAT3, ISG15, IL6, CD40LG, IRF4, TNFSF4, BCL3, CD28, F2RL1, CD46, TLR4, TLR2	9206	43	19462	1.52409	1	0.0766312	0.0744776
GOTERM_BP_DIRECT	GO:0006096	glycolytic process	31	0.309381	0.016559	PFKFB2, GPI, ADPGK, OGDHL, HTR2A, PRKAG3, HK2, DHTKD1, LDHA, PGK1, PGM1, IER3, EDARADD, TIGAR, TPI1, PKLR, PGAM1, HOOK3, BPGM, GCK, PKM, HOOK1, TMEM237, HKDC1, OGDH, PGAM4, ALDOC, ALDOB, ALDOA, PFKM, GAPDH	9206	47	19462	1.39438	1	0.283599	0.275629
GOTERM_BP_DIRECT	GO:1904262	negative regulation of TORC1 signaling	31	0.309381	0.02443	PRKAA1, SEH1L, PRKAA2, NPRL3, UBE2D1, UBE3A, NLK, ATXN3, STK11, DEPTOR, TBK1, SESN3, SESN1, SESN2, VHL, PRKACA, RNF152, PRKACB, YWHAG, SZT2, TSC2, TSC1, YWHAZ, RNF167, UBE2W, NPC1, AKT1S1, TBC1D7, UBE2N, ATM, KPTN	9206	48	19462	1.36533	1	0.357654	0.347603
GOTERM_BP_DIRECT	GO:0007098	centrosome cycle	31	0.309381	0.02443	CEP120, CETN3, ARL2, BRCA1, GOLGA2, PARD6B, PCM1, TUBA1A, HAUS8, NUP62, BBS4, CDK5RAP2, CEP68, UVRAG, NPM1, SLC16A1, PPP1R12A, GADD45A, XRCC2, HAUS3, PDE4DIP, HAUS6, TUBE1, CKAP5, HAUS2, KIAA1614, CROCC, CDK1, SSX2IP, CEP44, SDCCAG8	9206	48	19462	1.36533	1	0.357654	0.347603
GOTERM_BP_DIRECT	GO:0043536	positive regulation of blood vessel endothelial cell migration	31	0.309381	0.0349174	CD40, PDGFB, HMGB1, GATA2, ETS1, FGF2, THBS1, HIF1A, AMOT, TMSB4X, AKT3, KDR, AKT1, PLCG1, MAP2K3, STAT5A, ANGPT4, NUS1, TGFB1, NOS3, PDPK1, VEGFC, PRKCA, SIRT1, VEGFA, ADAM17, SP1, PRKD2, PRKD1, FGFR1, NFE2L2	9206	49	19462	1.33746	1	0.447119	0.434554
GOTERM_BP_DIRECT	GO:0051781	positive regulation of cell division	31	0.309381	0.0349174	PDGFB, TGFA, YBX1, FGF1, FGF2, FGF5, SHH, FGF7, FGF8, FGF9, MDK, PDGFC, NKX3-1, TGFB2, TGFB1, MACC1, IGF2, VEGFB, VEGFC, SIRT2, PGF, EREG, VEGFA, BTC, IL1A, GAREM1, TAL1, IL1B, CAT, HDGF, FGFR2	9206	49	19462	1.33746	1	0.447119	0.434554
GOTERM_BP_DIRECT	GO:0043966	histone H3 acetylation	31	0.309381	0.0484678	ENY2, SPI1, TRRAP, LEF1, JADE1, JADE3, TAF5L, ING5, ATXN7, MBIP, KAT7, ATXN7L3, MAP3K7, DR1, BRPF1, BRPF3, USP22, SUPT3H, SUPT7L, TAF6L, KAT2B, KAT2A, ZZZ3, YEATS2, IRF4, KAT6B, MYOD1, KAT6A, POLE3, TAF5, TAF4	9206	50	19462	1.31071	1	0.539168	0.524015
GOTERM_BP_DIRECT	GO:0008333	endosome to lysosome transport	31	0.309381	0.0484678	PLEKHF2, PXK, TSG101, MGRN1, TRAK1, RNF157, HMGXB4, SNX27, KIF13A, EPG5, GPRASP1, VPS39, VPS18, SNAPIN, CDX2, DTX3L, SORT1, PCDHGA3, AKTIP, M6PR, HOOK3, ATG14, RHOB, UEVLD, VAMP7, SNX16, HOOK1, RAB12, VPS41, VIPAS39, RAB7A	9206	50	19462	1.31071	1	0.539168	0.524015
GOTERM_BP_DIRECT	GO:0030968	endoplasmic reticulum unfolded protein response	31	0.309381	0.0862804	VCP, DERL1, DERL2, TMTC4, HERPUD1, ERMP1, SERP1, CCND1, CREB3L3, STC2, CREB3L2, PTPN1, MBTPS1, XBP1, HSPA5, EIF2AK3, EIF2AK2, YOD1, PARP16, BHLHA15, PARP8, ERN1, TBL2, VAPB, DDIT3, QRICH1, ATF6, ATF3, MBTPS2, ATF4, NFE2L2	9206	52	19462	1.2603	1	0.747189	0.726191
GOTERM_BP_DIRECT	GO:0097421	liver regeneration	30	0.299401	4.32318e-05	CEBPB, PCNA, HFE, SRSF1, TYMS, GLI1, TNF, CLDN1, GLI3, AURKA, RPS15, GUCD1, CCND1, MYC, HMOX1, IL10, PRMT5, CPT1A, TGFB1, PNPT1, PTCH1, CSNK2A2, SULF2, SLC7A5, IL6, RGN, SRSF5, HAMP, PTPN3, EZH2	9206	36	19462	1.76171	0.381198	0.00346433	0.00336697
GOTERM_BP_DIRECT	GO:0061025	membrane fusion	30	0.299401	4.32318e-05	UBXN2B, UBXN2A, SNAP23, STX18, DYSF, NAPG, STX11, DPP4, RIMS1, BLOC1S6, CHORDC1, OTOF, CHP1, DNM1L, YKT6, SNAP29, VTI1B, HACE1, GCA, VPS33B, HUWE1, BET1L, ACE2, NSFL1C, RABIF, RABEP1, VAPA, SEC22A, VAMP2, VAMP3	9206	36	19462	1.76171	0.381198	0.00346433	0.00336697
GOTERM_BP_DIRECT	GO:0000077	DNA damage checkpoint	30	0.299401	0.000109347	DOT1L, UFL1, BRIP1, CHEK2, CHEK1, MAP3K20, E2F1, FBXO6, NBN, CLSPN, TP53BP1, ATRIP, DTX3L, DONSON, CDC5L, HUS1, PTPN11, PARP9, MAPK14, USP28, HINFP, TIPRL, RAD17, ATM, INTS7, ERCC6, RAD9B, CLOCK, ATR, RAD9A	9206	37	19462	1.7141	0.703004	0.00697945	0.0067833
GOTERM_BP_DIRECT	GO:0014065	phosphatidylinositol 3-kinase signaling	30	0.299401	0.000252757	NYAP1, IRS1, PTEN, PIK3R2, GATA3, HTR2A, PIK3CB, PIK3R1, NYAP2, PIK3C2A, PEAR1, PIK3CG, IGF1R, ZFP36L1, PIK3C2B, PREX2, ERBB3, C1QBP, ERBB2, AKT1, XBP1, EDN1, PLEKHA1, IGF1, SIRT2, MYO16, PIK3CA, KBTBD2, TYRO3, NF1	9206	38	19462	1.66899	0.939582	0.0135561	0.0131751
GOTERM_BP_DIRECT	GO:0071392	cellular response to estradiol stimulus	30	0.299401	0.00107807	AQP4, EGFR, PPP1R9B, IGF1R, BCL2L11, RUVBL2, ZNF703, NRIP1, HSF1, IL10, MSX2, SRD5A1, NCOA3, ITGA2, MMP2, CFLAR, SSTR1, SSTR2, POU4F1, SSTR3, ESR1, ESR2, FAM210B, CCNA2, SFRP1, MYOD1, HNRNPD, LCOR, BCL2L2, CCDC62	9206	40	19462	1.58554	0.999994	0.04071	0.0395659
GOTERM_BP_DIRECT	GO:0008625	extrinsic apoptotic signaling pathway via death domain receptors	30	0.299401	0.00107807	ITPRIP, DDX3X, DIABLO, HMGB2, FASLG, PIK3R1, STK4, TNF, GABARAP, STK3, CASP8, CASP10, BLOC1S2, FADD, BID, SKIL, DEDD, CASP8AP2, MOAP1, CRADD, SORT1, DAPK1, BAD, DAB2IP, TNFRSF10B, TNFRSF10A, BCL2, NF1, BAX, RAF1	9206	40	19462	1.58554	0.999994	0.04071	0.0395659
GOTERM_BP_DIRECT	GO:0033077	T cell differentiation in thymus	30	0.299401	0.00107807	PRR7, NKAP, ZFP36L2, GLI3, ZFP36L1, SHH, TESPA1, FADD, WNT1, B2M, RAG1, STAT5A, STAT5B, BCL11B, FZD5, FZD7, NCAPH2, RPS6, FZD8, LIG4, BRAF, MR1, JMJD6, ADAM17, CDK6, BCL2, RABL3, CTNNB1, IL7R, TP53	9206	40	19462	1.58554	0.999994	0.04071	0.0395659
GOTERM_BP_DIRECT	GO:0046627	negative regulation of insulin receptor signaling pathway	30	0.299401	0.00359717	TRIM72, KANK1, GSK3A, PRKAA1, RABGAP1, ZNF592, PID1, MSTN, IRS1, GPR21, PRKCZ, RELA, SOCS3, SOCS1, GRB10, ENPP1, PIP4K2A, PIP4K2B, PIP4K2C, NCK1, PTPN1, NCOA5, PRKCB, PRKCD, TSC2, RPS6KB1, NCL, IL1B, PRKCQ, SLC27A4	9206	42	19462	1.51004	1	0.102399	0.0995216
GOTERM_BP_DIRECT	GO:0043588	skin development	30	0.299401	0.00359717	ATP8A2, WDR48, TRAF3IP2, ABCB6, PKD1, SUFU, SLITRK5, ITGB6, ATP7A, DSP, TFAP2B, WNT10A, JUP, TCF15, ITGA3, PTGES3, ARRDC3, DHCR24, OVOL1, KRTAP19-6, ASPRV1, KRT9, COL1A1, FRAS1, COL5A1, GJB3, COL5A2, CDH11, MYD88, SLC27A4	9206	42	19462	1.51004	1	0.102399	0.0995216
GOTERM_BP_DIRECT	GO:0031663	lipopolysaccharide-mediated signaling pathway	30	0.299401	0.00359717	SCARB1, SPI1, PTAFR, PTPN22, BCL10, TNF, MALT1, MTDH, TIFAB, IRAK1, IRAK2, CCL5, PLCG2, CCL2, AKT1, MAPK1, LYN, TGFB1, TICAM2, NOS3, RIPK2, PRKCE, CD180, MAPK14, NFKBIA, TRAF6, IL1B, TLR4, MYD88, TLR2	9206	42	19462	1.51004	1	0.102399	0.0995216
GOTERM_BP_DIRECT	GO:0001756	somitogenesis	30	0.299401	0.00608704	CRB2, FOXC1, POGLUT1, LEF1, PSEN1, RBPJ, DLL1, LFNG, POFUT1, PLXNA2, EP300, NKX3-1, HES7, SMAD3, TCF15, FOXF1, XRCC2, WNT5A, AXIN2, TBX18, PAX1, MIB1, KAT2A, ABI1, MYF6, ATM, ROR2, TP53, MYF5, BMPR1A	9206	43	19462	1.47492	1	0.150845	0.146605
GOTERM_BP_DIRECT	GO:0043507	positive regulation of JUN kinase activity	30	0.299401	0.00608704	DUSP19, TNFRSF11A, TNF, DVL2, RPS3, DVL3, CCL19, MAP2K7, MAP3K7, SASH1, MAP3K4, PTPN1, MAP4K2, EPHA4, EDN1, SYK, FZD5, FZD4, WNT5A, DAB2IP, FZD8, DKK1, ERN1, TRAF6, MAP3K10, TLR6, ROR2, MAP3K13, MAP3K11, MAP3K12	9206	43	19462	1.47492	1	0.150845	0.146605
GOTERM_BP_DIRECT	GO:0043409	negative regulation of MAPK cascade	30	0.299401	0.0153129	PRDM15, PEBP1, PIK3R2, DUSP16, IGF1R, SPRED3, SPRED2, SPRED1, DUSP10, PPP2R1A, DAG1, SH2B3, DUSP4, DUSP5, DUSP2, DUSP3, DUSP1, CAV1, MIR21, ASH1L, DUSP8, DUSP9, DUSP6, DUSP7, EFNA1, P2RX7, RNF149, SPRY3, NF1, NF2	9206	45	19462	1.40937	1	0.264392	0.256962
GOTERM_BP_DIRECT	GO:0009411	response to UV	30	0.299401	0.0229371	BRSK1, PRKAA1, SERPINB13, RO60, CASP7, MAPK8, GNAT2, CASP3, POLD1, USP1, MAP2K7, MAP4K3, MEN1, CDKN2D, TIPIN, UBE2B, REV1, HUS1, UBE4B, GTF2H2, UBE2A, USF1, PML, MSH6, ERCC4, UVSSA, CAT, SPRTN, ERCC5, ERCC6	9206	46	19462	1.37873	1	0.343191	0.333546
GOTERM_BP_DIRECT	GO:1904646	cellular response to beta-amyloid	30	0.299401	0.0229371	APP, GSK3B, LRP1, CACNA1A, ATP1A3, PSEN1, FPR2, FOXO3, TNF, IGF1R, ICAM1, GJA1, GRM5, BCL2L11, FYN, CD36, EPHB2, SNX6, NGFR, PRNP, EPHA4, ABCC1, VCAM1, PARP1, CACNA2D1, IGF1, BACE1, TLR6, TLR4, BCL2L2	9206	46	19462	1.37873	1	0.343191	0.333546
GOTERM_BP_DIRECT	GO:2001234	negative regulation of apoptotic signaling pathway	29	0.289421	2.71759e-05	RB1, CX3CR1, ASAH2, MAZ, GNAI3, GATA4, FAIM2, PSEN1, BMI1, AATF, TNF, CX3CL1, GNAI2, MNT, WNT4, CSNK2A1, BDNF, PCGF2, NOG, CSNK2A2, MAPK8IP2, WNT16, NR4A2, TMBIM1, BCL2, BAX, CTNNB1, TMBIM6, GRINA	9206	34	19462	1.80317	0.260448	0.00241366	0.00234583
GOTERM_BP_DIRECT	GO:0030522	intracellular receptor signaling pathway	29	0.289421	2.71759e-05	NR1I2, RORC, HNF4G, RORA, AHR, RORB, NR2E1, NR2C2, NR2C1, NR2E3, HNF4A, SREBF1, STAT3, NR2F1, NR1H3, ARNT, NR1D2, NR2F2, NR2F6, DCBLD2, NR4A2, NR4A1, AR, NR4A3, NR6A1, NR5A2, AHRR, PPARA, PPARD	9206	34	19462	1.80317	0.260448	0.00241366	0.00234583
GOTERM_BP_DIRECT	GO:0045773	positive regulation of axon extension	29	0.289421	2.71759e-05	MACF1, CYFIP1, SEMA7A, GDI1, SRF, TWF2, NTN1, CDH4, GOLGA4, ZFYVE27, DISC1, NDEL1, TRPC5, CDKL5, DBNL, SMURF1, TRPV2, FN1, L1CAM, RAB11A, SHTN1, MAP1B, RUFY3, ADNP, MAPT, MAP3K13, DBN1, EIF4G2, PAFAH1B1	9206	34	19462	1.80317	0.260448	0.00241366	0.00234583
GOTERM_BP_DIRECT	GO:0006904	vesicle docking involved in exocytosis	29	0.289421	7.43325e-05	RAB3B, RAB3C, RAB3A, STXBP3, RAB3D, STXBP1, STXBP2, CPLX2, RABEPK, YKT6, RAB8A, RAB8B, VTI1B, VPS18, EXOC8, KCNB1, EXOC7, EXOC6B, SYTL2, RAB10, RAB15, RAB12, RAB13, EXOC3, EXOC5, EXOC2, CFTR, EXOC1, VAMP3	9206	35	19462	1.75165	0.561884	0.00515775	0.0050128
GOTERM_BP_DIRECT	GO:0001657	ureteric bud development	29	0.289421	0.000183185	ROBO2, RET, FOXC1, SDC4, SIX1, SALL1, BMPER, SMAD2, GDF11, SMAD1, TGFB1, SMAD3, OSR1, SMAD6, NPNT, BMP7, SMAD5, SMAD7, SFRP1, WT1, LHX1, CAT, RARA, RARB, SDC1, SPRY1, SIM1, FGFR2, CRLF1	9206	36	19462	1.70299	0.869177	0.0103235	0.0100333
GOTERM_BP_DIRECT	GO:0060412	ventricular septum morphogenesis	29	0.289421	0.000412904	ROBO2, BMPR2, NOTCH1, RBPJ, FGFRL1, SAV1, ROBO1, HES1, SLIT3, NKX2-5, SOX4, ACVR1, EGLN1, TGFB2, SMAD4, NOS3, NOG, SOX11, PROX1, TGFBR1, TBX3, TGFBR2, SMAD7, TGFBR3, HEYL, APLNR, ZFPM2, ZFPM1, BMPR1A	9206	37	19462	1.65696	0.989796	0.0205563	0.0199786
GOTERM_BP_DIRECT	GO:0001890	placenta development	29	0.289421	0.000861316	FBN2, CDKN1B, DLX3, HSP90AB1, CCNF, HTRA1, ASCL2, ALKBH1, HSD17B2, PHLDA2, E2F7, MAP3K4, E2F8, CCDC134, MME, RPS6, HNF1A, MAPK14, PTK2, TEX19, ADAM19, LHX3, GJB3, ETNK2, LEP, PPARG, LHX4, BIRC2, NODAL	9206	38	19462	1.61336	0.99993	0.0356803	0.0346776
GOTERM_BP_DIRECT	GO:0010634	positive regulation of epithelial cell migration	29	0.289421	0.00167851	DOCK5, BMPR2, SRC, ARHGAP5, HIF1A, PPM1F, RTN4, EPB41L5, GLIPR2, CAPN7, PLCG2, CTSH, SOX9, PLCG1, RREB1, CLASP1, CLASP2, TGFB2, JUN, ITGA3, PRKCE, ITGA2, TACR1, PTK2, RAB11A, TGFBR2, IFNG, PFN1, DOCK1	9206	39	19462	1.57199	1	0.0580524	0.056421
GOTERM_BP_DIRECT	GO:0001974	blood vessel remodeling	29	0.289421	0.00307954	ACVRL1, CRB1, FOXC1, BMPR2, EPAS1, NPR3, RBPJ, DLL4, NPPC, EDNRA, FGF8, CBS, HOXA3, RSPO3, FLNA, BAK1, ATP7A, ATG5, CCR2, MEF2C, JAG1, NOS3, LIF, ACVR2B, EXT1, AXL, MDM2, BAX, AGTR2	9206	40	19462	1.53269	1	0.0924028	0.089806
GOTERM_BP_DIRECT	GO:0030073	insulin secretion	29	0.289421	0.00307954	RAB3A, STXBP3, GPR68, ILDR2, PARK7, CPLX1, CPLX3, NEUROD1, RIMS2, CYB5R4, SERP1, ACVR1C, PCLO, HNF4A, CAMK2G, SMAD2, SREBF1, SLC30A8, PRKCE, HNF1B, HNF1A, ACVR2B, SYTL4, ADCYAP1, GAL, SNX19, VGF, LEP, RAPGEF4	9206	40	19462	1.53269	1	0.0924028	0.089806
GOTERM_BP_DIRECT	GO:0045595	regulation of cell differentiation	29	0.289421	0.00886615	CEBPB, PLEKHB2, PLEKHB1, PPP2CA, PTBP1, PPP2R1A, SPOCK2, FADS1, HES5, TFAP2A, APC2, TFAP2B, LIF, KLF4, POU3F2, RUNX3, RUNX2, PTBP3, RUNX1, EID1, APC, BCL6, BCL6B, SPRY2, SIK1, RAF1, ZFPM2, BIRC2, FGFR1	9206	42	19462	1.45971	1	0.19076	0.185399
GOTERM_BP_DIRECT	GO:0097352	autophagosome maturation	29	0.289421	0.0140538	BECN1, VCP, TSG101, STX17, VPS4B, VPS4A, PIK3R4, MFSD8, MAP1LC3B, CHMP1B, LAMP2, CHMP1A, UBQLN1, EPG5, SNAP29, UVRAG, SNAPIN, LIX1L, ATG14, VAMP8, LIX1, CHMP2B, CHMP2A, CHMP3, CHMP4B, CHMP4A, PIK3C3, CHMP7, TECPR1	9206	43	19462	1.42576	1	0.247884	0.240918
GOTERM_BP_DIRECT	GO:0007595	lactation	29	0.289421	0.0140538	OXTR, HIF1A, SLC6A3, HK2, SOCS2, ATP7B, CCND1, ERBB4, ATP7A, ZBTB7B, NCOA1, STAT5A, MED1, STAT5B, MTX1, VDR, CAV1, CAD, USF2, PRLR, APLN, APRT, VEGFA, NCOR2, CREB1, CDO1, UMPS, SLC29A1, SLC29A2	9206	43	19462	1.42576	1	0.247884	0.240918
GOTERM_BP_DIRECT	GO:0007259	JAK-STAT cascade	29	0.289421	0.021407	CTR9, CSF2RB, PKD1, GHR, SOCS2, NEUROD1, SOCS3, SOCS1, CCL2, STAT6, JAK2, SOCS6, JAK1, CCR2, SOCS5, STAT5A, IFNAR2, IL15RA, STAT5B, STAT2, STAT3, TYK2, PRLR, PIAS1, IFNG, CLCF1, STAMBP, HAMP, IFNAR1	9206	44	19462	1.39336	1	0.330893	0.321594
GOTERM_BP_DIRECT	GO:0042098	T cell proliferation	29	0.289421	0.021407	LMBR1L, SASH3, CD151, SH2D2A, EBI3, IL20RB, RASGRP1, MALT1, PIK3CG, TNFSF13B, SPN, PRDX2, EFNB1, CCND3, SHH, GJA1, NCSTN, IL12B, HES1, TNFSF14, RIPK2, RC3H1, MSN, CTPS1, P2RX7, DLG1, KITLG, PELI1, PDE5A	9206	44	19462	1.39336	1	0.330893	0.321594
GOTERM_BP_DIRECT	GO:0030890	positive regulation of B cell proliferation	29	0.289421	0.044678	SASH3, CDKN1A, CD40, TFRC, TNFRSF13C, BMI1, TNFSF13B, EPHB2, VAV3, CHRNB2, CD74, MEF2C, ATAD5, WNT3A, IL13, SLC39A10, NFATC2, MIF, PRLR, TIRAP, IL5, BCL6, IL7, CLCF1, PELI1, BCL2, TCF3, TLR4, CARD11	9206	46	19462	1.33277	1	0.518844	0.504263
GOTERM_BP_DIRECT	GO:0006091	generation of precursor metabolites and energy	29	0.289421	0.0825113	CEBPA, FECH, GIPR, GBE1, COX17, DLST, UQCR11, CROT, COX6A1, COX7C, MCHR1, DHTKD1, PPP1R2, CYB5R4, PHKG2, FDXR, ENPP1, XYLB, ADIPOQ, PHKA1, AVPR1A, GNPDA1, VGF, ADRB3, ACOX1, OGDH, ACO2, SLC25A4, PPARD	9206	48	19462	1.27724	1	0.744748	0.723819
GOTERM_BP_DIRECT	GO:0048009	insulin-like growth factor receptor signaling pathway	28	0.279441	4.53273e-06	SHC1, IRS1, PIK3R1, GIGYF2, IGF1R, GHR, GRB10, AKT1, MAPK1, GHSR, MAP2K1, MAP2K2, IGFBP5, PDPK1, IGF2, CRIM1, EIF2AK3, TSC2, IGF1, IGF2R, GIGYF1, AR, PIK3CA, ERCC1, GRB2, PLCB1, RAF1, SOS1	9206	31	19462	1.90947	0.0490773	0.000552994	0.000537453
GOTERM_BP_DIRECT	GO:0010592	positive regulation of lamellipodium assembly	28	0.279441	1.58578e-05	HDAC4, CYFIP1, NCKAP1, MSTN, AVIL, TWF2, PIK3R1, CDC42, PLCE1, RAC1, ATP7A, WNT1, WASF2, AUTS8, ACTR3, ACTR2, AKIRIN1, HSP90AA1, AUTS2, MTOR, DNM2, OCLN, ABI2, PIK3CA, FRMD7, ARPC2, FSCN1, CLRN1	9206	32	19462	1.8498	0.161428	0.00157191	0.00152773
GOTERM_BP_DIRECT	GO:0035115	embryonic forelimb morphogenesis	28	0.279441	4.77274e-05	SHOX2, TWIST1, CACNA1C, HOXA13, HOXA11, HOXA9, SHH, NIPBL, RDH10, RSPO2, ALX4, MSX1, LNPK, WNT3, TP63, TFAP2A, MSX2, OSR1, EN1, WNT7A, RPGRIP1L, TBX5, TBX3, RUNX2, ALDH1A2, CTNNB1, HOXD9, RECK	9206	33	19462	1.79374	0.411325	0.00367965	0.00357624
GOTERM_BP_DIRECT	GO:1905606	regulation of presynapse assembly	28	0.279441	0.000126997	APP, CLSTN3, NRXN1, IL1RAP, SLITRK2, LRRTM3, SLITRK1, SLITRK4, SLITRK3, SLITRK6, SLITRK5, VPS35, GPC4, GPC6, SNCA, FZD1, NTNG2, FARP1, WNT3A, NTRK3, WNT7A, PTPRD, IL1RAPL1, MDGA1, CBLN2, CBLN1, EIF4G1, ARF6	9206	34	19462	1.74099	0.755859	0.00778962	0.00757071
GOTERM_BP_DIRECT	GO:0030032	lamellipodium assembly	28	0.279441	0.000669404	ITGB1, CYFIP1, SPEF1, FGD4, ABLIM1, ABLIM2, CAPZB, ABLIM3, S1PR1, NCK2, WHAMM, RAC1, WASF2, WASF3, NCK1, VAV3, DMTN, PARVB, VAV2, CCDC88A, GOLPH3, KIT, SPATA13, CDH13, ARHGEF7, AJUBA, VCL, ARHGEF6	9206	36	19462	1.64427	0.999409	0.029491	0.0286622
GOTERM_BP_DIRECT	GO:0030100	regulation of endocytosis	28	0.279441	0.00136196	RAB5B, HIP1, RAB5C, SNX12, STON2, OPHN1, AP2S1, ABL1, PACSIN2, PACSIN3, ABL2, PACSIN1, PTPN1, SYT4, RAB4A, SPHK1, HIP1R, TSC2, SYNJ2BP, ZFYVE16, EHD4, SNX17, RUFY2, CDH13, RAB17, RAB5A, CD22, PICALM	9206	37	19462	1.59983	1	0.0492522	0.0478681
GOTERM_BP_DIRECT	GO:0045765	regulation of angiogenesis	28	0.279441	0.00136196	SP100, RNH1, PLXND1, TSPAN12, ETS1, FGF2, PIK3CG, MAPK7, BMPER, PDCD10, ERBB2, KRIT1, HMOX1, HTATIP2, EGLN1, KRT1, VASH2, EMP2, VASH1, EFNA1, SFRP1, IL6, LEP, NF1, CTNNB1, RECK, RAPGEF3, EPHA2	9206	37	19462	1.59983	1	0.0492522	0.0478681
GOTERM_BP_DIRECT	GO:0030010	establishment of cell polarity	28	0.279441	0.00136196	CRB2, BRSK1, GSK3B, BRSK2, HSP90AB1, WWC1, PRKCZ, PKD1, IGF1R, CRKL, SHH, STK11, NEK3, RAB11FIP2, MARK2, HSP90AA1, WNT7A, PTK2, MPP7, PARD3B, WEE1, SLC9A6, PARD3, KIF26B, UST, CRK, PHLDB2, SDCCAG8	9206	37	19462	1.59983	1	0.0492522	0.0478681
GOTERM_BP_DIRECT	GO:0048813	dendrite morphogenesis	28	0.279441	0.00464345	RERE, ITGB1, SDC2, ELAVL4, VLDLR, TRAK1, CELSR2, LRP8, PREX2, BLOC1S6, MAP2, BTBD3, SLITRK5, FYN, CTNNA2, MEF2A, FARP1, RBFOX2, SLC11A2, MINK1, MAPK8IP2, DCLK1, KLF7, ABI1, DCX, TMEM106B, HPRT1, PICALM	9206	39	19462	1.51778	1	0.123329	0.119863
GOTERM_BP_DIRECT	GO:0030833	regulation of actin filament polymerization	28	0.279441	0.00789156	CYFIP2, CYFIP1, ARPC1B, ARPC1A, ARPC5L, ARHGAP18, PIK3R2, GBA2, PREX1, ARHGAP40, COTL1, PAK3, PLEKHG2, DBNL, ARHGAP28, ARPC5, LATS1, FCHSD1, FCHSD2, CTTN, ARPC2, DAAM2, ARPC3, RASA1, PFN1, DBN1, PFN2, MEGF9	9206	40	19462	1.47984	1	0.175921	0.170977
GOTERM_BP_DIRECT	GO:0009953	dorsal/ventral pattern formation	28	0.279441	0.00789156	ACVRL1, HHIP, FOXG1, HOXD11, GLI1, GLI3, HOXA11, IFT52, SHH, FGF8, ARL13B, ACVR1, DYNC2H1, EDN1, PTCH1, NOG, EN1, WNT7A, DISP1, LHX2, LHX1, SP8, TLL1, AIDA, LMX1B, BMPR1B, DSCAML1, BMPR1A	9206	40	19462	1.47984	1	0.175921	0.170977
GOTERM_BP_DIRECT	GO:0016266	O-glycan processing	28	0.279441	0.0127864	GALNT11, GALNT13, GALNT15, GCNT1, GXYLT1, GXYLT2, GALNT10, POFUT1, ST3GAL4, GCNT4, ST3GAL1, ST3GAL2, GALNT8, GALNT7, GALNT6, ST6GAL1, GALNT4, GALNT3, GALNT2, GALNT1, C1GALT1, POMGNT1, B3GNT7, A4GNT, B3GNT5, B3GNT2, CHST4, B4GALT5	9206	41	19462	1.44375	1	0.237399	0.230727
GOTERM_BP_DIRECT	GO:0035094	response to nicotine	28	0.279441	0.0127864	HDAC2, CHRNA5, CHRNA4, CHRNA7, CHRNA6, LYPD1, ABAT, ATP1A2, SLC7A11, SLC6A3, PPP1R9B, IGF1R, CNR1, CASP3, HMOX1, MAPK1, DRD2, NKX6-1, CHRNB2, EDN1, VCAM1, HOMER1, MMP2, IL13, TACR1, BCL2, CHRFAM7A, KCNK1	9206	41	19462	1.44375	1	0.237399	0.230727
GOTERM_BP_DIRECT	GO:2000781	positive regulation of double-strand break repair	28	0.279441	0.0198429	SMARCD1, SMARCD2, SMARCB1, FOXM1, ACTB, BCL7A, DPF1, BCL7B, DPF2, DPF3, ARID2, BRD7, SMARCE1, SMARCC1, PBRM1, MGMT, DDX11, ACTL6A, ARID1A, SMARCA2, ARID1B, SIRT1, TIMELESS, SPIRE2, UBE2N, UBE2V2, SPIRE1, WRAP53	9206	42	19462	1.40937	1	0.313276	0.304472
GOTERM_BP_DIRECT	GO:0030217	T cell differentiation	28	0.279441	0.0198429	LMBR1L, TRAF3IP2, KDELR1, DTX1, PIK3R3, NRARP, PTPN22, PIK3R2, GATA3, PIK3R1, IKZF3, DLL4, LFNG, PREX1, LEPR, PKNOX1, PATZ1, SOX4, JAG2, EGR1, RHOH, RUNX2, ZAP70, CD4, LEP, SP3, KIT, IL7R	9206	42	19462	1.40937	1	0.313276	0.304472
GOTERM_BP_DIRECT	GO:0032465	regulation of cytokinesis	28	0.279441	0.0198429	BECN1, CETN2, PIK3R4, CCP110, AURKB, AURKA, FLCN, ZFYVE26, KIF13A, RAB11FIP3, BBS4, RAB11FIP4, SH3GLB1, UVRAG, PLK2, KLHL21, PRPF40A, MYO19, RAB11A, KLHL9, PRC1, PIN1, CALM3, PIK3C3, KIF20A, CALM1, CALM2, BCL2L1	9206	42	19462	1.40937	1	0.313276	0.304472
GOTERM_BP_DIRECT	GO:0032728	positive regulation of interferon-beta production	28	0.279441	0.0296119	DDX3X, DHX9, HMGB2, ZBTB20, PTPN22, IFIH1, TBK1, FLOT1, TRIM65, ARRDC4, HSP90AA1, RIOK3, RIPK2, PTPN11, ISG15, MAVS, POLR3A, OAS2, IRF1, POLR3D, POLR3F, TLR8, POLR3G, TLR7, TLR4, TLR3, TRIM56, TLR2	9206	43	19462	1.37659	1	0.403683	0.392338
GOTERM_BP_DIRECT	GO:0007154	cell communication	28	0.279441	0.0296119	SLC8A1, GJE1, SLC8A2, GJC1, DLL4, GJA3, GJA5, ABL1, OIP5, CCL19, ENPP5, CCL16, SPTBN1, SPTBN2, KREMEN1, NRG1, SPTB, SLC8A3, GJD2, GJB1, FRAS1, GJD3, GJB3, GJB5, NF1, TRIP10, GJB7, FREM2	9206	43	19462	1.37659	1	0.403683	0.392338
GOTERM_BP_DIRECT	GO:0030501	positive regulation of bone mineralization	28	0.279441	0.0426432	FBN2, BMPR2, SLC8A1, RXRB, RXRA, GPM6B, WNT4, ACVR1, TFAP2A, MEF2C, TGFB1, SMAD3, VDR, OSR1, FZD9, ISG15, ANO6, ATP2B1, BMP7, ACVR2B, BMP6, ACVR2A, P2RX7, NELL1, BMP2, TMEM119, BMPR1B, BMPR1A	9206	44	19462	1.34531	1	0.49992	0.485871
GOTERM_BP_DIRECT	GO:0009725	response to hormone	28	0.279441	0.0426432	SRF, FHL2, MSI1, ADRA1A, RERG, TXN2, ACAT1, OXCT1, TIMP2, ME1, NKX2-1, TIMP3, TIMP1, NOS1, LYN, GHSR, RBM14, NCOA6, NOS3, NCOA4, SORD, DHCR24, POR, ANGPTL3, PDCD4, MMP19, VDAC2, STEAP2	9206	44	19462	1.34531	1	0.49992	0.485871
GOTERM_BP_DIRECT	GO:0048704	embryonic skeletal system morphogenesis	28	0.279441	0.0426432	SATB2, SIX1, BMI1, HOXA9, HOXA3, FLVCR1, HOXC4, ALX4, HOXA7, HOXC9, HOXA6, HOXA5, PDGFRA, EYA1, PCGF2, SOX11, DLG1, ZEB1, HOXB4, HOXB3, HOXD4, HOXD3, HOXB8, HOXD9, DSCAML1, HOXB6, MYF5, HOXB5	9206	44	19462	1.34531	1	0.49992	0.485871
GOTERM_BP_DIRECT	GO:0043010	camera-type eye development	28	0.279441	0.0594414	CDKN1C, FBN2, FOXC1, LAMA1, RAX, CACNA1C, TSKU, ARHGAP35, SHH, EFEMP1, PKNOX1, CC2D2A, SLC25A25, HES5, SHROOM2, MITF, PAX2, TMEM231, SKI, TWSG1, WT1, MAB21L1, MAB21L2, CYP1A1, WDPCP, RAB3GAP1, MYF5, FBN1	9206	45	19462	1.31541	1	0.620807	0.603361
GOTERM_BP_DIRECT	GO:0043407	negative regulation of MAP kinase activity	28	0.279441	0.080421	PTPRJ, HMGCR, PIK3CB, UCHL1, STK38, NUP62, SH2B3, LYN, PTPN1, DUSP1, CAV1, PRKCD, ADIPOQ, PAQR3, SPRY4, DAB2IP, IRAK3, BMP7, LAX1, SORL1, DUSP7, BMP2, IL1B, SPRY3, NF1, SPRY2, SPRY1, PPARG	9206	46	19462	1.28682	1	0.739101	0.71833
GOTERM_BP_DIRECT	GO:0050796	regulation of insulin secretion	28	0.279441	0.080421	SNAP25, GIPR, TNF, NEUROD1, CNR1, CCL5, HNF4A, ENSA, HADH, NKX6-1, SLC25A22, TFAP2B, CPT1A, SLC16A1, KCNJ11, RFX3, SYT9, GCK, SYT7, GIP, PER2, G6PC2, IL6, IFNG, RFX6, IL1B, LEP, CLOCK	9206	46	19462	1.28682	1	0.739101	0.71833
GOTERM_BP_DIRECT	GO:0070498	interleukin-1-mediated signaling pathway	28	0.279441	0.080421	IL1RAP, RELA, PSMA7, RPS6KA4, IKBKB, IL1RL2, RPS6KA5, PSMB5, IRAK1, PSMB2, IRAK2, MAP3K7, EGR1, IL1R1, IRAK3, IRAK4, PSMB8, ST18, PSMB9, PSMA5, NFKBIA, PSMA4, PSMA2, TOLLIP, TRAF6, IL1B, PLCB1, MYD88	9206	46	19462	1.28682	1	0.739101	0.71833
GOTERM_BP_DIRECT	GO:0016358	dendrite development	28	0.279441	0.080421	APP, HDAC2, PRICKLE1, NTN1, PPP1R9B, CRKL, MECP2, RELN, SYNGAP1, MAP2, PAK3, SCARF1, BBS4, PRKG1, SLC25A46, BBS1, GPR37, MAP1S, SS18L1, KLHL1, BAIAP2, BMP7, TMEFF1, MAP1B, TBC1D24, STRN, FAT3, CRK	9206	46	19462	1.28682	1	0.739101	0.71833
GOTERM_BP_DIRECT	GO:0043392	negative regulation of DNA binding	27	0.269461	8.33189e-05	SP100, HDAC2, KDM1A, LEF1, WFIKKN2, RSF1, IFI16, SUMO1, SUMO3, CPNE1, E2F1, HABP4, HMOX1, NEK2, JAK2, ZNF462, JUN, CTNNBIP1, HMGA2, ZFP90, NFKBIA, TFAP4, SMO, NFIB, DDIT3, HAND2, ID1	9206	32	19462	1.78373	0.603486	0.00550599	0.00535125
GOTERM_BP_DIRECT	GO:0006611	protein export from nucleus	27	0.269461	0.000215516	AHCYL1, ANKLE1, ADAR, CTDSPL2, PKD1, RANBP3L, XPO1, XPO4, XPO6, CHORDC1, CHP1, SFN, PRKACA, NUP214, HSPA9, EGR2, TGFB1, DESI1, SMURF1, STRADA, STRADB, RANBP17, XPO7, NUTF2, PPM1A, CALR, RAN	9206	33	19462	1.72968	0.908637	0.0117865	0.0114553
GOTERM_BP_DIRECT	GO:0042771	intrinsic apoptotic signaling pathway in response to DNA damage by p53 class mediator	27	0.269461	0.000215516	CDKN1A, DYRK2, BBC3, BAG6, PYCARD, IFI16, CHEK2, TMEM109, EP300, TP63, PHLDA3, ATAD5, SHISA5, PPP2R5C, USP28, HIPK1, SIRT1, PML, HIPK2, SNW1, MSH2, DDIT4, BCL3, CDIP1, NUPR1, TP53, TP73	9206	33	19462	1.72968	0.908637	0.0117865	0.0114553
GOTERM_BP_DIRECT	GO:0003281	ventricular septum development	27	0.269461	0.000215516	DCTN5, LUZP1, NPRL3, GATA4, GATA3, LRP2, PRDM1, HOXA13, SALL1, HECTD1, GJA5, SUFU, XIRP2, HES1, LMO4, HEG1, PDE2A, FRS2, AP2B1, SMAD6, TBX5, PAX8, PTK7, MDM2, TRIP11, MDM4, MATR3	9206	33	19462	1.72968	0.908637	0.0117865	0.0114553
GOTERM_BP_DIRECT	GO:0030511	positive regulation of transforming growth factor beta receptor signaling pathway	27	0.269461	0.000503202	CDKN1C, HSP90AB1, TGFB1I1, THBS1, FLCN, SDCBP, STK11, ING2, EP300, RNF111, MEN1, CDKN2B, MYOCD, CREBBP, SMAD4, MIR21, NPNT, HIPK2, TGFBR3, FERMT1, DAB2, ADAM17, ZEB2, SNW1, LRG1, GIPC1, ITGA8	9206	34	19462	1.67881	0.996257	0.023572	0.0229095
GOTERM_BP_DIRECT	GO:0045931	positive regulation of mitotic cell cycle	27	0.269461	0.000503202	APP, POLDIP2, SHB, TTL, AURKA, CCNB1, HSF1, ABL1, EIF4EBP1, EIF4E, NKX3-1, STAT5A, STAT5B, DUSP3, USP22, SPHK1, USP2, PRKCA, PTPN11, MEIS2, CDC25B, SMOC2, RPS6KB1, TAL1, MDM2, BIRC5, PAFAH1B1	9206	34	19462	1.67881	0.996257	0.023572	0.0229095
GOTERM_BP_DIRECT	GO:0031032	actomyosin structure organization	27	0.269461	0.000503202	ROCK1, ROCK2, EPB41, F11R, CNN3, EPB41L5, EPB41L4B, CNN1, EPB41L4A, ALKBH4, EPB41L1, EPB41L2, EPB41L3, MYO18A, MYH14, MYH11, TRPM7, LIMCH1, CDC42BPB, CDC42BPA, CIT, TJP1, FRMD3, FRMD5, ACTC1, FRMD6, MYH9	9206	34	19462	1.67881	0.996257	0.023572	0.0229095
GOTERM_BP_DIRECT	GO:0010033	response to organic substance	27	0.269461	0.000503202	DGKD, AQP9, RELA, PPP2CA, PPP2R1A, CDH1, TIMP2, TIMP3, TIMP1, CTSC, TRPA1, XRCC3, WNT5A, ANXA5, GLRX2, MMP9, SQLE, CREB1, CDK6, CDK4, CDK3, CDK2, S100P, CASQ1, HPSE, ABCG1, TJP2	9206	34	19462	1.67881	0.996257	0.023572	0.0229095
GOTERM_BP_DIRECT	GO:0032446	protein modification by small protein conjugation	27	0.269461	0.00107654	UBA7, UBE2D4, UBA6, UBA5, UBE2D2, UBE2D3, UBE2D1, UBE2L6, UBE2L3, ATG7, UBE2F, UBE2H, UBE2I, UBE2B, UBE2C, UBE2E3, ATG10, UBE2E1, UBE2E2, UBE2G1, UBE2A, UBE2U, UBE2N, UBA2, KRAS, UBA1, SAE1	9206	35	19462	1.63084	0.999994	0.04071	0.0395659
GOTERM_BP_DIRECT	GO:0032570	response to progesterone	27	0.269461	0.00213509	YAP1, GPI, GABRB1, OXTR, WBP2, PTGER2, ABHD2, UBE3A, TYMS, THBS1, RELA, NKX2-2, NCOA1, SREBF1, NCOA2, TGFB2, TGFB1, BAD, CAV1, NR1H3, TACR1, FOS, FOSL1, TXNIP, FOSB, DSG2, TLR2	9206	36	19462	1.58554	1	0.0702109	0.0682377
GOTERM_BP_DIRECT	GO:0048675	axon extension	27	0.269461	0.00396249	NLGN3, SEMA5A, ITGB1, CYFIP1, SEMA7A, HSP90AB1, SRF, SSNA1, RAPH1, RNF6, C9ORF72, CDH4, EDNRA, AUTS8, EDN1, HSP90AA1, AUTS2, EDN3, USP9X, DCLK1, SLC9A6, LHX2, MAP1B, DCX, ULK2, ULK1, VCL	9206	37	19462	1.54269	1	0.109979	0.106888
GOTERM_BP_DIRECT	GO:0070507	regulation of microtubule cytoskeleton organization	27	0.269461	0.00396249	GSK3B, PHLDB1, PRKAA1, PRKAA2, ROCK1, TRAF3IP1, DIXDC1, FAM107A, EFNA5, BICD1, BICD2, RASSF1, TPPP, MARK2, CLASP1, WNT3A, RASSF8, MID1, RHOA, ATAT1, CYLD, TAOK1, CDK2AP2, TRIM36, MAPT, PHLDB2, PAFAH1B1	9206	37	19462	1.54269	1	0.109979	0.106888
GOTERM_BP_DIRECT	GO:0042220	response to cocaine	27	0.269461	0.00396249	GRIA1, HDAC5, OXTR, HDAC2, HSP90AB1, MYRF, ELAVL4, UBE3A, SLC6A1, SLC6A3, MECP2, RGS4, EFTUD2, CNR1, DRD2, CACNG4, CHRNB2, HSP90AA1, HSPA5, MBD1, DNMT3A, TACR3, HTR1B, EN1, DNM2, TIAM1, MDM2	9206	37	19462	1.54269	1	0.109979	0.106888
GOTERM_BP_DIRECT	GO:0034260	negative regulation of GTPase activity	27	0.269461	0.00396249	FICD, LRRK2, ARL2, ARRB2, F11R, AMOT, KLRK1, TMED2, SH3BP4, BBS4, ARFGEF1, BCAS3, MKKS, RCC2, RDX, DAB2IP, MIR21, TSC1, RRP1B, TTC8, LRCH1, WNK1, RASA4, RGN, SPRY2, SPRY1, CPEB2	9206	37	19462	1.54269	1	0.109979	0.106888
GOTERM_BP_DIRECT	GO:2001240	negative regulation of extrinsic apoptotic signaling pathway in absence of ligand	27	0.269461	0.00396249	AGAP2, TNF, CX3CL1, PRDX2, MAPK7, TERT, CTNNA1, AKT1, MCL1, EYA1, UNC5B, STRADB, EYA3, EYA4, NRG1, IL1A, GDNF, C8ORF44-SGK3, IL7, IL1B, GFRAL, BCL2, SNAI2, SGK3, HSPA1B, BCL2L1, HSPA1A	9206	37	19462	1.54269	1	0.109979	0.106888
GOTERM_BP_DIRECT	GO:0008219	cell death	27	0.269461	0.00693448	CDKN1B, PTGER3, CACNA1A, BCL10, HTR2A, NDOR1, NUP62, MAP3K20, HMOX1, OLR1, SUSD6, TGFB2, PNPLA8, BNIP3, CIDEA, EMP1, EMP2, EMP3, AXIN2, FOSL2, RRAGA, VAPA, PRKD2, MAP3K11, OPTN, EIF4G2, IL17A	9206	38	19462	1.50209	1	0.157535	0.153108
GOTERM_BP_DIRECT	GO:0048709	oligodendrocyte differentiation	27	0.269461	0.00693448	DLX1, DLX2, NOTCH1, MYRF, CNP, HDAC1, SRSF1, GLI3, SHH, DUSP10, PTPRZ1, ERBB2, NKX2-1, TSPAN2, TPPP, SOX9, NKX6-1, SUZ12, NTRK2, TRPC4, BNIP3, NRG1, MTOR, SLC8A3, RHEB, NF1, CTNNB1	9206	38	19462	1.50209	1	0.157535	0.153108
GOTERM_BP_DIRECT	GO:0016573	histone acetylation	27	0.269461	0.00693448	PHF20, TRRAP, YEATS4, JADE3, TAF5L, MECP2, ING5, ING3, RUVBL2, EP300, EPC1, CPA4, NAA50, MBD3, CREBBP, BRPF3, PCGF2, MSL3, HNF1A, PHF20L1, MORF4L1, KAT2A, MRGBP, YEATS2, KAT6B, MORF4L2, KAT6A	9206	38	19462	1.50209	1	0.157535	0.153108
GOTERM_BP_DIRECT	GO:0031333	negative regulation of protein complex assembly	27	0.269461	0.00693448	OPRD1, GSK3B, DDX3X, TRAF3IP1, SRC, STXBP1, PRKCZ, CDC42, LAMP2, HSF1, EP300, SOST, HSPA5, CRBN, RIOK3, LMO4, CTNNBIP1, TMC8, TFIP11, DNAJC15, SVIP, SORL1, IMPACT, ULK1, IAPP, AIDA, RAF1	9206	38	19462	1.50209	1	0.157535	0.153108
GOTERM_BP_DIRECT	GO:0045787	positive regulation of cell cycle	27	0.269461	0.00693448	ANKRD17, FOXG1, NR2E1, ASCL1, SLC6A4, LRP6, TGM1, RPS15A, BCL2L11, MYC, CHEK1, TRIM21, MAP3K7, IL10, TGFB2, RAD23A, PROX1, TBX3, HCFC1, FOSL1, CCPG1, C6ORF89, RARA, TCF3, NUPR1, CALR, FGFR2	9206	38	19462	1.50209	1	0.157535	0.153108
GOTERM_BP_DIRECT	GO:0010975	regulation of neuron projection development	27	0.269461	0.0115165	SNAP25, BRSK1, GSK3B, BRSK2, GSK3A, PTEN, GATA3, PSEN1, DPYSL2, DPYSL3, NCS1, AKT1, CTNNA2, CAMK2G, NDEL1, MARK1, ZNF365, NTNG1, NTNG2, GRID2, PAX6, RHOA, CCDC88A, SFRP1, FRMD7, KIF26A, IL1RAPL1	9206	39	19462	1.46358	1	0.225895	0.219547
GOTERM_BP_DIRECT	GO:0030326	embryonic limb morphogenesis	27	0.269461	0.0115165	FBN2, NOTCH2, DLX5, DLX6, LEF1, PSEN1, HOXA11, HOXA10, SHH, CYP26B1, FGF9, DYNC2H1, TGFB2, MBNL1, PRRX1, PTCH1, PBX2, HNF1A, TBX5, GDF5, BMP7, DKK1, PBX1, GREM1, SKI, FRAS1, SP8	9206	39	19462	1.46358	1	0.225895	0.219547
GOTERM_BP_DIRECT	GO:0050767	regulation of neurogenesis	27	0.269461	0.0182486	YAP1, CX3CR1, DOCK7, LEF1, HMGB2, ASCL1, DLL1, ASCL2, CX3CL1, FXR1, DLL4, HLTF, HES1, HES2, HES5, WNT3, S100A10, HES7, YTHDF2, ANXA2, POU4F1, PER2, HEYL, IL1B, BHLHE40, HOXB3, CTNNB1	9206	40	19462	1.42699	1	0.294472	0.286196
GOTERM_BP_DIRECT	GO:0015914	phospholipid transport	27	0.269461	0.0277165	SCARB1, ATP8A2, ATP8A1, PITPNB, PITPNA, ATP10B, TRIAP1, PITPNC1, OSBPL10, SCP2, OSBP, LDLR, ATP9A, OSBPL8, ABCG8, ATP8B4, TMEM30A, ATP8B2, ATP8B1, ABCA3, OSBPL2, PITPNM1, VAPA, PITPNM3, PITPNM2, ESYT1, C2CD2L	9206	41	19462	1.39218	1	0.389905	0.378948
GOTERM_BP_DIRECT	GO:1901796	regulation of signal transduction by p53 class mediator	27	0.269461	0.0405112	DYRK2, NOP2, RPF2, AURKB, AURKA, STK11, NUAK1, CHEK2, CHEK1, TRIM24, RRS1, SMYD2, AKT1, EP300, RFFL, PRMT5, USP2, URB2, MLF1, MTOR, HIPK2, BOP1, KAT6A, ATM, MAPKAPK5, SGK1, TAF1	9206	42	19462	1.35904	1	0.47665	0.463255
GOTERM_BP_DIRECT	GO:0007080	mitotic metaphase plate congression	27	0.269461	0.0405112	BECN1, SEH1L, DCTN2, CUL3, VPS4B, PINX1, VPS4A, KIF14, CCNB1, CHMP1B, NUP62, CHMP1A, RRS1, SPDL1, NUDC, BOD1, RAB11A, EML3, EML4, CHMP2B, CHMP2A, CHMP3, CHMP4B, CHMP4A, KIF2C, CHMP7, KPNB1	9206	42	19462	1.35904	1	0.47665	0.463255
GOTERM_BP_DIRECT	GO:0006865	amino acid transport	27	0.269461	0.0571808	SLC43A2, SLC43A1, SLC7A14, SLC1A4, SLC7A11, SLC1A5, SLC7A10, SLC6A20, SLC7A1, SLC7A2, SLC25A29, MYC, SLC17A5, SLC38A2, SLC38A5, SLC38A4, SLC36A1, SLC38A1, SLC6A15, SLC6A14, SLC16A10, SLC6A6, XK, SLC7A8, SFXN4, SFXN1, SFXN2	9206	43	19462	1.32743	1	0.603442	0.586483
GOTERM_BP_DIRECT	GO:0000422	mitophagy	27	0.269461	0.0781795	BECN1, WDR45B, CISD2, AMBRA1, SNX30, GABARAP, FUNDC2, MAP1LC3B, RB1CC1, CTSK, USP30, SNX7, ATG7, MARK2, SLC25A46, ATG5, GABARAPL3, GABARAPL1, CDKN2A, BNIP3, ATG9A, WIPI2, ATG12, ATG2A, ULK2, ULK1, ATG2B	9206	44	19462	1.29726	1	0.731237	0.710687
GOTERM_BP_DIRECT	GO:0006289	nucleotide-excision repair	27	0.269461	0.0781795	GTF2H2C, CETN1, OGG1, CETN2, XPA, ATXN3, BRIP1, SLX4, NTHL1, SLC30A9, USP44, RPA1, HUS1, RPA2, FANCC, GTF2H1, RAD23A, GTF2H2, GTF2H3, RAD23B, GTF2H5, DDB1, ERCC4, ERCC1, ERCC5, TP53, FAN1	9206	44	19462	1.29726	1	0.731237	0.710687
GOTERM_BP_DIRECT	GO:0006306	DNA methylation	26	0.259481	0.000363122	KMT2E, DNMT1, MTRR, KMT2A, EHMT2, EHMT1, ARID4A, ARID4B, BAZ2A, CTCF, BMI1, PPM1D, BEND3, DNMT3B, MTA2, ATF7IP, HELLS, MGMT, ATRX, DNMT3A, PAX6, FOS, GATAD2A, SPOCD1, CYP1A1, EZH2	9206	32	19462	1.71767	0.982263	0.0184081	0.0178908
GOTERM_BP_DIRECT	GO:0060828	regulation of canonical Wnt signaling pathway	26	0.259481	0.000824389	AMER1, AMER2, AMER3, RNF14, CTNND2, LRRK2, GSKIP, PSEN1, ZNRF3, ZNF703, FAM53B, BTRC, SOX7, EMD, DACT1, KPNA1, FZD7, KREMEN1, CCNY, DAAM2, PTK7, GNAQ, OTULIN, CCNYL1, CDK14, FOLR1	9206	33	19462	1.66562	0.999894	0.0349327	0.033951
GOTERM_BP_DIRECT	GO:0031669	cellular response to nutrient levels	26	0.259481	0.00171658	PRR5, PRKAA1, SEH1L, PRKAA2, MAPKAP1, PRKAG1, FAM107A, PRKAG3, TXN2, RPTOR, EP300, RICTOR, CREBBP, PRKAB2, KCNB1, PRKAB1, MTOR, RRAGA, RRAGC, RHEB, ULK1, LAMTOR1, CD68, OTUD3, PPARD, EIF4G1	9206	34	19462	1.61663	1	0.0590013	0.0573432
GOTERM_BP_DIRECT	GO:0003180	aortic valve morphogenesis	26	0.259481	0.00600209	ROBO2, RB1, NOTCH1, ROCK1, ROCK2, TWIST1, GATA4, GATA3, ROBO1, DLL4, ADAMTS5, SLIT3, SOX9, NKX2-5, SMAD2, TGFB1, JAG1, NOS3, NFATC1, AXIN2, SMAD6, TGFBR2, EFNA1, HEYL, SNAI1, SNAI2	9206	36	19462	1.52682	1	0.149406	0.145207
GOTERM_BP_DIRECT	GO:0032147	activation of protein kinase activity	26	0.259481	0.00600209	CAB39, ITGB3, KIF14, PDGFB, CAMKK2, STK11, CLSPN, DRD2, ECT2, MAP3K7, MARK2, PRNP, TGFB2, STRADA, STRADB, INSR, PRKCD, EMP2, ACVR2B, TGFBR2, VEGFA, TOM1L1, CCDC88A, DLG1, TRAF6, ADNP	9206	36	19462	1.52682	1	0.149406	0.145207
GOTERM_BP_DIRECT	GO:0032743	positive regulation of interleukin-2 production	26	0.259481	0.0102513	SASH3, CD86, MALT1, PNP, CLEC7A, PDE4B, PLCG2, ABL1, RPS3, MAP3K7, SPTBN1, CCR2, STAT5A, STAT5B, RIPK2, PDE4D, RUNX1, IL1A, CD4, IRF4, TRAF6, IL1B, CD28, PRKD2, PRKCQ, CARD11	9206	37	19462	1.48555	1	0.211495	0.205552
GOTERM_BP_DIRECT	GO:2001237	negative regulation of extrinsic apoptotic signaling pathway	26	0.259481	0.0102513	YAP1, NRP1, SRC, PELI3, HTT, PARK7, THBS1, RELA, SH3RF1, RB1CC1, LMNA, ITGAV, ACVR1, TCF7L2, SIAH2, CFLAR, IGF1, TGFBR1, AR, CTTN, RPS6KB1, PSME3, ITGA6, PHIP, ZMYND11, GCLM	9206	37	19462	1.48555	1	0.211495	0.205552
GOTERM_BP_DIRECT	GO:0045582	positive regulation of T cell differentiation	26	0.259481	0.0102513	SMARCD1, SMARCD2, SMARCB1, GATA3, ACTB, IL1RL2, IL36B, ZMIZ1, MDK, ARID2, BRD7, RAG1, SMARCE1, CD74, XBP1, SMARCC1, PBRM1, BAD, ACTL6A, RHOH, ARID1A, SMARCA2, ARID1B, ZAP70, IL7, IL2RA	9206	37	19462	1.48555	1	0.211495	0.205552
GOTERM_BP_DIRECT	GO:0007616	long-term memory	26	0.259481	0.0166297	GRIA1, SNAP25, SRF, EHMT2, RASGRF1, PRKCZ, MECP2, NTF4, RELN, CCND2, PTCHD1, CAMK2N1, CHST10, DRD2, LDLR, PRNP, CTNS, TACR1, BTBD9, PJA2, ARC, KAT2A, RPS6KB1, CAMK4, CPEB3, SGK1	9206	38	19462	1.44646	1	0.283599	0.275629
GOTERM_BP_DIRECT	GO:0042327	positive regulation of phosphorylation	26	0.259481	0.0257603	APP, NRP1, FLT1, ILK, BCL10, PSEN1, THBS1, EGFR, SDCBP, KCTD20, CCL5, GRB10, KDR, PPARGC1B, PDGFRB, EGF, FZD7, PTGES3, MIF, BTBD10, EREG, VEGFA, AR, WEE2, KIT, ITGA6	9206	39	19462	1.40937	1	0.368071	0.357727
GOTERM_BP_DIRECT	GO:0007095	mitotic G2 DNA damage checkpoint	26	0.259481	0.0257603	BRSK1, CDKN1A, MRE11, FOXO4, BRCC3, BRCA1, CDC14B, BABAM1, BABAM2, FZR1, UIMC1, CHEK1, TOPBP1, NBN, CLSPN, IER3, MBTPS1, DONSON, HMGA2, FOXN3, SYF2, TAOK1, CCNG1, CDK1, ATM, MBTPS2	9206	39	19462	1.40937	1	0.368071	0.357727
GOTERM_BP_DIRECT	GO:0045746	negative regulation of Notch signaling pathway	26	0.259481	0.0257603	DLX1, DLX2, NRARP, ARRB1, CCNC, GATA2, DLL1, DLL4, AKT1, HIF1AN, CHAC1, ZBTB7A, BEND6, EGFL7, YTHDF2, ARRDC1, FBXW7, RITA1, WWP2, CBFA2T2, BMP7, DLK1, NFKBIA, TSPAN15, BCL6, CDK3	9206	39	19462	1.40937	1	0.368071	0.357727
GOTERM_BP_DIRECT	GO:0048513	animal organ development	26	0.259481	0.0382797	EDA, GATA6, GATA4, SOBP, FGF2, SHH, MEF2D, MEF2A, MEF2C, JAG1, SPRY4, NRG1, FOXP4, FOXP3, FOXP2, FOXP1, NRG3, TLX3, KAT6A, TLX1, SPRY3, SPRY2, SPRY1, ZFPM2, FGFR2, FGFR1	9206	40	19462	1.37414	1	0.458943	0.446045
GOTERM_BP_DIRECT	GO:0031100	animal organ regeneration	26	0.259481	0.0382797	CDKN1A, NNMT, NOTCH1, ADM, FPGS, BAK1, WNT1, UPF2, MED1, ANGPT2, HGF, CAD, BAAT, IGF2R, PGF, TGFBR2, TGFBR3, CCNA2, NR4A3, CXCL12, AXL, CDK1, PPARG, LCP1, LPIN1, GAS6	9206	40	19462	1.37414	1	0.458943	0.446045
GOTERM_BP_DIRECT	GO:0051604	protein maturation	26	0.259481	0.0382797	FURIN, TSPAN33, LMF2, HSPD1, LMF1, IKBKB, CASP7, CASP8, CASP10, CASP3, SERPINH1, TASP1, TSPAN5, NLRP3, AASDHPPT, MBTPS1, SNAPIN, GALNT2, SORL1, UBAC1, TSPAN15, TSPAN14, PRPH2, DNAJB11, METAP1, MBTPS2	9206	40	19462	1.37414	1	0.458943	0.446045
GOTERM_BP_DIRECT	GO:0090307	mitotic spindle assembly	26	0.259481	0.0547847	POLDIP2, CLTC, BCCIP, PRICKLE1, KIF11, CDC20, GOLGA2, KIF3B, CHEK2, ZNF207, FLNA, NEK2, CEP192, MYBL2, MISP, MAP9, CLASP1, CLASP2, ARHGEF10, SMC1A, RHOA, RAB11A, STAG1, KIF2A, LSM14A, KPNB1	9206	41	19462	1.34062	1	0.580917	0.564591
GOTERM_BP_DIRECT	GO:0043967	histone H4 acetylation	26	0.259481	0.0757751	ATF2, NAA40, MEAF6, TRRAP, LEF1, YEATS4, ACTB, MBTD1, ING5, ING3, RUVBL2, BEND3, EP300, EPC1, KAT7, NCOA1, USP22, ACTL6A, MSL3, MORF4L1, MRGBP, ZZZ3, IRF4, MORF4L2, MYOD1, HAT1	9206	42	19462	1.3087	1	0.712324	0.692306
GOTERM_BP_DIRECT	GO:0006270	DNA replication initiation	25	0.249501	2.84373e-05	PRIM2, MCM7, PRIM1, MCM10, ORC5, ORC4, PURA, ORC6, ORC1, ORC3, ORC2, TOPBP1, LRWD1, CDC6, NOC3L, POLA1, POLA2, CCNE2, CCNE1, MCM3, MCM4, GMNC, MCM5, MCM6, MCM2	9206	28	19462	1.88755	0.270733	0.00250564	0.00243522
GOTERM_BP_DIRECT	GO:0071480	cellular response to gamma radiation	25	0.249501	0.000248994	YAP1, CDKN1A, KDM1A, ELK1, ZMPSTE24, WRN, CHEK2, HSF1, MAP3K20, TLK2, TMEM109, EGR1, XRCC6, HSPA5, XRCC5, MIR21, CYBA, GTF2H5, RAD51, MDM2, ATM, TP53, TSPYL5, BCL2L1, ATR	9206	30	19462	1.76171	0.937003	0.0134191	0.013042
GOTERM_BP_DIRECT	GO:0008089	anterograde axonal transport	25	0.249501	0.00060717	SPG7, AP3M2, BLOC1S4, RAB21, AP3M1, BLOC1S5, BLOC1S6, SPAST, KIF3B, KIF3A, BLOC1S2, BLOC1S3, KIF1B, AP3S2, KIF1A, SNAPIN, AP3D1, AP3B1, TERF2, AP3B2, KIF4A, MGARP, HAP1, ARL8A, ARL8B	9206	31	19462	1.70488	0.998821	0.0272907	0.0265237
GOTERM_BP_DIRECT	GO:0060325	face morphogenesis	25	0.249501	0.00133932	CSRNP1, DLX5, LEF1, PRICKLE1, NIPBL, SGPL1, RRAS, EP300, MSX1, PDGFRA, TGFB1, PLEKHA1, TIPARP, MMP2, NOG, ARID5B, PTPN11, DKK1, SKI, COL1A1, CRISPLD1, ASPH, CRISPLD2, PAX9, RAB3GAP1	9206	32	19462	1.65161	1	0.0490818	0.0477025
GOTERM_BP_DIRECT	GO:0043552	positive regulation of phosphatidylinositol 3-kinase activity	25	0.249501	0.00133932	FLT1, IRS1, SRC, PIK3R4, PDGFB, AMBRA1, FGF2, CDC42, ERBB4, CD19, CCR7, CCL19, VAV3, LYN, PDGFRB, PDGFRA, TGFB1, CCL21, EPHA8, ATG14, PTK2, VAV2, FGR, KIT, PRKD1	9206	32	19462	1.65161	1	0.0490818	0.0477025
GOTERM_BP_DIRECT	GO:0019082	viral protein processing	25	0.249501	0.00133932	GSK3B, GSK3A, FURIN, MAN2A1, MGAT5, ST3GAL4, MGAT1, MGAT2, ST3GAL1, ST3GAL2, ST6GAL1, PRMT1, CSNK1A1, GALNT1, MOGS, PARP16, PARP9, PARP10, MGAT4C, SPCS3, SPCS1, MGAT4A, CANX, MAN1B1, ST6GALNAC3	9206	32	19462	1.65161	1	0.0490818	0.0477025
GOTERM_BP_DIRECT	GO:0048008	platelet-derived growth factor receptor signaling pathway	25	0.249501	0.00271245	CSRNP1, NRP1, SRC, ITGB3, ZFAND5, PDGFB, PTPRJ, IQGAP1, PIK3C2A, SMPD3, SGPL1, PDGFC, ABL1, JAK2, PDGFRB, PDGFRA, PLEKHA1, TIPARP, ARID5B, PTPN11, FER, NR4A3, TXNIP, CSPG4, BCAR1	9206	33	19462	1.60156	1	0.083882	0.0815246
GOTERM_BP_DIRECT	GO:0051491	positive regulation of filopodium assembly	25	0.249501	0.00510255	TENM1, GPM6A, NRP1, NLGN1, TENM2, SRF, FMR1, ZMYND8, WASL, PIK3R1, FNBP1L, CDC42, DOCK11, DPYSL3, CCR7, BCAS3, CCL21, ARAP1, TGFBR1, DNM3, MYO3B, MYO3A, FSCN1, AGRN, RHOQ	9206	34	19462	1.55445	1	0.131741	0.128038
GOTERM_BP_DIRECT	GO:0051973	positive regulation of telomerase activity	25	0.249501	0.00510255	PARM1, HSP90AB1, NVL, TNKS, PARN, AURKB, HMBOX1, MYC, MAPK1, NEK2, MAP2K7, MAP3K4, CCT4, HSP90AA1, XRCC5, PTGES3, KLF4, GREM1, DKC1, TCP1, CTNNB1, POT1, PRKCQ, MAPKAPK5, WRAP53	9206	34	19462	1.55445	1	0.131741	0.128038
GOTERM_BP_DIRECT	GO:0006402	mRNA catabolic process	25	0.249501	0.00510255	RNH1, PARN, ZFP36L2, ZC3H12D, ZFP36, METTL14, KHSRP, NUDT16, METTL16, NUDT12, PNPT1, YTHDF2, LSM5, SND1, LSM2, ERN1, LSM6, CNOT7, AGO3, CNOT11, AGO4, CNOT8, HSPA1B, DCP2, HSPA1A	9206	34	19462	1.55445	1	0.131741	0.128038
GOTERM_BP_DIRECT	GO:0097192	extrinsic apoptotic signaling pathway in absence of ligand	25	0.249501	0.00899902	GSK3B, GSK3A, FOXO3, CX3CL1, BCL2L11, ERBB3, MKNK2, CTNNA1, CASP2, ITGAV, BAK1, FADD, MCL1, MOAP1, EYA1, BAD, IL1A, KITLG, IL1B, BCL2, NF1, BAX, FAS, BCL2L2, BCL2L1	9206	35	19462	1.51004	1	0.192487	0.187077
GOTERM_BP_DIRECT	GO:0051966	regulation of synaptic transmission, glutamatergic	25	0.249501	0.00899902	SERPINE2, LRRK2, TPRG1L, GRIK1, ATP1A2, PSEN1, TNF, GRM1, FXR1, GRM3, GRM5, CDH2, OPHN1, GRM6, CNR1, FRRS1L, DISC1, MEF2C, UNC13A, SYT1, HOMER1, MAPK8IP2, DKK1, RNF167, DGKI	9206	35	19462	1.51004	1	0.192487	0.187077
GOTERM_BP_DIRECT	GO:0043542	endothelial cell migration	25	0.249501	0.0149929	NRP1, PLXND1, PXN, PTEN, PRKX, FSTL1, DPP4, ABL1, CYP1B1, LPXN, VSTM4, STARD13, S100A2, NOS3, RHOA, TGFBR1, PTP4A3, ZEB2, FAP, PIK3CA, GIPC1, CDH13, SNAI2, S100P, S100A9	9206	36	19462	1.46809	1	0.260079	0.25277
GOTERM_BP_DIRECT	GO:0000132	establishment of mitotic spindle orientation	25	0.249501	0.0149929	ITGB1, GPSM2, HDAC3, UBXN2B, DCTN1, BCCIP, HTT, CENPA, PKHD1, GJA1, SPDL1, MISP, CDK5RAP2, NDEL1, DYNLT1, NDE1, PAX6, NSFL1C, SAPCD2, SPRY2, SPRY1, MAPRE1, MCPH1, MAD2L1, PAFAH1B1	9206	36	19462	1.46809	1	0.260079	0.25277
GOTERM_BP_DIRECT	GO:0008306	associative learning	25	0.249501	0.0237466	SNAP25, APP, BRSK1, BTG2, CLSTN2, SRF, CHRNA7, EIF4A3, ELAVL4, SLC6A1, CLN8, NEUROD2, PGRMC1, RELN, ABL1, DRD2, ASIC1, SPECC1, CHRNB2, ACTR2, TSC1, TACR1, PPT1, SHANK2, RAPGEF3	9206	37	19462	1.42842	1	0.348723	0.338923
GOTERM_BP_DIRECT	GO:0051017	actin filament bundle assembly	25	0.249501	0.0237466	FAM107A, USH1C, CORO1B, ADD1, LIMD2, ADD2, EPS8, LIMA1, CALD1, MICAL1, DPYSL3, NCK2, PLS3, NCK1, PLS1, DMTN, ACTN1, SWAP70, BAIAP2, AIF1L, MYO1B, MARCKS, FSCN1, LCP1, EZR	9206	37	19462	1.42842	1	0.348723	0.338923
GOTERM_BP_DIRECT	GO:0002052	positive regulation of neuroblast proliferation	25	0.249501	0.0237466	ITGB1, CX3CR1, NOTCH1, KDM1A, FOXG1, NR2E1, FGF2, HIF1A, CX3CL1, GLI3, HAPLN1, SHH, DRD2, DISC1, CDON, FZD3, VEGFC, PAX6, VEGFA, DMRTA2, VCAN, SMO, DCT, ID4, CTNNB1	9206	37	19462	1.42842	1	0.348723	0.338923
GOTERM_BP_DIRECT	GO:0017157	regulation of exocytosis	25	0.249501	0.0237466	RAB3B, RAB3C, RAB3A, RAB3D, CPLX2, CPLX1, RAB21, RIMS2, PCLO, STX4, STXBP5, RAB8A, RAB8B, NSF, RPH3AL, SYT1, TPCN2, RAB33B, RAB10, RAB15, RAB12, RAB13, HAP1, VAMP2, RAPGEF4	9206	37	19462	1.42842	1	0.348723	0.338923
GOTERM_BP_DIRECT	GO:0043029	T cell homeostasis	25	0.249501	0.0359471	SLC46A2, IL20RB, PPP2CA, GPR174, PRDX2, CCNB2, BCL2L11, PPP2R1A, SIT1, CASP3, PMAIP1, FADD, RAG1, SLC39A3, STAT5A, STAT5B, TGFB1, TNFSF14, RC3H1, FOXN1, FOXP3, P2RX7, AIM2, BCL2, IL7R	9206	38	19462	1.39083	1	0.458191	0.445315
GOTERM_BP_DIRECT	GO:0048678	response to axon injury	25	0.249501	0.0359471	PCSK1, GIPR, MAX, SLC1A1, FGF2, TXN2, NPPC, FLRT3, DPYSL3, PLCG2, DRD2, LYN, KCNB1, ARG1, BNIP3, NTRK3, RANGAP1, SOD2, GIP, MORN4, AXL, CDK1, SARM1, BAX, KCNK2	9206	38	19462	1.39083	1	0.458191	0.445315
GOTERM_BP_DIRECT	GO:0048144	fibroblast proliferation	25	0.249501	0.0359471	DAZAP1, RRN3, KMT2A, CKS1B, ING5, GNG2, PDGFC, E2F8, NGFR, CAV1, PTGES3, WNT7B, ECD, LIF, LIG4, ABCC9, ESR1, MORF4L1, KAT2A, CKS2, CDK1, NF1, CD248, NUPR1, TP53	9206	38	19462	1.39083	1	0.458191	0.445315
GOTERM_BP_DIRECT	GO:0042113	B cell activation	25	0.249501	0.0359471	HDAC4, CD86, HDAC5, CD40, CHRNA4, CHRNA7, AKAP17A, HDAC9, RASGRP1, IKZF3, MALT1, HSPD1, CASP8, EPHB2, ICOSLG, IGBP1, CHRNB2, PRKCB, LAX1, LAT2, ZAP70, TXLNA, MS4A1, CD22, SKAP2	9206	38	19462	1.39083	1	0.458191	0.445315
GOTERM_BP_DIRECT	GO:0036297	interstrand cross-link repair	25	0.249501	0.0522459	DCLRE1A, VCP, DCLRE1C, RNF8, FAAP24, NUCKS1, RAD51AP1, SLX4, EXO5, FANCI, FANCM, ERCC6L2, XRCC3, FANCA, FANCC, FANCB, FANCF, MSH6, RNF168, RAD51D, RAD51, ERCC1, RFWD3, FAN1, ATR	9206	39	19462	1.35516	1	0.562508	0.5467
GOTERM_BP_DIRECT	GO:0060173	limb development	25	0.249501	0.0522459	BMPR2, INTU, RAX, SLC7A11, SALL1, ZNRF3, MED31, MAP3K20, RSPO2, B4GALNT1, BBS7, SLC39A1, LNPK, SLC39A3, NOG, KREMEN1, NR2F2, DKK1, GREM1, KAT2B, KAT2A, SMOC1, RARA, IRF6, FERMT2	9206	39	19462	1.35516	1	0.562508	0.5467
GOTERM_BP_DIRECT	GO:1905168	positive regulation of double-strand break repair via homologous recombination	25	0.249501	0.0522459	WDR48, MEAF6, TRRAP, YEATS4, ACTB, RAD51AP1, MBTD1, ING3, RUVBL2, POGZ, RBBP8, EPC1, ARID2, PIAS4, ACTR2, PARP1, FUS, ACTL6A, FANCB, MORF4L1, MRGBP, MORF4L2, TIMELESS, ERCC6, WRAP53	9206	39	19462	1.35516	1	0.562508	0.5467
GOTERM_BP_DIRECT	GO:0050919	negative chemotaxis	25	0.249501	0.0731953	SEMA5A, SEMA7A, NRP2, SEMA3D, SEMA3A, LRTM2, ITGB3, SEMA3E, SEMA3F, EFNA5, DPP4, FLRT2, FLRT3, ITGAV, SLIT3, SEMA6B, EPHA7, SEMA6A, SEMA4D, SEMA6D, SEMA4C, SEMA4F, NRG1, SEMA4G, RHOA	9206	40	19462	1.32129	1	0.690411	0.671008
GOTERM_BP_DIRECT	GO:0000184	nuclear-transcribed mRNA catabolic process, nonsense-mediated decay	25	0.249501	0.0991867	SMG1, RBM8A, EIF4A3, PARN, SMG9, CASC3, SMG7, SMG5, GSPT1, SMG6, BCLAF1, EXOSC10, UPF2, UPF1, NCBP2, RC3H1, MAGOHB, PNRC1, PNRC2, RNPS1, ETF1, PABPC1, DCP1A, DCP2, DCP1B	9206	41	19462	1.28906	1	0.820544	0.797484
GOTERM_BP_DIRECT	GO:0010212	response to ionizing radiation	25	0.249501	0.0991867	DCLRE1C, BRAT1, RNF8, BRCC3, BRCA1, RAD54B, ALAD, BABAM1, MECP2, BABAM2, STK11, UIMC1, TOPBP1, RRM1, VCAM1, EYA1, EYA3, DNMT3A, USP28, INIP, CLK2, RNF168, RFWD3, NABP1, ATM	9206	41	19462	1.28906	1	0.820544	0.797484
GOTERM_BP_DIRECT	GO:0048286	lung alveolus development	25	0.249501	0.0991867	ERRFI1, BMPR2, SLC7A11, ABCA12, HS6ST1, SMPD3, MECP2, MAN1A2, MAN2A1, NKIRAS2, ATXN1L, KDR, ITGB6, ATP7A, TMEM38B, HOXA5, MYOCD, TGFB1, IGFBP5, FOXF1, LIF, PHF14, PGR, FGFR2, STK40	9206	41	19462	1.28906	1	0.820544	0.797484
GOTERM_BP_DIRECT	GO:0072583	clathrin-dependent endocytosis	24	0.239521	0.00015994	HIP1, SGIP1, CLTC, CLTB, CLTA, AP2A1, AP2B1, STON2, FNBP1L, DLL1, SNAP91, GAK, LMBRD1, FCHSD2, FCHO1, INPP5F, DNAJC6, CANX, FCHO2, AP2S1, GPR107, PIP5K1C, AP2M1, PICALM	9206	28	19462	1.81205	0.830651	0.009353	0.00909015
GOTERM_BP_DIRECT	GO:1990000	amyloid fibril formation	24	0.239521	0.000425864	APP, SERF1A, SERF1B, GSN, CDKN2A, USP9X, FUS, SIAH2, SIAH1, FURIN, BACE1, FKBP1A, NAT8, FKBP1C, MDM2, IAPP, VHL, MAPT, CD36, HNRNPA1, TARDBP, B2M, CAMP, SNCA	9206	29	19462	1.74956	0.991164	0.0210131	0.0204225
GOTERM_BP_DIRECT	GO:0019933	cAMP-mediated signaling	24	0.239521	0.00100701	ATF1, GLP1R, CAP1, EPHA5, ADCYAP1R1, KSR1, PDE4D, PDE2A, AKAP6, ADM, ADCY2, AHR, ADCYAP1, CREB1, GAL, MAPK7, PDE3A, RAPGEF2, SOX9, PDE7B, PDE7A, RAPGEF3, TGM2, CAP2	9206	30	19462	1.69124	0.999986	0.0390902	0.0379916
GOTERM_BP_DIRECT	GO:0045840	positive regulation of mitotic nuclear division	24	0.239521	0.00100701	PDGFRB, EDN1, EDN3, EGF, SPHK1, INSR, PDGFB, IGF2, TGFA, IGF1, HOXA13, TNF, AURKA, INS, EREG, BTC, SMPD3, IL1A, EPGN, FGF8, IL1B, NUP62, CD28, PHIP	9206	30	19462	1.69124	0.999986	0.0390902	0.0379916
GOTERM_BP_DIRECT	GO:0030878	thyroid gland development	24	0.239521	0.00215654	MAP2K1, EDN1, MAP2K2, SMAD3, FOXE1, THRA, SRF, CTNS, SIX1, BRAF, HIPK2, SHH, EDNRA, FGF8, PAX8, HOXA3, NKX2-1, HOXB3, MAPK1, HOXD3, RAF1, NKX2-5, HOXA5, DUOX2	9206	31	19462	1.63669	1	0.0702109	0.0682377
GOTERM_BP_DIRECT	GO:0051281	positive regulation of release of sequestered calcium ion into cytosol	24	0.239521	0.00215654	CXCL9, CEMIP, PDPK1, TRPC1, F2R, IL13, AKAP6, SRI, THY1, F2, CX3CL1, CXCL11, CD19, ABL1, APLNR, BAX, BDKRB1, CAPN3, CASQ1, DRD1, PLCG1, NTSR1, F2RL3, SNCA	9206	31	19462	1.63669	1	0.0702109	0.0682377
GOTERM_BP_DIRECT	GO:0070372	regulation of ERK1 and ERK2 cascade	24	0.239521	0.00215654	LYN, PRMT5, EPHA7, SYK, STYX, APIP, FN1, FRS2, HMGCR, RASGRP1, YWHAZ, ZDHHC17, EGFR, PKHD1, TIAM1, TRAF7, CEACAM1, RRAS, IL1B, ERBB2, NF1, FAM83D, FGFR2, EPHA2	9206	31	19462	1.63669	1	0.0702109	0.0682377
GOTERM_BP_DIRECT	GO:0036258	multivesicular body assembly	24	0.239521	0.00215654	TSG101, PDCD6IP, IST1, VTA1, VPS4B, VPS4A, VPS37C, VPS37D, VPS37A, VPS37B, STAM, RAB11A, HGS, CHMP1B, CHMP2B, CHMP1A, CHMP2A, MVB12A, CHMP4B, CHMP3, CHMP4A, CHMP7, VPS36, VPS28	9206	31	19462	1.63669	1	0.0702109	0.0682377
GOTERM_BP_DIRECT	GO:0045664	regulation of neuron differentiation	24	0.239521	0.004245	ALK, ZFHX3, CASZ1, NLGN1, ROCK1, BCL11B, EYA1, BDNF, SIX1, NREP, NTF4, NEUROD2, EFNA3, METTL14, RELN, ID2, DPYSL2, NTF3, S1PR5, YWHAG, CDK5RAP2, YWHAH, CDK5R1, CDON	9206	32	19462	1.58554	1	0.115227	0.111989
GOTERM_BP_DIRECT	GO:0016239	positive regulation of macroautophagy	24	0.239521	0.00776987	BNIP3L, SCOC, PRKAA2, BNIP3, GNAI3, TSC2, TSC1, SUPT5H, HIF1A, SIRT1, C9ORF72, DCN, LARP1, TBK1, SESN3, SESN1, SESN2, KDR, WAC, TRIM13, HMOX1, IKBKG, MAP3K7, PAFAH1B2	9206	33	19462	1.5375	1	0.173914	0.169026
GOTERM_BP_DIRECT	GO:2000463	positive regulation of excitatory postsynaptic potential	24	0.239521	0.00776987	NLGN3, APP, NLGN1, NRXN1, CHRNA7, PTEN, WNT7A, GRIN2C, BAIAP2, PRKCZ, GRIN2B, SSH1, GRIN2D, RIMS2, RGS4, RIMS1, GRIN2A, RELN, CUX2, NETO1, DLG4, GPRIN1, TBC1D24, CHRFAM7A	9206	33	19462	1.5375	1	0.173914	0.169026
GOTERM_BP_DIRECT	GO:0071897	DNA biosynthetic process	24	0.239521	0.013347	POLQ, POLM, SRC, SPHK1, REV1, LIG4, DNTT, LIN9, TYMS, POLE4, SMPD3, POLD3, CENPF, CHRAC1, TERT, LOX, POLD1, POLE3, POLI, LRIG3, TK2, TK1, POLH, POLG	9206	34	19462	1.49227	1	0.239771	0.233033
GOTERM_BP_DIRECT	GO:0034332	adherens junction organization	24	0.239521	0.013347	DSP, EPHA4, SRC, ADAM10, CDH8, CDH7, CDC42, CDH6, EFNB2, CDH4, CDH3, CDH2, CDH1, CDH20, CDH11, CDH22, NUMB, CDH12, CDHR3, CDH13, CTNNB1, CDH18, CDH19, PLEC	9206	34	19462	1.49227	1	0.239771	0.233033
GOTERM_BP_DIRECT	GO:0051497	negative regulation of stress fiber assembly	24	0.239521	0.013347	ARHGEF18, MIR21, ARHGAP28, PIK3R1, ARAP1, F11R, ARHGAP6, CORO2B, TJP1, TMEFF2, FRMD7, DLC1, STMN1, S1PR1, PPFIA1, RHPN2, PFN1, PAK2, MET, WASF2, PHLDB2, CLASP1, CGNL1, CLASP2	9206	34	19462	1.49227	1	0.239771	0.233033
GOTERM_BP_DIRECT	GO:0007628	adult walking behavior	24	0.239521	0.013347	EPHA4, KCNJ10, AGTPBP1, HEXA, KLHL1, HTRA2, CTNS, ARRB2, CLN8, OXR1, HIPK2, ZMPSTE24, ABHD12, UCHL1, CACNB4, EFNB3, NPC1, GLRB, ZIC1, CNTN2, DRD1, DRD2, FXN, SCN1A	9206	34	19462	1.49227	1	0.239771	0.233033
GOTERM_BP_DIRECT	GO:0051085	chaperone mediated protein folding requiring cofactor	24	0.239521	0.013347	HSPA9, CD74, HSPA8, TOR2A, TOR1A, SDF2L1, HSPA5, ST13, PTGES3, HSPA6, DNAJB12, DNAJB14, HSPA14, TOR1B, HSPA13, DNAJC18, GAK, DNAJB1, HSPH1, DNAJB5, DNAJB4, SDF2, HSPA1B, HSPA1A	9206	34	19462	1.49227	1	0.239771	0.233033
GOTERM_BP_DIRECT	GO:0033574	response to testosterone	24	0.239521	0.013347	GPI, EDN1, MSTN, BAD, GPT2, CAD, CFLAR, CBL, HOXB13, HOXA13, THBS1, HOXA11, FOXP1, HOXA10, HOXA9, MTAP, XRN1, NASP, RPS6KB1, TBXA2R, HSF1, CALR, PSPH, NKX3-1	9206	34	19462	1.49227	1	0.239771	0.233033
GOTERM_BP_DIRECT	GO:0048568	embryonic organ development	24	0.239521	0.0216806	MBD3, UTP25, WDR48, WNT7B, PTCH1, MBD2, PBX3, PBX2, GATA3, GLI3, PBX1, GDNF, SYF2, ERCC1, PDGFC, HOXD4, RBBP6, ARID2, ZFPM2, TP53, TEAD1, FGFR2, BMPR1A, TEAD3	9206	35	19462	1.44964	1	0.331541	0.322223
GOTERM_BP_DIRECT	GO:0042476	odontogenesis	24	0.239521	0.0216806	TGFB2, WNT10A, CSF1, SRC, OSR1, SSUH2, AQP6, TWIST1, LAMB1, ZNF22, INHBA, AQP5, AXIN2, AQP3, RHOA, PHEX, FGF8, COL1A2, PAX9, SP6, ID3, SDC1, BCOR, FGFR2	9206	35	19462	1.44964	1	0.331541	0.322223
GOTERM_BP_DIRECT	GO:0001975	response to amphetamine	24	0.239521	0.0335128	RANBP2, RGS17, EDN1, HDAC2, OXTR, PDE1B, SLC1A1, HDAC9, PPP1R9B, NR4A2, RGS4, NR4A1, EDNRA, GRIN2A, TH, CALM3, HPRT1, DRD1, CALM1, DRD2, CALM2, DRD4, TRDMT1, ASIC1	9206	36	19462	1.40937	1	0.440319	0.427945
GOTERM_BP_DIRECT	GO:2001235	positive regulation of apoptotic signaling pathway	24	0.239521	0.0335128	NGFR, CRADD, MAGED1, PRKCD, WNT5A, DAB2IP, PTEN, CTSV, TPD52L1, TGFBR1, CTSS, ING5, MAPK9, TRAF7, CTSK, RPS3, FAS, CASP2, CTSH, JAK2, BID, TP63, CTSC, NKX3-1	9206	36	19462	1.40937	1	0.440319	0.427945
GOTERM_BP_DIRECT	GO:0030071	regulation of mitotic metaphase/anaphase transition	24	0.239521	0.0335128	SMARCE1, SMARCD1, SMARCC1, SMARCD2, PBRM1, SMARCB1, UBE2C, NEK6, ACTL6A, CDC6, ARID1A, SMARCA2, ARID1B, ACTB, BCL7A, HECW2, DPF1, BCL7B, MAP3K20, DPF2, DPF3, ANAPC4, ARID2, BRD7	9206	36	19462	1.40937	1	0.440319	0.427945
GOTERM_BP_DIRECT	GO:0071526	semaphorin-plexin signaling pathway	24	0.239521	0.0335128	SEMA6B, SEMA5A, FARP2, NRP1, SEMA7A, SEMA6A, SEMA4D, PLXND1, SEMA3D, SEMA3A, SEMA6D, SEMA4C, SEMA4F, SEMA3E, SEMA3F, SEMA4G, ARHGDIA, KDR, PLXNA2, PLXNB2, FLNA, RAC1, MET, PLXNA4	9206	36	19462	1.40937	1	0.440319	0.427945
GOTERM_BP_DIRECT	GO:0001707	mesoderm formation	24	0.239521	0.0335128	MESP2, SMAD2, CRB2, ACVR1, GPI, BMPR2, SMAD3, TXNRD1, SRF, NOG, TBX6, BMP7, DKK1, TWSG1, PRKAR1A, HAND1, SNAI1, NF2, PRKACA, PRKACB, AHDC1, WNT3, WLS, BMPR1A	9206	36	19462	1.40937	1	0.440319	0.427945
GOTERM_BP_DIRECT	GO:0097193	intrinsic apoptotic signaling pathway	24	0.239521	0.0495573	IVNS1ABP, CDKN1A, DDX3X, CUL5, SIVA1, DIABLO, BAD, CUL3, CUL2, CUL1, HTRA2, PPM1F, HIPK2, BBC3, CUL4A, MSH6, FLCN, CASP3, BAX, PMAIP1, CYCS, BAK1, NBN, TP53	9206	37	19462	1.37128	1	0.546547	0.531187
GOTERM_BP_DIRECT	GO:0006139	nucleobase-containing compound metabolic process	24	0.239521	0.0704264	DUT, TPMT, GDA, DDX11, SRBD1, CRMP1, NUDT2, CTPS1, REXO2, BRIP1, MTAP, PNP, OAS2, DPYSL2, FPGS, TK2, BPNT1, POLR3H, ERH, TK1, SLC29A1, SLC28A1, ATRIP, ATR	9206	38	19462	1.33519	1	0.667127	0.648379
GOTERM_BP_DIRECT	GO:0086091	regulation of heart rate by cardiac conduction	24	0.239521	0.0704264	HCN4, DSP, YWHAE, KCNE1, CAMK2D, JUP, KCNE3, KCND3, CACNA2D1, CAV1, ANK2, CACNA1C, CACNB2, DSG2, CTNNA3, SCN5A, SCN3B, SCN4B, DSC2, KCNJ2, SCN1B, TRPM4, KCNJ3, SCN2B	9206	38	19462	1.33519	1	0.667127	0.648379
GOTERM_BP_DIRECT	GO:0048469	cell maturation	24	0.239521	0.0704264	GDF11, CEBPA, CBFB, FZD5, CCL21, IL15, EPAS1, TUSC2, RFX3, FOXJ1, GATA3, BHLHA15, GATA2, ASCL1, RUNX2, VEGFA, AXL, KDR, LHX6, CTNNB1, HES1, PPARG, CCL19, HES5	9206	38	19462	1.33519	1	0.667127	0.648379
GOTERM_BP_DIRECT	GO:0008643	carbohydrate transport	24	0.239521	0.0965608	SLC35A2, SLC2A14, SLC35A1, SLC35A4, SLC37A1, SLC35B4, SLC35A3, SLC35D1, SLC35D2, SLC2A1, SLC2A2, SLC50A1, SLC2A5, MFSD12, TMEM241, SLC2A8, AKT2, PEA15, RFT1, SLC17A5, AKT1, SLC35A5, SLC37A3, MFSD2A	9206	39	19462	1.30096	1	0.806028	0.783377
GOTERM_BP_DIRECT	GO:0045880	positive regulation of smoothened signaling pathway	24	0.239521	0.0965608	DYNC2H1, INTU, PRRX1, SHOX2, TUBD1, GLI1, KIF7, TXNDC15, UCHL5, NDST1, SHH, POR, SFRP1, EVC, SCUBE1, CHSY1, FGF9, SMO, STK36, DLG5, RAB34, CTNNA1, PDCL, VDAC2	9206	39	19462	1.30096	1	0.806028	0.783377
GOTERM_BP_DIRECT	GO:0048010	vascular endothelial growth factor receptor signaling pathway	23	0.229541	0.00343951	NRP1, XBP1, FOXC1, FLT1, SRC, VEGFB, VEGFC, SULF1, MAPK14, PGF, PTK2, VAV2, VEGFA, FGF9, MAPKAPK3, AXL, MAPKAPK2, KDR, FYN, PRKD2, PRKD1, PAK2, BCAR1	9206	30	19462	1.62078	1	0.099701	0.0968991
GOTERM_BP_DIRECT	GO:0045070	positive regulation of viral genome replication	23	0.229541	0.00343951	NOTCH1, DDX3X, STAU1, ADAR, RAD23A, ADARB1, IFIT1, TARBP2, SRPK1, DDB1, LARP1, CNOT7, NR5A2, VAPB, PDE12, CCL5, CD28, PPIE, PABPC1, TRIM38, PPARA, PPIA, FKBP6	9206	30	19462	1.62078	1	0.099701	0.0968991
GOTERM_BP_DIRECT	GO:0043001	Golgi to plasma membrane protein transport	23	0.229541	0.00343951	NSF, BBS1, MACF1, SYS1, GOLPH3L, ANK3, RAB10, GGA2, GGA1, ARFRP1, PREPL, GOLGA4, GOLPH3, RAB31, GGA3, RAB34, KIF13A, VAMP5, GOLGA7, OPTN, SPTBN1, VAMP2, VAMP3	9206	30	19462	1.62078	1	0.099701	0.0968991
GOTERM_BP_DIRECT	GO:0030866	cortical actin cytoskeleton organization	23	0.229541	0.00657568	NCKAP1, ROCK1, ROCK2, EPB41, FHOD1, TNF, FMNL3, IKBKB, STRIP1, EHD2, DLG1, FMNL2, AKAP11, EPB41L1, EPB41L2, EPB41L3, RAB13, LCP1, CALR, TLN1, RHOQ, LLGL1, ARF6	9206	31	19462	1.56849	1	0.157535	0.153108
GOTERM_BP_DIRECT	GO:0010575	positive regulation of vascular endothelial growth factor production	23	0.229541	0.00657568	CCBE1, TGFB1, EIF2AK3, ARNT, GATA4, RORA, BRCA1, SULF1, PTGS2, HIF1A, RELA, SULF2, C3, IL1A, IL6, ADORA2B, IL1B, BSG, CYP1B1, HPSE, IL6ST, NODAL, ATF4	9206	31	19462	1.56849	1	0.157535	0.153108
GOTERM_BP_DIRECT	GO:0050772	positive regulation of axonogenesis	23	0.229541	0.0117032	CHODL, ROBO2, NTRK2, MAP2K1, MAP2K2, PLXND1, METRN, AMIGO1, SHOX2, DIXDC1, BRAF, TRAK1, ROBO1, TIAM1, STK11, NIN, SLITRK1, STK25, PLXNA2, PLXNB2, PLXNC1, SKIL, PLXNA4	9206	32	19462	1.51948	1	0.227515	0.221121
GOTERM_BP_DIRECT	GO:0070050	neuron cellular homeostasis	23	0.229541	0.0117032	SLC24A2, TSC22D4, APP, PRKAA1, SNAPIN, DCTN1, HAAO, ATP2A2, IMMT, PSEN1, SLC6A2, CX3CL1, SLC8A2, DNAJB2, IL6, AIM2, TAOK1, CHMP2B, TYRO3, CA7, TMEM106B, DISC1, BAP1	9206	32	19462	1.51948	1	0.227515	0.221121
GOTERM_BP_DIRECT	GO:0001662	behavioral fear response	23	0.229541	0.0117032	USP46, SLC1A1, LYPD1, HTR2C, ATP1A2, NR2E1, MAPK8IP2, FBXL20, DPP4, MECP2, NEUROD2, ASIC4, RPS6KB1, MDK, GNG7, BCL2, VDAC1, DRD1, PDE8B, EIF4E, DRD4, ASIC1, EIF4G1	9206	32	19462	1.51948	1	0.227515	0.221121
GOTERM_BP_DIRECT	GO:0021915	neural tube development	23	0.229541	0.0117032	TRIM71, STIL, TGFB1, NOTCH1, NUP133, INTU, C2CD3, ITPK1, PLOD3, AMBRA1, PROX1, PKD1, ZFP36L1, MARCKS, SALL2, ALDH1A2, PLXNA2, NF1, WDPCP, PHGDH, HES5, DACT1, EPHA2	9206	32	19462	1.51948	1	0.227515	0.221121
GOTERM_BP_DIRECT	GO:0048662	negative regulation of smooth muscle cell proliferation	23	0.229541	0.0195697	NDRG4, VIPR2, BMPR2, IGFBP5, NOS3, IL15, NPR1, IGFBP3, CTNNBIP1, NPR3, TNFAIP3, NDRG2, ACE2, BMP2, IFNG, MFN2, IL12B, HMOX1, PPARG, TRIB1, PPARGC1A, SF1, PPARD	9206	33	19462	1.47343	1	0.312609	0.303823
GOTERM_BP_DIRECT	GO:0071773	cellular response to BMP stimulus	23	0.229541	0.0195697	ACVR1, ACVRL1, DLX1, SMAD4, BMPR2, DLX5, GATA6, SMAD9, GATA3, SPINT2, BMP7, PHOX2B, BMP6, ACVR2A, RUNX2, TMEM100, HEYL, BMP2, SFRP1, SOX9, BMPR1B, VSTM2A, BMPR1A	9206	33	19462	1.47343	1	0.312609	0.303823
GOTERM_BP_DIRECT	GO:0017156	calcium ion regulated exocytosis	23	0.229541	0.0195697	SYT5, SYT4, RAB3A, NOTCH1, SYT2, SYT1, ARHGAP17, SYT13, SYT9, SYT7, SYT17, RIMS2, RAP1B, RIMS1, SCIN, RIMS3, VAMP7, SYT11, TSPAN18, SDF4, VAMP2, VAMP3, RAPGEF4	9206	33	19462	1.47343	1	0.312609	0.303823
GOTERM_BP_DIRECT	GO:0032212	positive regulation of telomere maintenance via telomerase	23	0.229541	0.030978	CCT3, XRCC5, TNKS, PARN, AURKB, CCT6A, HMBOX1, DKC1, TCP1, FBXO4, POT1, MAPK1, CTNNB1, MAPKAPK5, NEK2, PRKCQ, ATM, MAP2K7, HNRNPA1, CCT5, MAP3K4, ATR, CCT4	9206	34	19462	1.4301	1	0.413861	0.40223
GOTERM_BP_DIRECT	GO:0035924	cellular response to vascular endothelial growth factor stimulus	23	0.229541	0.030978	MAP2K3, NRP1, XBP1, EGR3, FLT1, NOTCH1, VCAM1, SEMA6A, SPHK1, DAB2IP, MAPK14, RELA, VEGFA, ERN1, DLL4, NR4A1, MAPKAPK2, KDR, SPRY2, AKT1, GAS1, PRKD2, PRKD1	9206	34	19462	1.4301	1	0.413861	0.40223
GOTERM_BP_DIRECT	GO:0002040	sprouting angiogenesis	23	0.229541	0.030978	CCBE1, NRP1, TGFB1, NOTCH1, LEF1, VEGFB, VEGFC, SEMA3E, PARVA, THBS1, PGF, JMJD6, VEGFA, CDC42, RNF213, TMEM215, OTULIN, RSPO3, CDH13, VSTM4, RECK, E2F7, E2F8	9206	34	19462	1.4301	1	0.413861	0.40223
GOTERM_BP_DIRECT	GO:0045648	positive regulation of erythrocyte differentiation	23	0.229541	0.0467121	STAT5A, STAT5B, MED1, PRMT1, STAT3, HMGB2, ARNT, ISG15, INHBA, GATA2, FOXO3, MAPK14, ACVR1B, ETS1, HIF1A, ACVR2A, FAM210B, TAL1, ANKRD54, KAT7, SMAP1, HSPA1B, HSPA1A	9206	35	19462	1.38924	1	0.521204	0.506557
GOTERM_BP_DIRECT	GO:0050873	brown fat cell differentiation	23	0.229541	0.0467121	CEBPA, CEBPB, LAMB3, PEX11A, LAMA4, BNIP3, ADIPOQ, DIO2, EBF2, GATA2, PTGS2, PLAC8, ALDH6A1, NUDT7, FABP3, LRG1, FABP4, ADRB3, MB, PRDM16, ZNF516, FFAR4, PPARGC1A	9206	35	19462	1.38924	1	0.521204	0.506557
GOTERM_BP_DIRECT	GO:0070059	intrinsic apoptotic signaling pathway in response to endoplasmic reticulum stress	23	0.229541	0.0674539	PPP1R15A, BRSK2, CEBPB, DAB2IP, ATP2A3, ITPR1, TNFRSF10B, PML, BBC3, ERN1, BAG6, DDIT3, TMEM117, DNAJC10, BCL2, BAX, TMBIM6, TRIB3, QRICH1, BAK1, CHAC1, TP53, ATF4	9206	36	19462	1.35065	1	0.657483	0.639005
GOTERM_BP_DIRECT	GO:0060612	adipose tissue development	23	0.229541	0.0674539	AMER1, FTO, ATF2, XBP1, RORC, EBF2, VPS13B, ARID5B, RASAL2, ACAT1, ABHD15, SPART, PGRMC2, PIK3CA, SPTLC2, CDK4, OXCT1, LEP, SH3PXD2B, ZNF516, PPARGC1A, SLC25A25, PPARD	9206	36	19462	1.35065	1	0.657483	0.639005
GOTERM_BP_DIRECT	GO:0040018	positive regulation of multicellular organism growth	23	0.229541	0.0674539	STAT5A, GHSR, STAT5B, MKKS, ATP8A2, RABGAP1, CSF1, GPR21, IGF2, POU3F2, SLC6A3, TSHR, GHR, NIPBL, CREB1, GPAM, SMO, BCL2, EZR, PPIB, DRD2, BBS4, PLS1	9206	36	19462	1.35065	1	0.657483	0.639005
GOTERM_BP_DIRECT	GO:0010811	positive regulation of cell-substrate adhesion	23	0.229541	0.0937021	VIT, FOXF1, ITGA3, PRKCE, ALOX15, PDGFB, ARL2, HSD17B12, NID1, NPNT, FBLN2, PPM1F, CCDC80, EGFLAM, SPOCK2, NPY, COL8A1, ITGA6, RSU1, RAC1, ITGA5, JAK2, LIMS1	9206	37	19462	1.31414	1	0.79715	0.774748
GOTERM_BP_DIRECT	GO:0002027	regulation of heart rate	23	0.229541	0.0937021	HCN4, RYR2, TMEM161B, EPAS1, SEMA3A, PDE4D, SHOX2, ANK2, SLC8A1, EDNRA, EDNRB, MDM2, CASQ2, CALM3, GPD1L, SCN5A, CALM1, DRD2, PRKACA, CALM2, BVES, PRKACB, SNTA1	9206	37	19462	1.31414	1	0.79715	0.774748
GOTERM_BP_DIRECT	GO:1901216	positive regulation of neuron death	23	0.229541	0.0937021	EGR1, GSK3B, PRNP, APP, PARP1, BAD, WNT5A, FOS, KMO, ELK1, GRIN2B, DKK1, EFNB2, CASP8, IFNG, DDIT4, ZNF746, SARM1, FYN, MAPT, TAC1, PICALM, SNCA	9206	37	19462	1.31414	1	0.79715	0.774748
GOTERM_BP_DIRECT	GO:0046326	positive regulation of glucose import	23	0.229541	0.0937021	MEF2A, OSBPL8, RNASEL, IRS1, INSR, ADIPOQ, SLC1A2, CREBL2, PTPN11, PIK3R1, SORBS1, IGF1, MAPK14, ARPP19, INS, OCLN, TERT, FGF19, AKT2, AKT1, RHOQ, NFE2L2, APPL1	9206	37	19462	1.31414	1	0.79715	0.774748
GOTERM_BP_DIRECT	GO:1903077	negative regulation of protein localization to plasma membrane	22	0.219561	0.000170067	LRRC15, TGFB1, PID1, CLTC, LYPD1, PPP2R5A, TMEM59, DAB2, HECTD1, WNK1, ABI3, TMBIM1, WNK3, NUMB, PPFIA1, TMED2, MRAP2, GBP1, RHOQ, AP2M1, PICALM, BCL2L1	9206	25	19462	1.86037	0.848663	0.0096825	0.00941039
GOTERM_BP_DIRECT	GO:0034063	stress granule assembly	22	0.219561	0.000488475	DAZAP2, DYNC1H1, DDX6, TIA1, YTHDF1, YTHDF2, DDX3X, YTHDF3, FMR1, PRRC2C, BICD1, C9ORF72, ATXN2L, ATXN2, CSDE1, OGFOD1, G3BP1, G3BP2, UBAP2L, MAPT, LSM14A, RPS23	9206	26	19462	1.78882	0.995592	0.0232749	0.0226208
GOTERM_BP_DIRECT	GO:1902894	negative regulation of pri-miRNA transcription from RNA polymerase II promoter	22	0.219561	0.00121627	HDAC4, APP, TGFB1, SMAD3, SRF, GATA6, PDGFB, NFATC3, TWIST1, ESR1, HIF1A, RELA, YY1, NCOR2, REST, NCOR1, NFIB, RARA, PPARG, SOX9, PPARA, PPARD	9206	27	19462	1.72256	0.999999	0.0456183	0.0443363
GOTERM_BP_DIRECT	GO:0072657	protein localization to membrane	22	0.219561	0.00269693	AP3D1, ZDHHC3, TM9SF4, ZDHHC15, TM9SF3, RAB32, TM9SF2, TIAM1, ANO1, TM9SF1, RRAGA, RRAGC, HGS, SH3PXD2B, NMT1, CPE, CAPN3, RAB38, LAMTOR1, CRK, FERMT2, PACSIN1	9206	28	19462	1.66104	1	0.0836349	0.0812845
GOTERM_BP_DIRECT	GO:0035066	positive regulation of histone acetylation	22	0.219561	0.00269693	APP, TGFB1, SMARCA5, DDX21, ARRB1, BRCA1, DEK, BAZ1B, FOXP3, TADA2B, RPS6KA4, KAT2A, RPS6KA5, IL1B, RUVBL2, SNAI2, NOS1, ERCC6, BRD7, PPARGC1A, SF3B1, GLYR1	9206	28	19462	1.66104	1	0.0836349	0.0812845
GOTERM_BP_DIRECT	GO:1902042	negative regulation of extrinsic apoptotic signaling pathway via death domain receptors	22	0.219561	0.00269693	FGB, GSK3B, ITPRIP, DDX3X, NOS3, HGF, SERPINE1, HMGB2, TNFAIP3, FAIM2, BRCA1, CFLAR, ICAM1, SCRT2, PEA15, TMBIM1, HMOX1, ARHGEF2, RAF1, RFFL, FAIM, BCL2L1	9206	28	19462	1.66104	1	0.0836349	0.0812845
GOTERM_BP_DIRECT	GO:0043200	response to amino acid	22	0.219561	0.00269693	LYN, EDN1, CDKN1B, CHUK, BAD, ARG1, SLC1A2, MTHFR, RHOA, MTOR, RELA, GIP, ALAD, GLRA2, GLRA3, GLRB, RRAGC, CPS1, CASP3, BCL2, CDO1, MYD88	9206	28	19462	1.66104	1	0.0836349	0.0812845
GOTERM_BP_DIRECT	GO:0002224	toll-like receptor signaling pathway	22	0.219561	0.00269693	UNC93B1, LRRC19, AP3B1, BCL10, IRAK4, CTSS, FOSL1, RPS6KA3, IRAK1, MAPKAPK3, TRAF3, NFKBIZ, MAPKAPK2, PLCG2, TLR8, TLR10, TLR7, TLR6, TLR5, TLR4, TLR3, TLR2	9206	28	19462	1.66104	1	0.0836349	0.0812845
GOTERM_BP_DIRECT	GO:0006893	Golgi to plasma membrane transport	22	0.219561	0.00543021	ARFGEF2, EXOC8, ARL3, SEC16A, RAB3IP, EXOC6B, TTC17, DNM2, RAB10, GGA2, GGA1, RABEP1, GGA3, STXBP6, EXOC5, CCDC22, STEAP2, GOLGA7, CCDC93, EXOC2, LLGL1, EXOC1	9206	29	19462	1.60377	1	0.138908	0.135005
GOTERM_BP_DIRECT	GO:0001656	metanephros development	22	0.219561	0.0100752	ROBO2, GDF11, EYA1, GREB1L, BMP7, GLI3, HOXA11, APH1A, SHH, NIPBL, FGF8, SOX17, GDNF, RDH10, ITGA8, BCL2, NF1, ID3, CTSH, SPRY1, FBN1, NKX3-1	9206	30	19462	1.55031	1	0.211046	0.205115
GOTERM_BP_DIRECT	GO:0001935	endothelial cell proliferation	22	0.219561	0.0100752	SCARB1, XBP1, BMPR2, CAV2, CAV1, PRKX, PIK3CB, FGF2, TGFBR1, THAP1, ERN1, DLG1, FGF7, ZEB2, COL8A2, NF1, PROK2, COL8A1, HMOX1, NOX5, VSTM4, CD34	9206	30	19462	1.55031	1	0.211046	0.205115
GOTERM_BP_DIRECT	GO:0043085	positive regulation of catalytic activity	22	0.219561	0.0100752	PSENEN, BCAS3, XRCC5, YWHAB, CAV1, IGF2, WNT9B, PSEN1, SLC5A3, PIK3CG, NR4A2, APH1A, NCSTN, APH1B, BCL2, STX4, FGFR4, ATP7A, DCP1A, FXN, DCP1B, PHACTR4	9206	30	19462	1.55031	1	0.211046	0.205115
GOTERM_BP_DIRECT	GO:0043162	ubiquitin-dependent protein catabolic process via the multivesicular body sorting pathway	22	0.219561	0.0174241	TSG101, VPS4B, VPS4A, VPS37C, VPS37D, VPS37A, VPS37B, PTPN23, TOM1L1, RNF115, CHMP1B, NEDD4, CHMP2B, MVB12B, CHMP1A, CHMP2A, MVB12A, CHMP4B, CHMP3, CHMP4A, CHMP7, VPS28	9206	31	19462	1.5003	1	0.289296	0.281166
GOTERM_BP_DIRECT	GO:0048873	homeostasis of number of cells within a tissue	22	0.219561	0.0174241	SASH3, NOTCH1, KMT2A, CSF1, NOS3, F2R, ILDR2, IL20RB, PTPN11, GATA2, GIGYF2, FOSL2, P2RX7, TUBA1A, SMO, IL7, NFKBIZ, AKT3, BCL2, BAX, KRAS, CCR2	9206	31	19462	1.5003	1	0.289296	0.281166
GOTERM_BP_DIRECT	GO:0070536	protein K63-linked deubiquitination	22	0.219561	0.0174241	OTUD4, USP13, OTUB2, USP25, USP8, ZRANB1, USP20, SHMT2, USP9X, USP33, SPATA2, TNFAIP3, OTUD7B, YOD1, BRCC3, BABAM1, CYLD, BABAM2, ATXN3, STAMBPL1, STAMBP, OTUD1	9206	31	19462	1.5003	1	0.289296	0.281166
GOTERM_BP_DIRECT	GO:0090102	cochlea development	22	0.219561	0.0174241	GABRB2, EPHA4, NTRK3, ADAM10, GATA3, RPGRIP1L, GATA2, SOBP, PAX2, CCNA2, CECR2, TIFAB, SLITRK6, HES1, HOXA1, SLC17A8, KCNK2, KCNK3, PVALB, MCM2, PAFAH1B1, SLC26A5	9206	31	19462	1.5003	1	0.289296	0.281166
GOTERM_BP_DIRECT	GO:0048706	embryonic skeletal system development	22	0.219561	0.0283459	DLX1, HOXD1, DMRT2, WNT5A, NOG, XYLT1, SULF1, PCSK5, ACVR2A, PBX1, SULF2, MBTD1, KIAA1217, COL1A1, SHH, EDNRA, FGF9, HAND2, SP3, HOXA6, TAPT1, HOXC6	9206	32	19462	1.45341	1	0.396343	0.385205
GOTERM_BP_DIRECT	GO:0030225	macrophage differentiation	22	0.219561	0.0283459	CEBPA, L3MBTL3, SPI1, PARP1, CSF1, ZBTB46, IL15, CEBPE, LIF, GAB3, GATA3, SIRT1, MMP9, FOSL2, VEGFA, CDC42, CD4, CASP8, SOCS1, IFNG, CASP10, NKX2-3	9206	32	19462	1.45341	1	0.396343	0.385205
GOTERM_BP_DIRECT	GO:0051968	positive regulation of synaptic transmission, glutamatergic	22	0.219561	0.0283459	NLGN3, NLGN1, OXTR, TSHZ3, IQSEC2, NRXN1, PTGS2, GRIN2C, GRIN2B, GRIN2D, CACNG7, CACNG8, GRIN2A, RELN, CCL2, DRD1, ROR2, CACNG2, GLUL, CACNG3, CACNG4, CCR2	9206	32	19462	1.45341	1	0.396343	0.385205
GOTERM_BP_DIRECT	GO:0001569	branching involved in blood vessel morphogenesis	22	0.219561	0.0283459	ACVR1, NRP1, EDN1, PLXND1, SRF, LEF1, NRARP, SEMA3E, STK4, TGFBR2, VEGFA, DLL4, GNA13, SHH, EDNRA, PPP3R1, FGF8, GBX2, COL4A1, KDR, CTNNB1, ENG	9206	32	19462	1.45341	1	0.396343	0.385205
GOTERM_BP_DIRECT	GO:0001578	microtubule bundle formation	22	0.219561	0.0437043	SPEF1, MAP1S, NAV1, TTLL6, CLIP1, SPAST, CAPN6, MAP2, PRC1, MAP1B, CHORDC1, TRIM46, ZNF207, CHP1, CCSER2, KIF20A, TPPP, MAPRE1, GAS2L1, NCKAP5, CLASP1, CDK5RAP2	9206	33	19462	1.40937	1	0.51182	0.497436
GOTERM_BP_DIRECT	GO:0006284	base-excision repair	22	0.219561	0.0642622	POLQ, USP47, FEN1, PARP2, OGG1, RPA1, XPA, HMGA1, HUWE1, APEX2, RPA2, HMGA2, UNG, SMUG1, WRN, NTHL1, APEX1, TDG, RPS3, DNA2, ERCC6, NEIL1	9206	34	19462	1.36792	1	0.645788	0.627639
GOTERM_BP_DIRECT	GO:2000379	positive regulation of reactive oxygen species metabolic process	22	0.219561	0.0642622	PDGFRB, CBR1, CDKN1A, PID1, GADD45A, PDGFB, PARK7, F2, MAPK14, THBS1, TGFBR2, RNF41, DHRS4, ACE2, LEP, DUOXA1, AGTR1, CYP1B1, GRB2, NOX5, TP53, NFE2L2	9206	34	19462	1.36792	1	0.645788	0.627639
GOTERM_BP_DIRECT	GO:0031069	hair follicle morphogenesis	22	0.219561	0.0642622	NGFR, TGFB2, WNT10A, DLX3, NOTCH1, FOXE1, IGFBP5, INTU, GORAB, GLI2, EXT1, FOXQ1, SHH, FGF7, SMO, TMEM79, BCL2, SNAI1, CTNNB1, ATP7A, TP63, FGFR2	9206	34	19462	1.36792	1	0.645788	0.627639
GOTERM_BP_DIRECT	GO:0032008	positive regulation of TOR signaling	22	0.219561	0.0905873	XBP1, SEH1L, HDAC3, RPTOR, FLCN, RRAGA, GOLPH3, LIN28A, RELN, PIK3CA, RRAGC, RHEB, LEP, RRAGD, AKT3, SMCR8, SLC38A9, RICTOR, LAMTOR1, FNIP1, GAS6, LAMTOR3	9206	35	19462	1.32884	1	0.777804	0.755945
GOTERM_BP_DIRECT	GO:0061436	establishment of skin barrier	22	0.219561	0.0905873	FLG, ELOVL1, HDAC3, SRF, KRT1, ALOX12, GRHL3, KLF4, ABCA12, CLDN1, HRNR, FA2H, UGCG, FLG2, CYP26B1, NFKBIZ, STMN1, TMEM79, SFN, MET, TP63, PLEC	9206	35	19462	1.32884	1	0.777804	0.755945
GOTERM_BP_DIRECT	GO:0070935	3'-UTR-mediated mRNA stabilization	21	0.209581	3.58617e-06	RBM38, RBM47, ANGEL2, ELAVL4, DAZ4, DAZ3, DAZ2, DAZ1, MAPK14, ELAVL1, YBX3, TIRAP, DAZL, ZFP36, BOLL, MAPKAPK2, HNRNPC, TARDBP, MYD88, RBM10, HNRNPA0	9206	21	19462	2.11406	0.0390316	0.00046295	0.00044994
GOTERM_BP_DIRECT	GO:0035904	aorta development	21	0.209581	0.000843872	ROBO2, DCTN5, EGR2, PLXND1, PDE2A, AP2B1, LRP2, PRICKLE1, PRDM1, SMAD6, LOXL1, ROBO1, NDST1, EDNRA, EFEMP2, HECTD1, SNX17, SUFU, LEP, APLNR, TAB1	9206	25	19462	1.77581	0.999915	0.0352206	0.0342307
GOTERM_BP_DIRECT	GO:0060907	positive regulation of macrophage cytokine production	21	0.209581	0.000843872	CD74, SPON2, SEMA7A, RIPK2, WNT5A, LAPTM5, LILRB1, SIRT1, HLA-G, RTN4, P2RX7, PANX1, PYCARD, GPRC5B, MAPKAPK2, PLCG2, TLR7, CD36, TLR4, MYD88, TLR3	9206	25	19462	1.77581	0.999915	0.0352206	0.0342307
GOTERM_BP_DIRECT	GO:0051893	regulation of focal adhesion assembly	21	0.209581	0.000843872	MACF1, DUSP3, ROCK1, LDB1, ROCK2, LIMCH1, TSC1, EFNA5, RHOA, PTK2, ACTG1, CORO1C, SLC9A1, GREM1, SLK, PEAK1, WDPCP, TLN1, CLASP1, GPM6B, VCL	9206	25	19462	1.77581	0.999915	0.0352206	0.0342307
GOTERM_BP_DIRECT	GO:0044772	mitotic cell cycle phase transition	21	0.209581	0.000843872	CCNJ, CCNI, TMOD3, CCNF, SMC5, CKS1B, CCNA2, CCNA1, CCNB2, CCND3, CCNB1, CCND2, CCNE2, CCND1, CCNE1, CCNG2, CCNG1, CCNI2, CKS2, LZTS1, CCNJL	9206	25	19462	1.77581	0.999915	0.0352206	0.0342307
GOTERM_BP_DIRECT	GO:0009954	proximal/distal pattern formation	21	0.209581	0.00202853	DLX1, DLX2, PBX2, EN1, GLI1, DLL1, GLI3, PBX1, HOXA11, GLI2, HOXA10, GREM1, HOXA9, CYP26B1, CHSY1, ALDH1A2, CTNNB1, SP8, HOXC9, HOXD9, TP63	9206	26	19462	1.70751	1	0.0670259	0.0651423
GOTERM_BP_DIRECT	GO:0051894	positive regulation of focal adhesion assembly	21	0.209581	0.00202853	NRP1, SMAD3, ROCK1, SDC4, POLDIP2, PTPRJ, FMN1, TSC1, THY1, PPM1F, VEGFA, EPB41L5, SFRP1, KDR, ABL1, RAC1, FERMT2, MAP4K4, S100A10, LIMS1, WNT4	9206	26	19462	1.70751	1	0.0670259	0.0651423
GOTERM_BP_DIRECT	GO:0060155	platelet dense granule organization	21	0.209581	0.00434927	ABCA1, F2R, AP1B1, AP3D1, HPS4, HPS3, AP3B1, HPS5, UNC13D, AP3M1, BLOC1S6, AP1G1, BLOC1S2, BLOC1S3, AP1S2, AP1S1, RAB38, AP3S2, AP1S3, F2RL3, AP1M1	9206	27	19462	1.64427	1	0.116632	0.113354
GOTERM_BP_DIRECT	GO:2000819	regulation of nucleotide-excision repair	21	0.209581	0.00434927	SMARCE1, SMARCD1, SMARCC1, SMARCD2, PBRM1, SMARCB1, ACTL6A, ARID1A, SMARCA2, ARID1B, ACTB, CUL4A, RAD52, BCL7A, DPF1, BCL7B, DPF2, DPF3, KAT7, ARID2, BRD7	9206	27	19462	1.64427	1	0.116632	0.113354
GOTERM_BP_DIRECT	GO:0048565	digestive tract development	21	0.209581	0.00848012	RB1, MYOCD, OXTR, TGFB1, FOXF1, COBL, SLC4A2, PKD1, TGFBR2, NIPBL, CLMP, PDGFC, KIT, CYP1A1, CLDN18, ALX4, FAT4, LGR4, MIXL1, FGFR2, NKX2-2	9206	28	19462	1.58554	1	0.184963	0.179765
GOTERM_BP_DIRECT	GO:2000773	negative regulation of cellular senescence	21	0.209581	0.00848012	MAP3K3, PLK2, PTEN, TWIST1, HMGA2, YBX1, MIF, SLC30A10, TERF2, SIRT1, TBX2, FZR1, RBL1, CDK6, TERT, BCL6, AKT3, ABL1, ZKSCAN3, WNT1, TP63	9206	28	19462	1.58554	1	0.184963	0.179765
GOTERM_BP_DIRECT	GO:0010842	retina layer formation	21	0.209581	0.00848012	TFAP2A, TFAP2B, CRB1, ATP8A2, MEGF11, SLC1A1, PTPRM, FOXN4, TSPAN12, HIPK1, IGFN1, HIPK2, RS1, SDK1, AHI1, LHX1, FAT3, RDH13, PROM1, FJX1, SDK2	9206	28	19462	1.58554	1	0.184963	0.179765
GOTERM_BP_DIRECT	GO:0035116	embryonic hindlimb morphogenesis	21	0.209581	0.00848012	MED1, RARG, NOTCH1, MSX2, OSR1, ZBTB16, WNT7A, TWIST1, RPGRIP1L, AFF3, TBX4, TBX3, SHH, FGF8, RSPO2, ALX4, CTNNB1, RARB, MSX1, WNT3, TP63	9206	28	19462	1.58554	1	0.184963	0.179765
GOTERM_BP_DIRECT	GO:0045740	positive regulation of DNA replication	21	0.209581	0.00848012	CTC1, ATF1, MAP2K4, CDT1, PCNA, ATAD5, BRPF3, DHX9, EGF, SMARCA5, TNFAIP1, GLI1, EGFR, GLI2, EREG, CDC42, CDK1, KCTD13, KAT7, DNA2, LPIN1	9206	28	19462	1.58554	1	0.184963	0.179765
GOTERM_BP_DIRECT	GO:0006622	protein targeting to lysosome	21	0.209581	0.00848012	BECN1, PXK, SORT1, VPS4A, NCOA4, PIK3R4, M6PR, LAPTM5, AP3B1, GCC2, ATG14, SORL1, AP3M1, ZFYVE16, GGA3, SNX16, HGS, VPS53, NEDD4, PIK3C3, RAB7A	9206	28	19462	1.58554	1	0.184963	0.179765
GOTERM_BP_DIRECT	GO:0001954	positive regulation of cell-matrix adhesion	21	0.209581	0.00848012	GSK3B, JUP, CSF1, CCL21, PLEKHA2, ITGB3, EMP2, PRKCZ, FUT1, CX3CL1, FERMT1, SFRP1, CDK6, DAG1, CDH13, CCR7, HPSE, CD36, UTRN, DISC1, CCL28	9206	28	19462	1.58554	1	0.184963	0.179765
GOTERM_BP_DIRECT	GO:0010971	positive regulation of G2/M transition of mitotic cell cycle	21	0.209581	0.0152577	APP, RRM1, RCC2, VPS4B, CDC7, CDC25C, CDC25A, PHOX2B, RAB11A, PBX1, CDC25B, RAD51B, MECP2, CCNB1, CCND1, RRM2B, SIN3A, CDK4, CDK1, MTA3, BRD4	9206	29	19462	1.53087	1	0.263849	0.256434
GOTERM_BP_DIRECT	GO:0048041	focal adhesion assembly	21	0.209581	0.0152577	SRC, RCC2, ACTN1, ITGA2, TESK2, PTPRK, SORBS1, THY1, ARHGAP6, CORO2B, BCR, CTTN, PEAK1, DLC1, CDH11, BCL2, PIP5K1A, WHAMM, ARHGEF7, AJUBA, FERMT2	9206	29	19462	1.53087	1	0.263849	0.256434
GOTERM_BP_DIRECT	GO:0043153	entrainment of circadian clock by photoperiod	21	0.209581	0.0256228	CRTC1, USP2, FBXL17, RBM4B, OPN5, FBXL22, PML, FBXL12, NR2F6, PER2, PPP1CB, PPP1CC, PER3, ID2, CRY2, BHLHE40, CRY1, PDE6B, SIK1, FBXL3, TP53	9206	30	19462	1.47984	1	0.367524	0.357196
GOTERM_BP_DIRECT	GO:0010800	positive regulation of peptidyl-threonine phosphorylation	21	0.209581	0.0256228	APP, GSK3A, TRPC5, CEMIP, TGFB1, CAB39, EGF, RIPK2, SPHK1, WNT5A, BMP7, RPTOR, TRIM6, WNK3, TNKS1BP1, MAPK1, CALM3, S1PR2, CALM1, CALM2, UBE2K	9206	30	19462	1.47984	1	0.367524	0.357196
GOTERM_BP_DIRECT	GO:0035023	regulation of Rho protein signal transduction	21	0.209581	0.0256228	KANK2, CDC42SE1, ARHGEF10, KANK1, STARD13, STARD8, ARHGEF28, RASGRF1, ARHGEF18, MYO9B, BCR, EPS8, AKAP13, ARHGAP20, OPHN1, ARHGDIA, DLC1, FLOT1, ARHGEF2, RAF1, CDC42SE2	9206	30	19462	1.47984	1	0.367524	0.357196
GOTERM_BP_DIRECT	GO:0048701	embryonic cranial skeleton morphogenesis	21	0.209581	0.0405294	TFAP2A, SMAD2, PDGFRA, DLX2, SMAD3, PRRX1, EIF4A3, WNT9B, TWIST1, SIX1, PAX5, TGFBR1, RUNX2, TGFBR2, MMP16, SIX4, SIX2, SLC39A1, NODAL, FGFR2, SLC39A3	9206	31	19462	1.4321	1	0.47665	0.463255
GOTERM_BP_DIRECT	GO:0032148	activation of protein kinase B activity	21	0.209581	0.0405294	OSBPL8, PDPK1, SRC, NTRK3, INSR, SLC1A1, WNT5A, PDGFB, MIR21, NRG1, PARK7, IGF1, FGF1, PRKCZ, ADRA2B, MTOR, INS, CCDC88A, NTF3, GAS6, PPIA	9206	31	19462	1.4321	1	0.47665	0.463255
GOTERM_BP_DIRECT	GO:0030534	adult behavior	21	0.209581	0.0608352	NLGN3, ALK, BBS1, CNTNAP2, NLGN4X, NRXN1, SLC1A1, PTEN, SLC1A2, NRXN3, SLC7A11, PAX5, TPGS1, PCDH17, NCSTN, SLITRK1, MAFG, SLITRK5, BBS4, SHANK2, SPTBN2	9206	32	19462	1.38735	1	0.6225	0.605006
GOTERM_BP_DIRECT	GO:0032418	lysosome localization	21	0.209581	0.0608352	SPAG9, SNAPIN, RAB3A, VPS33B, TFEB, DEF8, SYTL4, FLCN, RNF167, KLC2, BLOC1S2, KIF5B, RAB34, PLEKHM2, TMEM106B, MYH9, KXD1, FAM98A, LAMTOR1, ARL8B, NDEL1	9206	32	19462	1.38735	1	0.6225	0.605006
GOTERM_BP_DIRECT	GO:0045089	positive regulation of innate immune response	21	0.209581	0.0608352	AKIRIN2, RIOK3, DHX9, SH2D1B, HMGB2, CD1D, FPR2, TIRAP, COCH, EREG, PLSCR1, CCL5, POLR3D, POLR3F, TLR8, POLR3G, FADD, SLC15A4, RNF185, HAVCR2, TRIM56	9206	32	19462	1.38735	1	0.6225	0.605006
GOTERM_BP_DIRECT	GO:0035633	maintenance of permeability of blood-brain barrier	21	0.209581	0.0871903	ITGB1, SLC12A2, SLC1A1, LAMC1, F11R, TSPAN12, PTGS2, CLDN1, ACTB, ACTG1, TJP1, GJA1, IL6, OCLN, CLDN12, WNK3, VCL, JAM2, TJP3, TJP2, MFSD2A	9206	33	19462	1.34531	1	0.751542	0.730422
GOTERM_BP_DIRECT	GO:0061024	membrane organization	21	0.209581	0.0871903	SH3GLB1, HSPA8, DBNL, SAR1A, SAR1B, TOR1AIP2, DHCR24, OCRL, SYNJ2, PIK3C2A, TOR1AIP1, DNM2, FCHSD1, CCDC88A, FCHSD2, SYNJ1, TMEM33, CHORDC1, AAK1, CHP1, PIP5K1C	9206	33	19462	1.34531	1	0.751542	0.730422
GOTERM_BP_DIRECT	GO:0046513	ceramide biosynthetic process	21	0.209581	0.0871903	CERS3, ELOVL1, CERS4, SAMD8, ASAH2, CERS6, SGMS1, AGK, SGMS2, CLN8, P2RX7, FA2H, SMPD4, SPTLC1, SPTLC2, SPTLC3, SPTSSB, DEGS1, SPTSSA, CERS1, CERS2	9206	33	19462	1.34531	1	0.751542	0.730422
GOTERM_BP_DIRECT	GO:0043388	positive regulation of DNA binding	21	0.209581	0.0871903	MYOCD, FOXC1, EGF, ITGA2, CEBPG, HMGB2, EDF1, HMGB1, IGF1, MMP9, SIRT2, HIPK2, SKI, IRF4, MYC, CALM3, HES1, PPARG, CALM1, JAK2, CALM2	9206	33	19462	1.34531	1	0.751542	0.730422
GOTERM_BP_DIRECT	GO:0046034	ATP metabolic process	21	0.209581	0.0871903	ATP6V1A, HSPA8, VCP, BAD, ENTPD5, AK1, ABCC6, AK2, OLA1, CTNS, AK4, ATP1A2, ATP1B1, CLPX, NT5E, ATP6V1B2, ENPP1, NDUFS1, SLC25A25, HSPA1B, HSPA1A	9206	33	19462	1.34531	1	0.751542	0.730422
GOTERM_BP_DIRECT	GO:0006509	membrane protein ectodomain proteolysis	20	0.199601	0.000542462	PSENEN, SPPL2B, ERAP1, SPPL2A, ADAM10, PSEN1, RGMA, APH1A, P2RX7, BACE1, ADAM19, BACE2, ADAM17, NCSTN, DAG1, ADAM9, MYH9, PRKCQ, LRIG2, RBMX	9206	23	19462	1.83831	0.99758	0.024682	0.0239884
GOTERM_BP_DIRECT	GO:0010613	positive regulation of cardiac muscle hypertrophy	20	0.199601	0.000542462	MEF2A, BECN1, MTPN, BMP10, CAMK2D, EDN1, ROCK1, PARP1, ROCK2, TWF1, MIR21, PRKCA, IGF1, ADRA1A, SLC9A1, CDK9, NR4A3, HAND2, PDE5A, IL6ST	9206	23	19462	1.83831	0.99758	0.024682	0.0239884
GOTERM_BP_DIRECT	GO:0097150	neuronal stem cell population maintenance	20	0.199601	0.00144547	SS18, WDR47, NOTCH1, JAG1, PRRX1, FUT10, FANCC, HOOK3, PROX1, FOXO3, DLL1, FOXO1, SOX2, PCM1, REST, CDH2, IGF2BP1, HES1, HES5, MCPH1	9206	24	19462	1.76171	1	0.051107	0.0496708
GOTERM_BP_DIRECT	GO:0035024	negative regulation of Rho protein signal transduction	20	0.199601	0.00144547	ITGB1, KANK1, ITGA3, CCDC125, CUL3, HEG1, TNFAIP1, ADRA1A, RASIP1, ARHGAP35, FLCN, ARHGAP42, BCL6, KCTD10, DLC1, STMN1, KCTD13, ABL2, MET, SCAI	9206	24	19462	1.76171	1	0.051107	0.0496708
GOTERM_BP_DIRECT	GO:0048168	regulation of neuronal synaptic plasticity	20	0.199601	0.00144547	EGR2, MCTP1, RASGRF1, CAMK2A, NOG, SYP, S100B, GRIN2C, ZDHHC2, GRIN2B, GRIN2D, ARC, GRIN2A, VGF, NETO1, CNTN2, NSMF, NCDN, EPHB2, DBN1	9206	24	19462	1.76171	1	0.051107	0.0496708
GOTERM_BP_DIRECT	GO:0050768	negative regulation of neurogenesis	20	0.199601	0.00144547	NOTCH1, DYNLT1, WNT3A, WNT7A, PAX6, HOOK3, BMP7, TNF, SORL1, PRTG, IL6, PCM1, REST, LHX2, CTDSP1, IL1B, DNAJB11, B2M, APPL2, BMPR1A	9206	24	19462	1.76171	1	0.051107	0.0496708
GOTERM_BP_DIRECT	GO:0045821	positive regulation of glycolytic process	20	0.199601	0.00144547	APP, PRKAA1, PRKAA2, INSR, ENTPD5, ARNT, ZBTB20, IGF1, HTR2A, PSEN1, HIF1A, SLC4A4, MTOR, INS, P2RX7, RPTOR, KAT2B, IFNG, MYC, GPD1	9206	24	19462	1.76171	1	0.051107	0.0496708
GOTERM_BP_DIRECT	GO:0045216	cell-cell junction organization	20	0.199601	0.00335053	TGFB2, TGFB1, CXADR, SMAD3, NLGN4X, HEG1, CLDN1, PKHD1, TJP1, GJA1, TMIGD1, OCLN, MARVELD3, XIRP2, FLNA, NF2, TJP3, LIMS2, TJP2, LIMS1	9206	25	19462	1.69124	1	0.0978883	0.0951374
GOTERM_BP_DIRECT	GO:0022604	regulation of cell morphogenesis	20	0.199601	0.00335053	ZRANB1, SPARC, FITM2, LARP4, WTIP, EFNA5, CAMSAP1, STRIP1, ARC, FMNL2, CAPZB, ZMYM4, AGO4, ZMYM6, CNTN2, PHIP, PDZD8, FERMT2, BCL9L, SH3D19	9206	25	19462	1.69124	1	0.0978883	0.0951374
GOTERM_BP_DIRECT	GO:0003148	outflow tract septum morphogenesis	20	0.199601	0.00693882	ROBO2, NRP1, TGFB2, SMAD4, NRP2, BMPR2, MSX2, GATA6, PARVA, LRP2, SMAD6, TGFBR2, ROBO1, TBX2, FGF8, NKX2-5, ZFPM2, FGFR2, ENG, BMPR1A	9206	26	19462	1.6262	1	0.157535	0.153108
GOTERM_BP_DIRECT	GO:0090103	cochlea morphogenesis	20	0.199601	0.00693882	FZD2, EYA1, WNT5A, SIX1, GRHL3, TBX18, PAX2, TSHR, GLI2, TBX2, TIFAB, ZEB1, MYO3B, FRZB, PTK7, MYO3A, DVL2, HOXA1, SOX9, CTHRC1	9206	26	19462	1.6262	1	0.157535	0.153108
GOTERM_BP_DIRECT	GO:0032781	positive regulation of ATPase activity	20	0.199601	0.013089	CASR, CHTOP, TPM1, TOR1AIP2, AHSA1, ATP1B3, DNAJC24, ATP1B2, ATP1B1, TOR1AIP1, DNAJB2, DNAJB1, TNNT2, DNAJB11, DNAJC10, RGN, DNAJC9, ALDOB, PFN1, PFN2	9206	27	19462	1.56597	1	0.237441	0.230768
GOTERM_BP_DIRECT	GO:0030901	midbrain development	20	0.199601	0.0228188	BARHL1, SMAD1, KDM2B, EN2, EN1, UCHL5, NDST1, SHH, KAT2A, UQCRQ, DLG5, HES1, OTX2, MSX1, OTX1, WNT1, KDM7A, FGFR2, WLS, TAF1	9206	28	19462	1.51004	1	0.342808	0.333174
GOTERM_BP_DIRECT	GO:0050900	leukocyte migration	20	0.199601	0.0228188	LYN, YES1, B4GALT1, ROCK1, SRC, ITGA3, FOXJ1, MSN, MMP9, ADD2, ICAM1, AIMP1, PDE4B, F2RL1, MYH9, FYN, ITGA6, SOS1, CD34, NKX2-3	9206	28	19462	1.51004	1	0.342808	0.333174
GOTERM_BP_DIRECT	GO:0099560	synaptic membrane adhesion	20	0.199601	0.0228188	NTNG1, NTNG2, NLGN1, PTPRS, ITGA3, NRXN1, LRRC4, NRG1, IL1RAP, EFNA5, PTPRF, PCDH17, CDH6, PTPRD, SLITRK2, SLITRK1, FLRT3, SLITRK3, GPC4, GPC6	9206	28	19462	1.51004	1	0.342808	0.333174
GOTERM_BP_DIRECT	GO:0035307	positive regulation of protein dephosphorylation	20	0.199601	0.0228188	PPP1R16B, TGFB1, CDCA2, PRKCD, PPP2R5A, PPP2R5D, AMBRA1, LILRB2, SPPL3, PTBP1, CNEP1R1, DLC1, PIN1, CAMTA1, SYMPK, CALM3, NSMF, CALM1, CALM2, PPIA	9206	28	19462	1.51004	1	0.342808	0.333174
GOTERM_BP_DIRECT	GO:0034620	cellular response to unfolded protein	20	0.199601	0.0228188	HSPA9, PTPN1, HSPA8, HSPA5, RHBDD1, HSPB8, HSPA6, DAB2IP, DERL1, HSPA14, TM7SF3, HSPA13, ERN1, HSF1, BAX, TMBIM6, BAK1, HSPA1B, OPTN, HSPA1A	9206	28	19462	1.51004	1	0.342808	0.333174
GOTERM_BP_DIRECT	GO:0045736	negative regulation of cyclin-dependent protein serine/threonine kinase activity	20	0.199601	0.0228188	CDKN1C, HEXIM1, CEBPA, CDKN1A, MYOCD, CDKN1B, CDKN2A, PTEN, TNFAIP3, NR2F2, IPO7, IPO5, LATS1, HHEX, TFAP4, WEE2, LATS2, APC, CDK5RAP2, MEN1	9206	28	19462	1.51004	1	0.342808	0.333174
GOTERM_BP_DIRECT	GO:0009880	embryonic pattern specification	20	0.199601	0.037185	SMAD2, SMAD1, PGAP1, SMAD3, SATB2, ZBTB16, BMP7, MEIS2, SMAD5, DISP1, EFNB1, SHH, MEIS1, ERBB4, ZIC3, LHX1, MEIS3P1, SIM2, NODAL, FGFR2	9206	29	19462	1.45797	1	0.458943	0.446045
GOTERM_BP_DIRECT	GO:0006383	transcription from RNA polymerase III promoter	20	0.199601	0.037185	IVNS1ABP, GTF3C1, GTF3C2, CRCP, GTF3C4, GTF3C5, BRF1, GTF3C6, RO60, POLR3A, POLR3D, SNAPC3, POLR1C, POLR1D, POLR2E, POLR3F, POLR3G, POLR3H, POLR3K, POLR2K	9206	29	19462	1.45797	1	0.458943	0.446045
GOTERM_BP_DIRECT	GO:0071549	cellular response to dexamethasone stimulus	20	0.199601	0.037185	USP8, ERRFI1, TGFB1, MSTN, FECH, CBX3, SRD5A1, ARG1, CFLAR, AXIN2, FBXO32, NR3C1, ASS1, IGF1R, TFAP4, RPS6KB1, DDIT4, SMYD3, JAK2, EIF4E	9206	29	19462	1.45797	1	0.458943	0.446045
GOTERM_BP_DIRECT	GO:0035335	peptidyl-tyrosine dephosphorylation	20	0.199601	0.0571562	PTPRT, PTPN18, PTPN1, DUSP5, PTPRS, DUSP3, DUSP1, PTPRJ, PTPN22, PTPN11, DUSP18, PTPN12, PTPN13, PTPRF, DUSP6, DUSP7, PTPRZ1, UBASH3B, PGP, PTPN9	9206	30	19462	1.40937	1	0.603442	0.586483
GOTERM_BP_DIRECT	GO:0007269	neurotransmitter secretion	20	0.199601	0.0571562	SYT4, BRSK1, SNAPIN, UNC13A, SYT2, SYT1, STXBP3, NRXN1, STXBP1, STXBP2, NRXN3, WNT7A, LIN7A, SYN3, LIN7C, SYN1, PDZD11, PPT1, DGKI, ASIC1	9206	30	19462	1.40937	1	0.603442	0.586483
GOTERM_BP_DIRECT	GO:0031116	positive regulation of microtubule polymerization	20	0.199601	0.0571562	CDKN1B, DCTN1, ARL3, ARL2, SLAIN2, SLAIN1, CLIP1, NIN, OCLN, NAV3, MAP1B, RPS3, DRG1, MAPT, RAC1, MAPRE1, MET, CLASP1, CDK5RAP2, CDK5R1	9206	30	19462	1.40937	1	0.603442	0.586483
GOTERM_BP_DIRECT	GO:0045776	negative regulation of blood pressure	20	0.199601	0.0834819	GLP1R, MKKS, GCH1, NOS3, ADIPOQ, PTAFR, OPRL1, VEGFC, ABCC9, ABAT, APLN, CNR1, GJA5, NPY, ADM2, BDKRB1, NOS1, DRD2, PPARA, SNX5	9206	31	19462	1.36391	1	0.747189	0.726191
GOTERM_BP_DIRECT	GO:0060045	positive regulation of cardiac muscle cell proliferation	20	0.199601	0.0834819	YAP1, BMP10, MEF2C, NOTCH1, GATA6, NRG1, GLI1, MAPK14, RBPJ, TBX5, FGF2, TBX2, TGFBR3, FGF9, ERBB4, PIM1, CDK1, ZFPM2, FGFR2, BMPR1A	9206	31	19462	1.36391	1	0.747189	0.726191
GOTERM_BP_DIRECT	GO:0070979	protein K11-linked ubiquitination	20	0.199601	0.0834819	ANAPC13, UBE2H, AREL1, UBE2D4, ANAPC7, UBE2B, UBE2C, UBE2E3, UBE2D2, UBE2D3, UBE2E2, UBE2A, RNF4, ANAPC10, UBE2L3, UBE2W, FZR1, CDC27, ANAPC4, ANAPC5	9206	31	19462	1.36391	1	0.747189	0.726191
GOTERM_BP_DIRECT	GO:0031065	positive regulation of histone deacetylation	19	0.189621	8.07708e-05	SREBF1, SAP30BP, TGFB1, CTBP1, SUV39H1, AKAP8L, SMARCA5, AKAP8, BAZ2A, SIRT1, RRP8, PML, ING2, NIPBL, BCL6, APLNR, ZBTB7B, TP53, JDP2	9206	20	19462	2.00835	0.592108	0.00536957	0.00521867
GOTERM_BP_DIRECT	GO:0048268	clathrin coat assembly	19	0.189621	8.07708e-05	HIP1, SGIP1, CLTC, HIP1R, CLTB, CLTA, AP2B1, NSG1, PIK3C2A, CLINT1, SNAP91, GAK, DAB2, NSG2, FCHO1, FCHO2, AP2S1, EPS15, PICALM	9206	20	19462	2.00835	0.592108	0.00536957	0.00521867
GOTERM_BP_DIRECT	GO:1902455	negative regulation of stem cell population maintenance	19	0.189621	0.00031347	HDAC2, HDAC1, WNT9B, ARID4A, TET1, ARID4B, ING1, SAP30, ING2, BRMS1, RBBP4, SIN3A, SAP30L, BRMS1L, SAP130, SUDS3, RBBP7, SINHCAF, OGT	9206	21	19462	1.91272	0.969214	0.0163387	0.0158795
GOTERM_BP_DIRECT	GO:0036092	phosphatidylinositol-3-phosphate biosynthetic process	19	0.189621	0.000957831	BECN1, UVRAG, PIK3R4, PIK3R3, OCRL, SYNJ2, PIK3CB, PIK3C2A, ATG14, PIK3CG, PIK3C2B, FIG4, INPP4A, INPP4B, PIKFYVE, SYNJ1, PIK3CA, PIK3C3, ATM	9206	22	19462	1.82578	0.999976	0.0377086	0.0366489
GOTERM_BP_DIRECT	GO:0045948	positive regulation of translational initiation	19	0.189621	0.000957831	EIF2B5, KHDRBS1, YTHDF1, CDC123, DDX3X, YTHDF3, DAZ4, DAZ3, DAZ2, DAZ1, MTOR, UHMK1, DAZL, BOLL, LARP1, RPS6KB1, CCL5, POLR2D, HABP4	9206	22	19462	1.82578	0.999976	0.0377086	0.0366489
GOTERM_BP_DIRECT	GO:0007004	telomere maintenance via telomerase	19	0.189621	0.000957831	PIF1, HSP90AA1, MRE11, HSP90AB1, RFC1, PTGES3, PINX1, RPA1, TERF1, RAD50, TERT, DKC1, GAR1, NHP2, TNKS1BP1, POT1, TELO2, NOP10, WRAP53	9206	22	19462	1.82578	0.999976	0.0377086	0.0366489
GOTERM_BP_DIRECT	GO:0043523	regulation of neuron apoptotic process	19	0.189621	0.000957831	EGR1, G6PD, EGLN3, GRID2, MEF2C, EGLN2, SIGMAR1, LANCL1, KIF14, PCSK9, FAIM2, GATA3, PARK7, DKK1, UBB, TRIM2, AKT1S1, SARM1, NSMF	9206	22	19462	1.82578	0.999976	0.0377086	0.0366489
GOTERM_BP_DIRECT	GO:0045921	positive regulation of exocytosis	19	0.189621	0.00245316	FGB, RAB2B, RAB3A, ANXA2, CADPS, RAB27A, RAB27B, SYTL4, UNC13D, VSNL1, RAB9A, STXBP5, RAB5A, CLASP1, CFTR, S100A10, EXPH5, CLASP2, SNCA	9206	23	19462	1.74639	1	0.0775331	0.0753542
GOTERM_BP_DIRECT	GO:0048025	negative regulation of mRNA splicing, via spliceosome	19	0.189621	0.00245316	NPM1, DYRK1A, PTBP1, HNRNPK, PCBP4, U2AF2, C1QBP, HNRNPA2B1, RBM42, SAP18, RBM20, RNPS1, SRSF4, SRSF6, SRSF7, SRSF10, RBMX, RBM10, SRSF9	9206	23	19462	1.74639	1	0.0775331	0.0753542
GOTERM_BP_DIRECT	GO:0014911	positive regulation of smooth muscle cell migration	19	0.189621	0.00245316	PDGFRB, HDAC4, NRP1, SRC, ITGB3, ITGA2, SEMA6D, PDGFB, FOXO4, IGF1, RPS6KB1, MYC, CCL5, BCL2, CYP1B1, HAS2, CRK, TLR4, S100A11	9206	23	19462	1.74639	1	0.0775331	0.0753542
GOTERM_BP_DIRECT	GO:0048260	positive regulation of receptor-mediated endocytosis	19	0.189621	0.00547622	HIP1, CCL21, SGIP1, HFE, SERPINE1, AP2A1, CBL, APOA5, BICD1, SYNE1, RAB21, C3, HNRNPK, SYNJ1, KIF3A, PPT1, CCL19, LDLRAP1, B2M	9206	24	19462	1.67363	1	0.139124	0.135214
GOTERM_BP_DIRECT	GO:0051247	positive regulation of protein metabolic process	19	0.189621	0.00547622	MTPN, APP, TGFB1, CSF1, UHRF1, CHRNA7, NR1H3, WNT7A, INHBA, KLF4, KLF2, INS, NFKBIA, MAPK8, MAPK7, AGTR1, AKT1, CHRFAM7A, EIF4G1	9206	24	19462	1.67363	1	0.139124	0.135214
GOTERM_BP_DIRECT	GO:1903779	regulation of cardiac conduction	19	0.189621	0.0109423	TRPC1, ATP2A3, ATP2B4, ITPR1, ATP2A2, ATP2B3, ATP2B2, ITPR3, ATP2B1, SLC8A1, RYR3, SLC8A2, SLC8A3, ACE2, EHD3, TMEM65, NKX2-5, PRKACA, PRKACB	9206	25	19462	1.60668	1	0.220075	0.21389
GOTERM_BP_DIRECT	GO:0070316	regulation of G0 to G1 transition	19	0.189621	0.0109423	SMARCE1, SMARCD1, CDKN2B, SMARCC1, SMARCD2, PBRM1, SMARCB1, ACTL6A, ARID1A, SMARCA2, ARID1B, ACTB, BCL7A, DPF1, BCL7B, DPF2, DPF3, ARID2, BRD7	9206	25	19462	1.60668	1	0.220075	0.21389
GOTERM_BP_DIRECT	GO:0021542	dentate gyrus development	19	0.189621	0.0109423	POMT2, EMX2, BTG2, LEF1, PTEN, PROX1, NR2E1, POMGNT1, ATAT1, FXR1, NEUROD1, BLOC1S6, TUBA1A, FXR2, CDK6, LMX1A, SMO, MDK, DRD1	9206	25	19462	1.60668	1	0.220075	0.21389
GOTERM_BP_DIRECT	GO:0048844	artery morphogenesis	19	0.189621	0.0109423	NOTCH3, NRP1, FOXC1, PRRX1, PRDM1, HOXA13, TGFBR1, TGFBR2, SMAD7, VEGFA, ZMIZ1, GJA5, ANGPTL3, NF1, HES1, HOXA1, APOB, LDLR, ENG	9206	25	19462	1.60668	1	0.220075	0.21389
GOTERM_BP_DIRECT	GO:0031954	positive regulation of protein autophosphorylation	19	0.189621	0.0109423	MRE11, DDX3X, SRC, PDGFB, VEGFC, PRLR, INS, VEGFA, RAP2C, TOM1L1, RAD50, RASSF2, RAP2B, PDGFC, TNKS1BP1, CALM3, NBN, CALM1, CALM2	9206	25	19462	1.60668	1	0.220075	0.21389
GOTERM_BP_DIRECT	GO:0051000	positive regulation of nitric-oxide synthase activity	19	0.189621	0.0109423	SCARB1, NUS1, GCH1, S100A1, NPR3, PIK3CB, TERF2, ESR1, HIF1A, TNF, INS, DHFR, TERT, NOS1AP, AKT1, CALM3, AGTR2, CALM1, CALM2	9206	25	19462	1.60668	1	0.220075	0.21389
GOTERM_BP_DIRECT	GO:0051262	protein tetramerization	19	0.189621	0.0109423	APP, CPSF7, CPSF6, KCNC1, HOMER1, SHMT2, STK4, STK3, TRPM1, NUDT21, OXA1L, TRPM7, TRPM6, MS4A1, TP53, TRPM3, TP63, TP73, SNCA	9206	25	19462	1.60668	1	0.220075	0.21389
GOTERM_BP_DIRECT	GO:0071542	dopaminergic neuron differentiation	19	0.189621	0.0199501	CDNF, EN2, EN1, HIF1A, PHOX2B, TSHR, LRP6, VEGFA, NR4A2, DMRTA2, SHH, SFRP1, FGF8, LMX1A, SMO, RSPO2, OTX2, LMX1B, HPRT1	9206	26	19462	1.54489	1	0.313276	0.304472
GOTERM_BP_DIRECT	GO:0001782	B cell homeostasis	19	0.189621	0.0199501	LYN, SASH3, MEF2C, TRAF3IP2, CAMLG, RC3H1, FOXP3, TNFSF13B, DOCK10, DOCK11, BCL2L11, CASP3, BCL2, BAX, BAK1, IL7R, SOS1, SOS2, GAPT	9206	26	19462	1.54489	1	0.313276	0.304472
GOTERM_BP_DIRECT	GO:0043393	regulation of protein binding	19	0.189621	0.0199501	HDAC4, HDAC5, APP, PRMT8, PRMT7, SNAPIN, SRC, CBLB, PSEN1, TGFBR1, CDC42, TGFBR3, UBASH3B, LDLRAP1, DZIP1, PRKACA, CRK, PRKACB, CDON	9206	26	19462	1.54489	1	0.313276	0.304472
GOTERM_BP_DIRECT	GO:0046697	decidualization	19	0.189621	0.0199501	GHSR, PARP1, PARP2, VDR, TCF23, LIF, STC1, ASH1L, PTGS2, EPOR, CYP27B1, STC2, BSG, SPP1, JUNB, DEDD, CTSB, PPARD, MEN1	9206	26	19462	1.54489	1	0.313276	0.304472
GOTERM_BP_DIRECT	GO:0045022	early endosome to late endosome transport	19	0.189621	0.0199501	BECN1, PXK, ANKRD27, AKTIP, PIK3R4, LMTK2, EMP2, PTPN23, HOOK3, ATG14, EEA1, SNX16, HOOK1, KIF16B, WDR91, FLNA, PIK3C3, RAB5A, RAB7A	9206	26	19462	1.54489	1	0.313276	0.304472
GOTERM_BP_DIRECT	GO:0044255	cellular lipid metabolic process	19	0.189621	0.0199501	CCDC71L, BBS1, ATF2, ZNF670, DGAT2, SLC26A1, ABHD3, ABHD2, DIO2, ABHD15, ZMPSTE24, FAM135A, ABHD11, STAR, AWAT2, SCAP, LPIN1, LPIN2, LPIN3	9206	26	19462	1.54489	1	0.313276	0.304472
GOTERM_BP_DIRECT	GO:0030099	myeloid cell differentiation	19	0.189621	0.0199501	CDKN1C, CEBPA, CBFB, NCOA6, CEBPE, ZBTB16, TET2, PRKX, DLL1, TIRAP, PML, RUNX1, PRDX3, SNRK, ZFP36, TIFAB, IFI16, KAT6A, PIR	9206	26	19462	1.54489	1	0.313276	0.304472
GOTERM_BP_DIRECT	GO:0045332	phospholipid translocation	19	0.189621	0.0199501	ABCA1, ABCC1, ATP8B4, ATP8B3, TMEM30A, ATP8A2, ABCB1, TMEM30B, ATP8B2, ATP8A1, ATP8B1, ATP10D, ATP11C, ATP10B, ATP11B, TRIAP1, ATP11A, KCNN4, ATP9A	9206	26	19462	1.54489	1	0.313276	0.304472
GOTERM_BP_DIRECT	GO:0051899	membrane depolarization	19	0.189621	0.0336724	CHRNB2, EDN1, KMT2A, CHRNA5, CHRNA4, CHRNA7, CAV1, CHRNA6, PARK7, PRKCZ, PHOX2B, SLC6A4, P2RX7, CHRFAM7A, SCN5A, CACNG2, SCN3B, SCN1B, CNGB1	9206	27	19462	1.48767	1	0.440319	0.427945
GOTERM_BP_DIRECT	GO:0006699	bile acid biosynthetic process	19	0.189621	0.0336724	OSBPL9, HSD3B7, OSBPL7, OSBPL6, OSBPL3, OSBPL2, AKR1D1, HNF1A, ABCB11, CYP46A1, CYP7B1, BAAT, CYP7A1, CYP8B1, HSD17B10, CYP39A1, SCP2, OSBP, OSBPL1A	9206	27	19462	1.48767	1	0.440319	0.427945
GOTERM_BP_DIRECT	GO:0090200	positive regulation of release of cytochrome c from mitochondria	19	0.189621	0.0336724	HRK, MOAP1, BAD, BIK, BNIP3, MFF, MMP9, BBC3, PYCARD, BCL2L11, TNFSF10, PPIF, BAX, PMAIP1, BMF, BAK1, DNM1L, BID, TP53	9206	27	19462	1.48767	1	0.440319	0.427945
GOTERM_BP_DIRECT	GO:0050807	regulation of synapse organization	19	0.189621	0.0336724	IL10, PTPRT, GPM6A, VCP, WNT3A, IL10RA, TUBB, WNT5A, SLC7A11, TNF, CDH8, MECP2, TUBA1A, SLITRK2, SLITRK4, NEDD4, DAG1, GPR158, SHANK2	9206	27	19462	1.48767	1	0.440319	0.427945
GOTERM_BP_DIRECT	GO:0032753	positive regulation of interleukin-4 production	19	0.189621	0.0336724	SASH3, CD86, CEBPB, SYK, IL20RB, GATA3, IL1RAP, PRKCZ, FOXP3, HLA-E, SLC7A5, CD40LG, IRF4, TNFSF4, CD28, RARA, NLRP3, PRKCQ, HAVCR2	9206	27	19462	1.48767	1	0.440319	0.427945
GOTERM_BP_DIRECT	GO:0072332	intrinsic apoptotic signaling pathway by p53 class mediator	19	0.189621	0.0336724	DDX5, PPP1R13B, RRN3, POU4F1, EDA2R, RRP8, PYCARD, STK11, HINT1, IFI16, PERP, JMY, E2F1, BAX, E2F2, ZNF385B, PMAIP1, TP53, PDK2	9206	27	19462	1.48767	1	0.440319	0.427945
GOTERM_BP_DIRECT	GO:0001778	plasma membrane repair	19	0.189621	0.0336724	TRIM72, RAB3A, VPS4B, VPS4A, DYSF, SYTL4, SYT7, SYT11, CHMP1B, CHMP2B, CHMP1A, CHMP2A, ANXA6, CHMP4B, CHMP3, MYH9, CHMP4A, CHMP7, ARL8B	9206	27	19462	1.48767	1	0.440319	0.427945
GOTERM_BP_DIRECT	GO:2000779	regulation of double-strand break repair	19	0.189621	0.0532088	MEAF6, TRRAP, ACTL6A, YEATS4, DEK, PML, ACTB, MBTD1, MORF4L1, MRGBP, ING3, PPP4R2, RUVBL2, MORF4L2, UBR5, EPC1, TRIP12, ATRIP, ATR	9206	28	19462	1.43454	1	0.56637	0.550453
GOTERM_BP_DIRECT	GO:0060391	positive regulation of SMAD protein import into nucleus	19	0.189621	0.0532088	ACVR1, BMP10, SMAD4, TGFB1, BMPR2, PARP1, RBPMS, INHBA, BMP7, TGFBR1, BMP6, TGFBR2, NUP93, DAB2, BMP2, PPARG, JAK2, NODAL, BMPR1A	9206	28	19462	1.43454	1	0.56637	0.550453
GOTERM_BP_DIRECT	GO:0010332	response to gamma radiation	19	0.189621	0.0532088	TIGAR, PRKAA1, PARP1, DCUN1D3, XRCC2, LIG4, GATA3, CBL, SOD2, PML, IL1A, MYC, BCL2, TRIM13, BAX, BAK1, ERCC6, TP53, MEN1	9206	28	19462	1.43454	1	0.56637	0.550453
GOTERM_BP_DIRECT	GO:0002092	positive regulation of receptor internalization	19	0.189621	0.0532088	ATAD1, CD63, SYK, WNT3A, EGF, INSR, FMR1, PCSK9, ARRB1, ARRB2, VEGFA, GREM1, AHI1, TBC1D5, NTF3, PLCG2, DRD2, HAMP, AP2M1	9206	28	19462	1.43454	1	0.56637	0.550453
GOTERM_BP_DIRECT	GO:0061098	positive regulation of protein tyrosine kinase activity	19	0.189621	0.0794294	PTPN1, PRNP, EPHA4, APP, WNT3A, PDGFB, SRCIN1, LRP8, EFNA1, GRM5, GPRC5B, RELN, DLG3, ERBB3, DLG4, DOK7, ABI1, DVL2, GAS6	9206	29	19462	1.38507	1	0.732413	0.71183
GOTERM_BP_DIRECT	GO:0045197	establishment or maintenance of epithelial cell apical/basal polarity	19	0.189621	0.0794294	CRB2, MPP2, ARF4, CRB1, CDX2, ILK, SYNJ2BP, PRKCZ, PARD3B, PARD6B, DLG1, DLG2, DLG3, DLG4, LRRC7, PARD3, DLG5, MARK2, LLGL1	9206	29	19462	1.38507	1	0.732413	0.71183
GOTERM_BP_DIRECT	GO:0006997	nucleus organization	19	0.189621	0.0794294	GOLM1, PITPNB, VPS4B, VPS4A, WDR73, LEMD3, SYNE1, ATXN7, CHMP1B, CHEK1, CHMP2B, CHMP1A, CHMP2A, CHMP4B, CHMP3, CHMP4A, CHMP7, RNF103-CHMP3, PLEC	9206	29	19462	1.38507	1	0.732413	0.71183
GOTERM_BP_DIRECT	GO:0033137	negative regulation of peptidyl-serine phosphorylation	19	0.189621	0.0794294	DMTN, HGF, PDE4D, CAV1, PAQR3, PTEN, DKK1, PPM1F, SMAD7, RASSF2, INPP5F, DDIT4, CNKSR3, BDKRB2, NCK2, BAX, BAK1, GPD1L, NCK1	9206	29	19462	1.38507	1	0.732413	0.71183
GOTERM_BP_DIRECT	GO:0048714	positive regulation of oligodendrocyte differentiation	19	0.189621	0.0794294	PRMT5, HDAC2, MYRF, HDAC1, CXCR4, TNFRSF1B, MTOR, SHH, PTPRZ1, MDK, RHEB, DAG1, PPARG, NKX6-1, ASPA, ZNF365, NKX2-2, TLR2, TP73	9206	29	19462	1.38507	1	0.732413	0.71183
GOTERM_BP_DIRECT	GO:0019915	lipid storage	19	0.189621	0.0794294	STAT5A, STAT5B, DGAT2, CAV1, HEXA, CIDEA, FITM2, CIDEC, BSCL2, ACVR1C, GM2A, CRY2, NRIP1, ANGPTL3, CRY1, PLIN3, B4GALNT1, CD36, PNPLA2	9206	29	19462	1.38507	1	0.732413	0.71183
GOTERM_BP_DIRECT	GO:0003203	endocardial cushion morphogenesis	18	0.179641	0.00167688	SMAD2, ACVR1, ACVRL1, TGFB2, NOTCH1, NOS3, NOG, TWIST1, TBX2, HEYL, ADAMTS5, BMP2, APC, MDM2, MDM4, SOX9, ENG, BMPR1A	9206	21	19462	1.81205	1	0.0580524	0.056421
GOTERM_BP_DIRECT	GO:1902004	positive regulation of beta-amyloid formation	18	0.179641	0.00412165	ABCA2, EPHA4, GSK3A, IFNGR1, ROCK2, CHRNA7, SLC2A13, CSNK1E, TNF, RELA, EFNA1, IFNG, LRRTM3, SP1, CASP3, CHRFAM7A, ABCG1, PICALM	9206	22	19462	1.72968	1	0.112706	0.109538
GOTERM_BP_DIRECT	GO:0039702	viral budding via host ESCRT complex	18	0.179641	0.00412165	TSG101, PDCD6IP, VPS4B, VPS4A, VPS37C, VPS37D, VPS37A, VPS37B, CHMP1B, CHMP2B, CHMP1A, CHMP2A, MVB12A, CHMP4B, CHMP3, CHMP4A, CHMP7, VPS28	9206	22	19462	1.72968	1	0.112706	0.109538
GOTERM_BP_DIRECT	GO:2000179	positive regulation of neural precursor cell proliferation	18	0.179641	0.00412165	KDM1A, WNT3A, FZD9, NAP1L1, PROX1, NR2E1, ASCL1, GNAI2, DLL4, DISP3, ADGRG1, MDK, LHX2, FLNA, INSM1, TOX, NES, CDON	9206	22	19462	1.72968	1	0.112706	0.109538
GOTERM_BP_DIRECT	GO:0051016	barbed-end actin filament capping	18	0.179641	0.00884904	GSN, FLII, AVIL, RDX, TWF2, TWF1, CAPG, ADD3, TRIOBP, ADD1, ADD2, EPS8, SCIN, CAPZB, CAPZA1, CAPZA2, NCK2, NCK1	9206	23	19462	1.65448	1	0.19076	0.185399
GOTERM_BP_DIRECT	GO:0018345	protein palmitoylation	18	0.179641	0.00884904	ZDHHC20, ZDHHC5, ZDHHC23, ZDHHC21, ZDHHC7, ZDHHC8, ZDHHC22, ZDHHC16, ZDHHC2, ZDHHC17, ZDHHC14, ZDHHC3, ZDHHC15, PORCN, ZDHHC18, HHAT, ZDHHC9, GLUL	9206	23	19462	1.65448	1	0.19076	0.185399
GOTERM_BP_DIRECT	GO:0007492	endoderm development	18	0.179641	0.00884904	TGFB1, NOTCH1, SMAD3, HDAC1, ONECUT1, WNT8A, GATA4, LAMC1, EXT1, EPB41L5, ARC, KIF16B, PAX9, NKX2-1, PELO, MIXL1, TNRC6A, BPTF	9206	23	19462	1.65448	1	0.19076	0.185399
GOTERM_BP_DIRECT	GO:0035855	megakaryocyte development	18	0.179641	0.00884904	MED1, SRF, VPS33B, PTPN11, GP5, FLI1, MEIS1, THPO, TAL1, KIT, ABI1, FLNA, EP300, PIP4K2A, SH2B3, WASF2, ZFPM1, ZNF385A	9206	23	19462	1.65448	1	0.19076	0.185399
GOTERM_BP_DIRECT	GO:2000378	negative regulation of reactive oxygen species metabolic process	18	0.179641	0.0170402	TFAP2A, BECN1, G6PD, TIGAR, BNIP3, MMP3, BRCA1, AATF, HIF1A, PAX2, SIRT2, HK2, SIRT3, BCR, BCL2, VDAC1, TP53, ATG5	9206	24	19462	1.58554	1	0.286636	0.278581
GOTERM_BP_DIRECT	GO:0032402	melanosome transport	18	0.179641	0.0170402	RAB1A, MKKS, MREG, DCTN2, DCTN1, MYO5A, RAB27A, RAB27B, RAB11A, RAB11B, BLOC1S5, BLOC1S6, MLPH, BLOC1S3, BBS7, RAB17, BBS5, BBS4	9206	24	19462	1.58554	1	0.286636	0.278581
GOTERM_BP_DIRECT	GO:0060038	cardiac muscle cell proliferation	18	0.179641	0.0170402	SMAD1, TGFB2, BMP10, NDRG4, FOXC1, NOTCH1, GATA6, TBX5, SAV1, SKI, TGFBR3, MAPK11, FGF9, PRKAR1A, ABL1, JARID2, NKX2-5, ARID2	9206	24	19462	1.58554	1	0.286636	0.278581
GOTERM_BP_DIRECT	GO:0030521	androgen receptor signaling pathway	18	0.179641	0.0170402	DDX17, RWDD1, KDM3A, DDX5, TMF1, KDM4C, RNF14, ZDHHC7, UBE3A, ARID1A, RHOA, DNAJA1, AR, ZMIZ1, PMEPA1, MAPK1, FKBP4, NKX3-1	9206	24	19462	1.58554	1	0.286636	0.278581
GOTERM_BP_DIRECT	GO:0043473	pigmentation	18	0.179641	0.0170402	SZT2, EDA, EN1, HPS3, HPS5, MYSM1, ARCN1, EDAR, FIG4, VANGL1, ATRN, TH, KIT, BLOC1S3, NF1, SNAI2, DRD2, ATP7A	9206	24	19462	1.58554	1	0.286636	0.278581
GOTERM_BP_DIRECT	GO:0046580	negative regulation of Ras protein signal transduction	18	0.179641	0.0170402	TGFB2, MAPKAP1, SPRY4, DAB2IP, SYNGAP1, RASA4, RASA1, RASA2, NUP62, SPRY3, MFN2, SPRY2, SPRY1, STAMBP, EPHB2, LZTR1, FBP1, TRIM67	9206	24	19462	1.58554	1	0.286636	0.278581
GOTERM_BP_DIRECT	GO:0008361	regulation of cell size	18	0.179641	0.0170402	RAP1GAP2, VAV3, MTPN, RARG, RDX, MSN, CLN8, ARHGAP5, IQGAP3, MTOR, ARHGAP35, VAV2, RPTOR, CREB1, XK, RAC1, IL7R, WDTC1	9206	24	19462	1.58554	1	0.286636	0.278581
GOTERM_BP_DIRECT	GO:0071310	cellular response to organic substance	18	0.179641	0.0170402	TRIM71, EGR2, EDN1, TRPA1, DAPK1, RIPK2, SATB2, STAT2, STAT3, SYP, POU3F2, IQGAP3, CUX2, IL1B, BCL2, TIMP3, STAT6, CALR	9206	24	19462	1.58554	1	0.286636	0.278581
GOTERM_BP_DIRECT	GO:0000375	RNA splicing, via transesterification reactions	18	0.179641	0.0299981	SF3A3, SF3B4, DBR1, SF3B3, SCAF11, GEMIN2, DDX23, PRPF8, SRRM1, PRPF4, TRA2B, KHSRP, MPHOSPH10, SRSF4, SLU7, SMNDC1, SRSF10, SF3B1	9206	25	19462	1.52212	1	0.403683	0.392338
GOTERM_BP_DIRECT	GO:0007569	cell aging	18	0.179641	0.0299981	RWDD1, NPM1, MORC3, PRELP, MIF, SIRT1, TBX3, TBX2, MNT, WRN, ZMIZ1, NUP62, PDCD4, BCL2, CDK1, TP53, TP63, LIMS1	9206	25	19462	1.52212	1	0.403683	0.392338
GOTERM_BP_DIRECT	GO:0048589	developmental growth	18	0.179641	0.0299981	SMAD4, SMAD3, SRF, ADM, GATA3, TYMS, GLI3, HOXA11, GLI2, PYGO2, NIPBL, CHST11, ZMIZ1, ALKBH1, EIF4H, GNAS, GAS1, BMPR1A	9206	25	19462	1.52212	1	0.403683	0.392338
GOTERM_BP_DIRECT	GO:0071108	protein K48-linked deubiquitination	18	0.179641	0.0299981	OTUD4, OTUB2, USP25, USP8, USP37, USP5, USP20, MINDY2, USP33, USP34, TNFAIP3, OTUD7B, YOD1, VCPIP1, ATXN3, BAP1, OTUD3, OTUB1	9206	25	19462	1.52212	1	0.403683	0.392338
GOTERM_BP_DIRECT	GO:0071353	cellular response to interleukin-4	18	0.179641	0.0299981	XBP1, RPL3, HSP90AB1, HSPA5, ARG1, IL24, LEF1, KEAP1, GATA3, PML, ALAD, TUBA1B, ADAMTS13, CDK4, SHPK, FASN, IMPDH2, MCM2	9206	25	19462	1.52212	1	0.403683	0.392338
GOTERM_BP_DIRECT	GO:0017015	regulation of transforming growth factor beta receptor signaling pathway	18	0.179641	0.0299981	SMAD2, SMAD4, TGFB1, SMAD3, SMURF2, ITGA3, SOX11, NREP, SMAD7, TGFBR3, LATS1, ZEB1, LATS2, LOX, ZNF703, FOLR1, TRIM33, ENG	9206	25	19462	1.52212	1	0.403683	0.392338
GOTERM_BP_DIRECT	GO:0036120	cellular response to platelet-derived growth factor stimulus	18	0.179641	0.0299981	PDGFRB, ERRFI1, YES1, HDAC1, SRC, ITGB3, SYAP1, RDX, PDGFB, IQGAP1, CBL, CORO1B, CCNA2, MYC, HAS2, FYN, ATP7A, TLR4	9206	25	19462	1.52212	1	0.403683	0.392338
GOTERM_BP_DIRECT	GO:0051896	regulation of protein kinase B signaling	18	0.179641	0.0489777	PPP1R16B, NTRK2, NTRK3, PTEN, GATA4, MIR21, PTPN13, EGFR, MTOR, RNF41, STK11, CEACAM1, SESN3, INPP5F, RRAS, RICTOR, FBXL2, RAPGEF3	9206	26	19462	1.46358	1	0.544295	0.528999
GOTERM_BP_DIRECT	GO:0040014	regulation of multicellular organism growth	18	0.179641	0.0749969	STAT5A, FTO, STAT5B, APP, HDAC3, STAT3, HTRA2, IGF1, GDF5, FOSL2, ZMPSTE24, GHR, ATRN, NPPC, SGPL1, PIK3CA, CDK4, MFSD2A	9206	27	19462	1.40937	1	0.705606	0.685776
GOTERM_BP_DIRECT	GO:0043616	keratinocyte proliferation	18	0.179641	0.0749969	CDKN1A, PTCH1, WNT16, OVOL1, EREG, EFNB2, IFT74, IFT52, FERMT1, ZEB1, CD109, NFKBIZ, CDH13, SFN, IRF6, TP63, IL17A, PPARD	9206	27	19462	1.40937	1	0.705606	0.685776
GOTERM_BP_DIRECT	GO:0016601	Rac protein signal transduction	18	0.179641	0.0749969	FARP2, NCKAP1, DOCK5, CYFIP1, HACE1, DBNL, RHOG, RHOH, EPS8, TIAM1, ABI2, ELMO1, NF1, CDH13, KRAS, RAC1, WASF1, WASF2	9206	27	19462	1.40937	1	0.705606	0.685776
GOTERM_BP_DIRECT	GO:0050773	regulation of dendrite development	17	0.169661	0.000294459	DGKG, CDKL5, CAMK1D, BCL11A, SEZ6, RHOA, CAMSAP2, CRKL, CDC20, PREX1, CSMD3, RTN4IP1, RAB17, CRK, DBN1, MARK1, MFSD2A	9206	18	19462	1.99661	0.961977	0.0155855	0.0151475
GOTERM_BP_DIRECT	GO:0071375	cellular response to peptide hormone stimulus	17	0.169661	0.00290839	GRIA1, XBP1, SPINK1, MAX, SRC, CAV1, ZFP36L1, POR, CYP11B2, MAP1B, APEX1, CYP11B1, MDM2, VDAC2, WNT1, NKX6-1, MEN1	9206	20	19462	1.79695	1	0.088463	0.0859769
GOTERM_BP_DIRECT	GO:0048193	Golgi vesicle transport	17	0.169661	0.00290839	TRAPPC3L, TRAPPC3, SLC10A7, TRAPPC10, ARL1, STX10, GOLGA8B, GOLGA4, CCDC91, GOLGA5, VPS51, TRAPPC6B, VPS41, SPIRE2, STX6, SPIRE1, PRKD1	9206	20	19462	1.79695	1	0.088463	0.0859769
GOTERM_BP_DIRECT	GO:0048024	regulation of mRNA splicing, via spliceosome	17	0.169661	0.00684923	KHDRBS1, RBM39, TIA1, KHDRBS2, YTHDC1, QKI, JMJD6, SRRM1, SRPK1, HNRNPK, SON, RBM20, SRSF3, RBM23, METTL16, SRSF10, SF1	9206	21	19462	1.71138	1	0.157535	0.153108
GOTERM_BP_DIRECT	GO:0015804	neutral amino acid transport	17	0.169661	0.00684923	SLC38A1, SLC43A2, SLC6A17, SLC6A15, SLC43A1, SLC1A3, SLC1A5, SLC7A10, SLC7A5, SLC7A6, SLC7A8, SLC7A9, SLC25A12, SLC38A2, SLC38A5, SLC38A4, SLC25A13	9206	21	19462	1.71138	1	0.157535	0.153108
GOTERM_BP_DIRECT	GO:0042766	nucleosome mobilization	17	0.169661	0.00684923	INO80C, INO80B, INO80D, ACTR5, MCRS1, ACTL6A, SMARCA5, ACTR8, INO80, ARID1A, UCHL5, YY1, CHRAC1, RUVBL2, POLE3, NFRKB, BPTF	9206	21	19462	1.71138	1	0.157535	0.153108
GOTERM_BP_DIRECT	GO:0046827	positive regulation of protein export from nucleus	17	0.169661	0.00684923	YWHAE, GSK3B, TCF7L2, CTDSPL2, PPM1A, XPO4, IL1B, TPR, MDM2, SFN, ANP32B, PRKD1, GAS6, PRKACA, EMD, PRKACB, RAPGEF3	9206	21	19462	1.71138	1	0.157535	0.153108
GOTERM_BP_DIRECT	GO:0032211	negative regulation of telomere maintenance via telomerase	17	0.169661	0.00684923	CTC1, PIF1, SRC, TINF2, PINX1, HNRNPU, NAT10, TERF1, TERF2, PML, EXOSC10, GNL3L, XRN1, POT1, HNRNPC, HNRNPA1, DCP2	9206	21	19462	1.71138	1	0.157535	0.153108
GOTERM_BP_DIRECT	GO:0031018	endocrine pancreas development	17	0.169661	0.00684923	ONECUT2, GIPR, ONECUT1, EIF2AK3, RFX3, HNF1B, HNF1A, GIP, NEUROD1, IL6, RFX6, ZNF800, BAK1, SOX9, IL6R, SOX4, MNX1	9206	21	19462	1.71138	1	0.157535	0.153108
GOTERM_BP_DIRECT	GO:0061028	establishment of endothelial barrier	17	0.169661	0.00684923	PPP1R16B, PDE4D, RDX, PDE2A, MSN, ICAM1, RAP1B, EDNRA, RAP1A, EDNRB, RAPGEF1, MYADM, F2RL1, RAPGEF2, HPSE, EZR, RAPGEF3	9206	21	19462	1.71138	1	0.157535	0.153108
GOTERM_BP_DIRECT	GO:0060218	hematopoietic stem cell differentiation	17	0.169661	0.00684923	LMBR1L, MED1, XRCC5, SRF, MLLT3, CHD2, MEOX1, EXT1, UFL1, ZFP36, SFRP1, CDK6, TAL1, HOXB4, BCL2, SH2B3, TP53	9206	21	19462	1.71138	1	0.157535	0.153108
GOTERM_BP_DIRECT	GO:0071539	protein localization to centrosome	17	0.169661	0.0141228	STIL, DCTN2, C2CD3, CEP350, CCDC14, CSNK1D, SNX10, HOOK3, AURKA, PCM1, KIAA0753, CEP250, CEP192, MAPRE1, DISC1, BBS4, MCPH1	9206	22	19462	1.63359	1	0.247884	0.240918
GOTERM_BP_DIRECT	GO:0071711	basement membrane organization	17	0.169661	0.0141228	POMT2, ITGB1, CAV2, CAV1, PRICKLE1, SPINT2, NID1, POMGNT1, NID2, RIC8A, EXT1, FERMT1, FLRT2, COL4A1, PXDN, DAG1, HMCN1	9206	22	19462	1.63359	1	0.247884	0.240918
GOTERM_BP_DIRECT	GO:0016079	synaptic vesicle exocytosis	17	0.169661	0.0141228	SNAP25, SNAPIN, RAB3A, CADPS, BRAF, CPLX2, CPLX1, CPLX3, P2RX7, RIMS1, RAP1A, PCLO, DNAJC5, OTOF, PIP5K1C, VAMP2, SNCA	9206	22	19462	1.63359	1	0.247884	0.240918
GOTERM_BP_DIRECT	GO:0060252	positive regulation of glial cell proliferation	17	0.169661	0.0141228	LYN, PRKCH, PLAG1, VEGFC, NTN1, TNF, ETV5, MECP2, SLC7A5, UFL1, PPP1CC, IL6, IL1B, MYC, MYB, E2F1, KRAS	9206	22	19462	1.63359	1	0.247884	0.240918
GOTERM_BP_DIRECT	GO:0031929	TOR signaling	17	0.169661	0.0141228	RPS6, GATA3, HIF1A, MTOR, RPTOR, FLCN, CCDC88A, LARP1, RPS6KB1, TIPRL, EIF4EBP1, AKT1, EIF4EBP2, RICTOR, FNIP1, DISC1, RHEBL1	9206	22	19462	1.63359	1	0.247884	0.240918
GOTERM_BP_DIRECT	GO:0002755	MyD88-dependent toll-like receptor signaling pathway	17	0.169661	0.0141228	IRAK3, IRAK4, TIRAP, HSPD1, IKBKB, IRAK1, TNIP1, IRAK2, TRAF6, TLR8, TLR10, TLR6, TLR5, MAP3K7, TLR4, MYD88, TLR2	9206	22	19462	1.63359	1	0.247884	0.240918
GOTERM_BP_DIRECT	GO:0002042	cell migration involved in sprouting angiogenesis	17	0.169661	0.0141228	ITGB1, NRP1, EGR3, SRF, PIK3R3, CLEC14A, FGF2, ROBO1, VEGFA, GREM1, EFNB2, NR4A1, MMRN2, KDR, AKT1, EPHB4, GPLD1	9206	22	19462	1.63359	1	0.247884	0.240918
GOTERM_BP_DIRECT	GO:0045116	protein neddylation	17	0.169661	0.0261771	UBE2F, DCUN1D5, DCUN1D3, AKTIP, GPS1, DCUN1D4, DCUN1D1, COPS7B, DCUN1D2, COPS7A, RNF7, RBX1, COPS4, COPS3, COPS6, COPS2, COPS8	9206	23	19462	1.56256	1	0.369273	0.358895
GOTERM_BP_DIRECT	GO:0060324	face development	17	0.169661	0.0261771	MKKS, MAP2K1, RARG, MAP2K2, SRF, WNT5A, ZFAND5, BRAF, ALDH1A3, EDNRA, ZIC3, ALDH1A2, RARA, HOXB3, MAPK1, RAF1, BBS4	9206	23	19462	1.56256	1	0.369273	0.358895
GOTERM_BP_DIRECT	GO:1901214	regulation of neuron death	17	0.169661	0.0261771	DCC, CHRNA7, LRRK2, RRAS2, GPR75, TSC1, DHCR24, TBK1, UBB, RILPL1, CCL5, CHORDC1, SARM1, CHP1, CHRFAM7A, SNCB, SNCA	9206	23	19462	1.56256	1	0.369273	0.358895
GOTERM_BP_DIRECT	GO:0030318	melanocyte differentiation	17	0.169661	0.0261771	USP13, OCA2, MEF2C, MREG, EDN3, OR51E2, TYRP1, HPS4, RAB27A, MITF, GLI3, BLOC1S6, EDNRB, KIT, BCL2, ENPP1, ADAMTS9	9206	23	19462	1.56256	1	0.369273	0.358895
GOTERM_BP_DIRECT	GO:0030705	cytoskeleton-dependent intracellular transport	17	0.169661	0.0261771	MYO10, TUBB, PRICKLE1, HOOK3, TUBA1C, CCDC88A, TUBA1B, TUBA1A, HOOK1, KIF5C, KIF5B, KIF13A, CCDC88C, KIF5A, KIF1C, KIF1B, KIF1A	9206	23	19462	1.56256	1	0.369273	0.358895
GOTERM_BP_DIRECT	GO:0042059	negative regulation of epidermal growth factor receptor signaling pathway	17	0.169661	0.0261771	ERRFI1, TSG101, DUSP3, MVP, ITGA1, DAB2IP, TGFA, PTPRJ, CBL, EGFR, ZFYVE28, BTC, RNF115, EPGN, NUP62, PTPN3, HBEGF	9206	23	19462	1.56256	1	0.369273	0.358895
GOTERM_BP_DIRECT	GO:0061351	neural precursor cell proliferation	17	0.169661	0.0261771	BBS1, WDR47, ILK, TARBP2, ADGRG1, MELK, NFIA, BLOC1S2, ORC3, TRNP1, NDUFS2, ZNF503, RARB, DBN1, TMEM14B, LIMS2, LNX2	9206	23	19462	1.56256	1	0.369273	0.358895
GOTERM_BP_DIRECT	GO:0035567	non-canonical Wnt signaling pathway	17	0.169661	0.0261771	FZD1, FZD3, FZD2, FZD5, FZD4, RYK, FZD7, FZD6, WNT5A, FZD9, FZD8, SFRP1, FRZB, TMEM67, CCDC88C, DVL2, DVL3	9206	23	19462	1.56256	1	0.369273	0.358895
GOTERM_BP_DIRECT	GO:0010839	negative regulation of keratinocyte proliferation	17	0.169661	0.0444509	MED1, INTU, VDR, PTCH1, CASK, PTPRK, OVOL1, EFNB2, IFT74, IFT52, ZEB1, CD109, KLF9, SNAI2, SFN, IRF6, FGFR2	9206	24	19462	1.49746	1	0.516748	0.502225
GOTERM_BP_DIRECT	GO:1901673	regulation of mitotic spindle assembly	17	0.169661	0.0444509	VPS4B, HNRNPU, CCSAP, EML3, CHMP1B, TPR, CHMP2B, CHMP1A, CHMP2A, DRG1, CHMP4B, CHMP3, CHMP4A, CEP97, CHMP7, HSPA1B, HSPA1A	9206	24	19462	1.49746	1	0.516748	0.502225
GOTERM_BP_DIRECT	GO:0071425	hematopoietic stem cell proliferation	17	0.169661	0.0444509	CTC1, CEBPA, YTHDF2, WNT2B, XRCC5, WNT5A, NKAP, SHB, ETV6, RUNX1, BABAM1, SART3, HOXB4, ARIH2, SNAI2, WNT1, CD34	9206	24	19462	1.49746	1	0.516748	0.502225
GOTERM_BP_DIRECT	GO:1900181	negative regulation of protein localization to nucleus	17	0.169661	0.0444509	GSK3B, APP, MAGED1, DCLK3, OTUD7B, YWHAZ, MTOR, DCLK1, LATS1, FLCN, LATS2, TMEM98, TRIM29, SIN3A, FBXO4, CTNNA1, CLDN18	9206	24	19462	1.49746	1	0.516748	0.502225
GOTERM_BP_DIRECT	GO:0051090	regulation of sequence-specific DNA binding transcription factor activity	17	0.169661	0.0444509	KDM5A, CREBZF, SPI1, SYK, FANCA, POU4F1, CARF, CDKN2AIP, MAPK10, MAPK9, MAPK8, STK36, C8ORF44-SGK3, HMOX1, SGK3, SGK1, ZBTB7A	9206	24	19462	1.49746	1	0.516748	0.502225
GOTERM_BP_DIRECT	GO:0001836	release of cytochrome c from mitochondria	17	0.169661	0.0444509	BAD, FZD9, MFF, SOD2, TIMM50, BBC3, BCL2, CASP2, BAX, PMAIP1, SFN, BAK1, DNM1L, BID, TP53, MCL1, BCL2L1	9206	24	19462	1.49746	1	0.516748	0.502225
GOTERM_BP_DIRECT	GO:0045943	positive regulation of transcription from RNA polymerase I promoter	17	0.169661	0.0701447	UTP15, BNC1, EIF2AK3, SMARCA5, WDR75, DDX21, DEK, BAZ1B, WDR43, PHF8, DHX33, CARM1, ERBB2, UBTF, ERCC6, SF3B1, ATF4	9206	25	19462	1.43756	1	0.667127	0.648379
GOTERM_BP_DIRECT	GO:0010596	negative regulation of endothelial cell migration	17	0.169661	0.0701447	ACVRL1, BMP10, SP100, DAB2IP, PTPRM, STC1, MIR21, NR2F2, VASH1, SYNJ2BP, THBS1, DCN, DLL4, APOH, KRIT1, PATZ1, ADAMTS9	9206	25	19462	1.43756	1	0.667127	0.648379
GOTERM_BP_DIRECT	GO:0051571	positive regulation of histone H3-K4 methylation	17	0.169661	0.0701447	SMAD4, DNMT1, AUTS2, KMT2A, PHF20, MCRS1, CTR9, BRCA1, HCFC1, SNW1, KANSL1, KANSL2, MYB, DNMT3B, CTNNB1, OGT, AUTS8	9206	25	19462	1.43756	1	0.667127	0.648379
GOTERM_BP_DIRECT	GO:0042908	xenobiotic transport	17	0.169661	0.0701447	ABCC3, SLC22A4, SLC22A3, ABCC1, SLC22A6, SLC15A2, SLC47A1, SLC31A1, SLC43A3, ABCC5, ABCA3, ABCB5, NR1I2, SLC2A1, SLC7A5, GJA1, SLC29A4	9206	25	19462	1.43756	1	0.667127	0.648379
GOTERM_BP_DIRECT	GO:0032438	melanosome organization	17	0.169661	0.0701447	SNAPIN, TYRP1, SHROOM2, AP3D1, AP3B1, BLOC1S4, RAB32, BACE2, BLOC1S5, PIKFYVE, BLOC1S6, AP1G1, BLOC1S2, KIF13A, BLOC1S3, RAB38, AP1M1	9206	25	19462	1.43756	1	0.667127	0.648379
GOTERM_BP_DIRECT	GO:0043069	negative regulation of programmed cell death	17	0.169661	0.0701447	KANK2, BECN1, BNIP3L, TIGAR, TSC22D1, BNIP3, AMIGO2, TM7SF3, POU4F1, PAX2, DPP8, DPP9, KIT, NUP62, PLCG2, TMEM109, DCPS	9206	25	19462	1.43756	1	0.667127	0.648379
GOTERM_BP_DIRECT	GO:0006672	ceramide metabolic process	17	0.169661	0.0701447	ASAH2, CERK, HTRA2, ORMDL1, CLN8, ABCA12, ACER2, PPP2CA, PLA2G15, SMPD3, TM9SF2, SGPL1, PPP2R1A, ORMDL2, ACER3, ORMDL3, NSMAF	9206	25	19462	1.43756	1	0.667127	0.648379
GOTERM_BP_DIRECT	GO:0006878	cellular copper ion homeostasis	16	0.159681	0.00187231	ARF3, COX19, PRNP, APP, ARF1, SLC31A2, ABCB6, SLC31A1, ATOX1, ANKRD9, MT2A, ATP7B, SCO1, CCDC22, ATP7A, PRND	9206	18	19462	1.87916	1	0.0626095	0.06085
GOTERM_BP_DIRECT	GO:0061157	mRNA destabilization	16	0.159681	0.00187231	FTO, YTHDF1, YTHDF2, ROCK1, YTHDF3, CELF1, ROCK2, HNRNPR, PUM1, MEX3D, GIGYF2, FXR1, METTL14, FXR2, METTL16, RBM24	9206	18	19462	1.87916	1	0.0626095	0.06085
GOTERM_BP_DIRECT	GO:1904385	cellular response to angiotensin	16	0.159681	0.00187231	NONO, PRKCD, CYBA, INHBA, CDC6, SLC30A10, ARID1B, RELA, NFKB1, IGF1R, BRIP1, MYC, HSF1, PRKD1, MAP3K7, NFE2L2	9206	18	19462	1.87916	1	0.0626095	0.06085
GOTERM_BP_DIRECT	GO:2000786	positive regulation of autophagosome assembly	16	0.159681	0.00499266	SH3GLB1, BECN1, MOAP1, LRSAM1, RALB, SNX30, SNX4, SNX18, ATG2A, RAB3GAP2, PIP4K2A, PIP4K2B, ULK1, PIP4K2C, SNX7, RAB3GAP1	9206	19	19462	1.78026	1	0.130114	0.126457
GOTERM_BP_DIRECT	GO:0010803	regulation of tumor necrosis factor-mediated signaling pathway	16	0.159681	0.00499266	SYK, SPPL2B, SPHK1, SPPL2A, MIB2, SPATA2, TNFAIP3, HIPK1, PYCARD, IKBKB, CYLD, CASP8, NKIRAS2, MAPKAPK2, OTULIN, ULK1	9206	19	19462	1.78026	1	0.130114	0.126457
GOTERM_BP_DIRECT	GO:0035162	embryonic hemopoiesis	16	0.159681	0.00499266	CCDC134, MED1, KMT2A, GATA3, HIF1A, PBX1, TGFBR2, TPO, KITLG, TAL1, BLOC1S2, KIT, KDR, SH2B3, ZFPM1, ATF4	9206	19	19462	1.78026	1	0.130114	0.126457
GOTERM_BP_DIRECT	GO:2000737	negative regulation of stem cell differentiation	16	0.159681	0.00499266	YAP1, YTHDF2, NOTCH1, JAG1, STAT3, ESRRB, HNRNPU, ZFP36L2, TBX3, TRIM6, LBH, HES1, CDK12, CDK13, HES5, EZH2	9206	19	19462	1.78026	1	0.130114	0.126457
GOTERM_BP_DIRECT	GO:0090190	positive regulation of branching involved in ureteric bud morphogenesis	16	0.159681	0.00499266	TGFB1, WNT2B, MAGED1, NOG, SIX1, PAX2, VEGFA, GREM1, PAX8, GDNF, SMO, SIX4, LHX1, SOX9, AGTR2, LGR4	9206	19	19462	1.78026	1	0.130114	0.126457
GOTERM_BP_DIRECT	GO:0045190	isotype switching	16	0.159681	0.00499266	ATAD5, SWAP70, RNF8, LIG4, MLH1, AICDA, UNG, MSH6, RNF168, EXOSC6, CD40LG, MSH2, EXO1, ERCC1, NFKBIZ, NBN	9206	19	19462	1.78026	1	0.130114	0.126457
GOTERM_BP_DIRECT	GO:0006892	post-Golgi vesicle-mediated transport	16	0.159681	0.0112455	SORT1, ARL3, SNAP23, MYO5A, SORCS1, SCAMP1, SORL1, SCAMP3, SCAMP2, DNM2, MYO1B, RABIF, GGA3, AP1G1, RP2, EXOC5	9206	20	19462	1.69124	1	0.221754	0.215522
GOTERM_BP_DIRECT	GO:0035329	hippo signaling	16	0.159681	0.0112455	YAP1, WWTR1, STK4, PJA2, STK3, SAV1, AMOT, MOB1B, LATS1, MOB1A, LATS2, AMOTL2, FAT4, AMOTL1, TEAD1, TEAD3	9206	20	19462	1.69124	1	0.221754	0.215522
GOTERM_BP_DIRECT	GO:0071168	protein localization to chromatin	16	0.159681	0.0112455	FAM47E-STBD1, PARP1, MCM8, MCM9, ZMYND8, LEF1, TONSL, ESCO2, ESR1, WAPL, MMS22L, MSH2, RAD21, FAM47E, CHMP7, EZH2	9206	20	19462	1.69124	1	0.221754	0.215522
GOTERM_BP_DIRECT	GO:1900034	regulation of cellular response to heat	16	0.159681	0.0112455	GSK3B, CREBBP, SIRT1, MTOR, DNAJB1, BAG4, BAG5, DNAJB6, BAG2, HSF1, MAPKAPK2, CHORDC1, EP300, ATM, MAPT, ATR	9206	20	19462	1.69124	1	0.221754	0.215522
GOTERM_BP_DIRECT	GO:0033189	response to vitamin A	16	0.159681	0.0112455	ARG1, DNMT3A, GATA4, TYMS, CYP26A1, CYP26B1, MAP1B, ALDH1A2, CAT, RBP1, CYP1A1, RARA, LRAT, PPARG, HAMP, PPARD	9206	20	19462	1.69124	1	0.221754	0.215522
GOTERM_BP_DIRECT	GO:2000573	positive regulation of DNA biosynthetic process	16	0.159681	0.0112455	PDGFRB, SRC, HGF, PDGFB, NFATC1, ARRB2, FGF2, TNF, VEGFA, CCNA2, SMOC2, MYC, CYP1B1, PRKD2, PAK3, FGFR4	9206	20	19462	1.69124	1	0.221754	0.215522
GOTERM_BP_DIRECT	GO:1903232	melanosome assembly	16	0.159681	0.0112455	ABCB6, AP1B1, AP3D1, HPS4, HPS3, AP3B1, HPS5, RAB32, AP3M1, AP1G1, AP1S2, AP1S1, RAB38, AP3S2, AP1S3, AP1M1	9206	20	19462	1.69124	1	0.221754	0.215522
GOTERM_BP_DIRECT	GO:0050770	regulation of axonogenesis	16	0.159681	0.0112455	RET, GSK3B, EPHA4, BRSK1, BRSK2, POU3F2, ARHGAP35, EFNA1, SIPA1L1, CDH2, RUFY3, UST, PAK3, PAK2, MARK2, EPHB3	9206	20	19462	1.69124	1	0.221754	0.215522
GOTERM_BP_DIRECT	GO:0001892	embryonic placenta development	16	0.159681	0.0112455	CEBPA, MED1, CEBPB, EPAS1, PDGFB, TFEB, IGF2, ARNT, GATA2, HIF1A, PKD1, EGFR, TTPA, SP3, NODAL, BPTF	9206	20	19462	1.69124	1	0.221754	0.215522
GOTERM_BP_DIRECT	GO:2000736	regulation of stem cell differentiation	16	0.159681	0.0112455	MBD3, KDM3A, HDAC2, KDM4C, SMYD5, HDAC1, NSUN2, CHD4, GATAD2B, GATAD2A, RBBP4, GDNF, OCIAD1, RBBP7, MTA2, MTA3	9206	20	19462	1.69124	1	0.221754	0.215522
GOTERM_BP_DIRECT	GO:0043401	steroid hormone mediated signaling pathway	16	0.159681	0.0222361	PAQR7, ABHD2, OR51E2, ZDHHC7, NR2E1, NR2C1, BMP7, NR2E3, RXRB, NR4A3, RXRA, PGRMC2, PDE3A, MAPK1, PPARA, PPARD	9206	21	19462	1.61071	1	0.337247	0.32777
GOTERM_BP_DIRECT	GO:0021772	olfactory bulb development	16	0.159681	0.0222361	DLX2, AGTPBP1, SEMA3A, LRRK2, KIF14, RPGRIP1L, NR2E1, FUT1, SKI, MECP2, EXT1, TTC8, LHX2, ZIC3, ID2, ZIC1	9206	21	19462	1.61071	1	0.337247	0.32777
GOTERM_BP_DIRECT	GO:0035265	organ growth	16	0.159681	0.0222361	YAP1, SMAD2, NLGN4X, EHMT2, PTPN11, STK4, IER3IP1, DLL1, ACVR2B, GJE1, STK3, FGF8, IL7, BCL2, FXN, FGFR2	9206	21	19462	1.61071	1	0.337247	0.32777
GOTERM_BP_DIRECT	GO:0010824	regulation of centrosome duplication	16	0.159681	0.0222361	GEN1, NPM1, PDCD6IP, VPS4B, XRCC3, NAT10, SIRT1, PKHD1, XPO1, CHMP1B, CHMP2B, CHORDC1, CHMP1A, CHMP2A, CHMP4B, CHMP3	9206	21	19462	1.61071	1	0.337247	0.32777
GOTERM_BP_DIRECT	GO:0032332	positive regulation of chondrocyte differentiation	16	0.159681	0.0222361	ACVRL1, SMAD3, ZBTB16, GDF5, BMP6, GLI3, RUNX2, HOXA11, POR, ZNF219, PRKG2, VDAC2, SOX9, SOX6, BMPR1B, SOX5	9206	21	19462	1.61071	1	0.337247	0.32777
GOTERM_BP_DIRECT	GO:0008154	actin polymerization or depolymerization	16	0.159681	0.0222361	VASP, GHSR, GSN, WIPF1, FLII, AVIL, DSTN, CAPG, SPATC1L, WASL, ENAH, SCIN, CAPZB, ABI2, ABI1, EVL	9206	21	19462	1.61071	1	0.337247	0.32777
GOTERM_BP_DIRECT	GO:0006268	DNA unwinding involved in DNA replication	16	0.159681	0.0396217	GINS1, GINS2, MCM7, GINS4, RPA1, RECQL, HMGA1, PURA, WRN, RAD51, RECQL5, MCM3, MCM4, MCM5, MCM6, MCM2	9206	22	19462	1.5375	1	0.468956	0.455777
GOTERM_BP_DIRECT	GO:2000060	positive regulation of protein ubiquitination involved in ubiquitin-dependent protein catabolic process	16	0.159681	0.0396217	L3MBTL3, AGTPBP1, SMURF1, EGF, FBXW7, TGFB1I1, MAGEF1, PTEN, LAPTM5, PTK2, TRAF7, RNF139, IKBKG, CCDC22, DISC1, TRIM67	9206	22	19462	1.5375	1	0.468956	0.455777
GOTERM_BP_DIRECT	GO:0045445	myoblast differentiation	16	0.159681	0.0396217	RB1, ITGB1, DDX17, DDX5, MBNL1, JAG1, MAML1, WNT3A, IGF1, HINFP, SHH, NRAS, LGALS1, PLEKHM3, BCL9L, PLEC	9206	22	19462	1.5375	1	0.468956	0.455777
GOTERM_BP_DIRECT	GO:0050775	positive regulation of dendrite morphogenesis	16	0.159681	0.0396217	EPHA4, CDKL5, ANKRD27, FBXW8, FZD4, SS18L1, SS18L2, FBXO31, RAB21, PTPRD, CUX2, CUX1, CAPRIN1, IL1RAPL1, CAPRIN2, TBC1D24	9206	22	19462	1.5375	1	0.468956	0.455777
GOTERM_BP_DIRECT	GO:0006998	nuclear envelope organization	16	0.159681	0.0396217	SUN1, TOR1A, DMPK, NUP155, VPS4A, LEMD3, TMEM170A, LMNB2, LMNB1, ZMPSTE24, CTDNEP1, NUP93, PARP11, TMEM201, REEP3, LMNA	9206	22	19462	1.5375	1	0.468956	0.455777
GOTERM_BP_DIRECT	GO:0001953	negative regulation of cell-matrix adhesion	16	0.159681	0.0396217	JAG1, CDKN2A, NEXMIF, CASK, SEMA3E, PIK3R1, THBS1, AJAP1, ACER2, ADAM15, BCL6, RASA1, NF1, NF2, HOXA7, MAP4K4	9206	22	19462	1.5375	1	0.468956	0.455777
GOTERM_BP_DIRECT	GO:0055007	cardiac muscle cell differentiation	16	0.159681	0.0396217	ITGB1, KDM6B, MYOCD, GATA6, CBY1, NRG1, TSC1, SYNE1, SLC9A1, GREM1, AKAP13, BMP2, SIK1, ACADM, CALR, NKX2-5	9206	22	19462	1.5375	1	0.468956	0.455777
GOTERM_BP_DIRECT	GO:0071985	multivesicular body sorting pathway	16	0.159681	0.0396217	UVRAG, VTA1, VPS4B, VPS4A, RAB27A, RAB27B, SYTL4, CHMP1B, CHMP2B, CHMP1A, CHMP2A, CHMP4B, CHMP3, CHMP4A, CHMP7, EXPH5	9206	22	19462	1.5375	1	0.468956	0.455777
GOTERM_BP_DIRECT	GO:0000289	nuclear-transcribed mRNA poly(A) tail shortening	16	0.159681	0.0396217	CNOT6L, PARN, SAMD4A, SAMD4B, MLH1, PAN2, CNOT4, CNOT6, ZFP36, CNOT7, PAN3, CNOT11, CNOT2, CNOT3, TNKS1BP1, CNOT8	9206	22	19462	1.5375	1	0.468956	0.455777
GOTERM_BP_DIRECT	GO:0030279	negative regulation of ossification	16	0.159681	0.0396217	MEF2C, TPH1, TGFB1, NOTCH1, KREMEN1, SMAD6, RBPJ, DKK1, SMAD7, SFRP1, CALCR, CHSY1, MDK, BCL2, SOX9, SOST	9206	22	19462	1.5375	1	0.468956	0.455777
GOTERM_BP_DIRECT	GO:0030879	mammary gland development	16	0.159681	0.0396217	WNT3A, CAV1, ITGA2, LEF1, NRG1, ARHGAP5, CYP19A1, TBX3, ARHGAP35, GLI2, PYGO2, HOXA9, BCL2L11, FASN, SOX9, HOXD9	9206	22	19462	1.5375	1	0.468956	0.455777
GOTERM_BP_DIRECT	GO:0071398	cellular response to fatty acid	16	0.159681	0.0648305	SREBF1, SMARCD1, EDN1, CPT1A, PID1, XRCC5, IRS1, SRC, OR51E2, PTAFR, LPL, E2F1, PDK3, HES1, LDLR, KCNK4	9206	23	19462	1.47065	1	0.645788	0.627639
GOTERM_BP_DIRECT	GO:0048814	regulation of dendrite morphogenesis	16	0.159681	0.0648305	CHRNB2, GSK3B, SEMA4D, SDC2, NEDD4L, NR2E1, PQBP1, SYNE1, STK11, SIPA1L1, HECW2, NEDD4, HECW1, SARM1, NSMF, LZTS1	9206	23	19462	1.47065	1	0.645788	0.627639
GOTERM_BP_DIRECT	GO:0080090	regulation of primary metabolic process	16	0.159681	0.0648305	PRKCG, ACVR1, PRKAB2, PRKCH, ELOF1, PRKCE, PRKCD, EIF2AK3, PRKCA, PRKAB1, ACVR2B, TGFBR1, ELF1, ELF2, BMPR1B, BMPR1A	9206	23	19462	1.47065	1	0.645788	0.627639
GOTERM_BP_DIRECT	GO:2000377	regulation of reactive oxygen species metabolic process	16	0.159681	0.0648305	ARF4, PID1, TUSC2, LRRK2, MIR21, PRCP, FOXM1, TNF, COQ7, FOXO1, RNF41, CYP1B1, PDK3, MPV17, BIRC2, IER3	9206	23	19462	1.47065	1	0.645788	0.627639
GOTERM_BP_DIRECT	GO:0023019	signal transduction involved in regulation of gene expression	16	0.159681	0.0648305	SMAD2, PDGFRA, SMAD3, TRAF3IP2, MSX2, PARP1, PAX6, TBX6, FGF5, NEUROD1, FGF8, SOX17, HNF4A, P2RY1, TRAF5, MSX1	9206	23	19462	1.47065	1	0.645788	0.627639
GOTERM_BP_DIRECT	GO:0030837	negative regulation of actin filament polymerization	16	0.159681	0.0648305	ARFGEF1, KANK2, KANK1, MKKS, PRKCD, HIP1R, TWF2, TWF1, SSH2, SSH3, SSH1, MYADM, PFN1, KANK4, BBS4, PFN2	9206	23	19462	1.47065	1	0.645788	0.627639
GOTERM_BP_DIRECT	GO:0008610	lipid biosynthetic process	16	0.159681	0.0648305	SREBF1, PRKAA1, PRKAA2, ACSL1, ACSL6, ACSL5, MSMO1, ACSL4, CLN8, ACLY, FA2H, DOLPP1, AGPS, SC5D, CCDC3, FDFT1	9206	23	19462	1.47065	1	0.645788	0.627639
GOTERM_BP_DIRECT	GO:0051924	regulation of calcium ion transport	16	0.159681	0.0987965	OPRD1, CASR, EPB41, CACNA2D1, CXCR4, IL16, ANK2, SRI, RHOA, BEST1, GNAI2, RGS4, CD4, STIM1, BCL2, CAMK2G	9206	24	19462	1.40937	1	0.819147	0.796127
GOTERM_BP_DIRECT	GO:0010881	regulation of cardiac muscle contraction by regulation of the release of sequestered calcium ion	16	0.159681	0.0987965	RYR2, CAMK2D, GSTO1, ATP1A2, ANK2, CACNA1C, SLC8A1, ASPH, CASQ2, CALM3, TMEM38A, CALM1, TMEM38B, PRKACA, CALM2, PRKACB	9206	24	19462	1.40937	1	0.819147	0.796127
GOTERM_BP_DIRECT	GO:0048208	COPII vesicle coating	16	0.159681	0.0987965	TRAPPC2, TRAPPC3, TRAPPC2L, TRAPPC1, TMED10, PEF1, CUL3, SEC16A, TRAPPC2B, CSNK1D, KLHL12, TRAPPC8, PPP6C, TFG, TMED2, PREB	9206	24	19462	1.40937	1	0.819147	0.796127
GOTERM_BP_DIRECT	GO:0010906	regulation of glucose metabolic process	16	0.159681	0.0987965	NCOA2, IGFBP4, IGFBP3, ADIPOQ, RORC, FOXK2, RORA, FOXK1, SIRT1, ZMPSTE24, BCKDK, C1QTNF1, TFF3, PDK3, PDK2, PDK1	9206	24	19462	1.40937	1	0.819147	0.796127
GOTERM_BP_DIRECT	GO:0043278	response to morphine	16	0.159681	0.0987965	PRKCG, PCSK1, GPI, PRKCE, SLC1A1, CXCR4, TACR3, PPP2R2A, TACR1, GHR, RGS4, CNR1, PEA15, FOSB, FADD, DRD2	9206	24	19462	1.40937	1	0.819147	0.796127
GOTERM_BP_DIRECT	GO:0018230	peptidyl-L-cysteine S-palmitoylation	16	0.159681	0.0987965	ZDHHC20, ZDHHC23, ZDHHC21, ZDHHC7, ZDHHC8, ZDHHC22, ZDHHC2, ZDHHC17, ZDHHC14, ZDHHC3, ZDHHC15, GOLGA7B, CLIP3, ZDHHC18, ZDHHC9, GOLGA7	9206	24	19462	1.40937	1	0.819147	0.796127
GOTERM_BP_DIRECT	GO:1903861	positive regulation of dendrite extension	16	0.159681	0.0987965	ITSN2, SLC23A2, SYT4, UNC13A, SYT2, CPNE5, SYT1, SMURF1, CXCR4, NEDD4L, SYT17, RIMS2, MECP2, RNF157, CACNG7, RIMS1	9206	24	19462	1.40937	1	0.819147	0.796127
GOTERM_BP_DIRECT	GO:0010765	positive regulation of sodium ion transport	15	0.149701	0.00104834	AHCYL1, ANK3, MLLT6, WNK3, CNKSR3, CNTN1, AKT1, GPD1L, PRSS8, SCN5A, NKX2-5, SCN3B, FGF12, SCN4B, SCN1B	9206	16	19462	1.98193	0.999991	0.0401335	0.0390056
GOTERM_BP_DIRECT	GO:0030330	DNA damage response, signal transduction by p53 class mediator	15	0.149701	0.00333926	USP10, ATRX, TRIAP1, MIF, FOXO3, PPM1D, NDRG1, ACER2, MYO6, SESN2, BCL3, MDM4, NBN, TP53, E2F7	9206	17	19462	1.86534	1	0.0978883	0.0951374
GOTERM_BP_DIRECT	GO:0060216	definitive hemopoiesis	15	0.149701	0.00333926	CBFB, KMT2A, ADAR, GATA2, HIPK1, ZFP36L2, BCR, TGFBR3, MFAP5, HOXA9, MEIS1, TAL1, SP3, HOXB4, HOXB3	9206	17	19462	1.86534	1	0.0978883	0.0951374
GOTERM_BP_DIRECT	GO:0000083	regulation of transcription involved in G1/S transition of mitotic cell cycle	15	0.149701	0.00333926	CDK17, CDK18, KLF11, GFI1, BACH1, HINFP, NPAT, TFDP1, E2F1, E2F2, E2F4, CDK14, E2F6, CDK15, BRD4	9206	17	19462	1.86534	1	0.0978883	0.0951374
GOTERM_BP_DIRECT	GO:0010039	response to iron ion	15	0.149701	0.00333926	TFRC, HFE, SLC11A2, CPOX, CYBRD1, ABAT, HIF1A, SLC6A3, ALAD, CCND1, MDM2, BCL2, DRD2, HAMP, FXN	9206	17	19462	1.86534	1	0.0978883	0.0951374
GOTERM_BP_DIRECT	GO:0071380	cellular response to prostaglandin E stimulus	15	0.149701	0.00847357	PRKAA1, PRKAA2, PTGER2, PRKCE, AKAP8, PAX6, ADCY6, ACACA, SFRP1, GNG2, TNFSF4, GNB1, GNAS, AKT1, PPARG	9206	18	19462	1.76171	1	0.184963	0.179765
GOTERM_BP_DIRECT	GO:0021756	striatum development	15	0.149701	0.00847357	BBS1, CNTNAP2, MKKS, SECISBP2, LRRK2, SLC7A11, FOXP1, MECP2, OGDH, SLITRK5, RARB, HPRT1, DRD1, DRD2, BBS4	9206	18	19462	1.76171	1	0.184963	0.179765
GOTERM_BP_DIRECT	GO:0048872	homeostasis of number of cells	15	0.149701	0.0182201	RRN3, WDR48, AP3B1, ZFX, BCR, ASXL1, PRDX2, SART3, RASSF2, CDH2, GCNT4, CCR7, IL7R, CCR4, CARD11	9206	19	19462	1.66899	1	0.294439	0.286165
GOTERM_BP_DIRECT	GO:0061001	regulation of dendritic spine morphogenesis	15	0.149701	0.0182201	EPHA4, LRRK2, SRCIN1, TANC2, ZDHHC15, ARHGAP44, ARC, SIPA1L1, ABI2, ABI3, KIF1A, PDLIM5, LZTS3, PPFIA2, CDK5R1	9206	19	19462	1.66899	1	0.294439	0.286165
GOTERM_BP_DIRECT	GO:0007413	axonal fasciculation	15	0.149701	0.0182201	SEMA5A, NRP1, SEMA3A, AMIGO1, RTN4, ARHGAP35, CNR1, CASP3, CNTN2, CNTN4, NCAM2, EPHB2, TNFRSF21, EPHB3, CDK5R1	9206	19	19462	1.66899	1	0.294439	0.286165
GOTERM_BP_DIRECT	GO:2000811	negative regulation of anoikis	15	0.149701	0.0182201	ITGB1, NTRK2, NOTCH1, SRC, CAV1, PIK3R3, PTK2, PIK3CA, PTRH2, CEACAM5, BCL2, SNAI2, ITGA5, MCL1, BCL2L1	9206	19	19462	1.66899	1	0.294439	0.286165
GOTERM_BP_DIRECT	GO:0048384	retinoic acid receptor signaling pathway	15	0.149701	0.0182201	SP100, RARG, THRB, THRA, ESRRG, ACTN4, PML, CRKL, RXRB, CYP26B1, RXRA, SNW1, RARA, RARB, PPARG	9206	19	19462	1.66899	1	0.294439	0.286165
GOTERM_BP_DIRECT	GO:0045737	positive regulation of cyclin-dependent protein serine/threonine kinase activity	15	0.149701	0.0344943	CDKN1B, SRC, PDGFB, PROX1, CDC6, PKD1, EGFR, CCND3, ADAM17, CCND2, CCND1, CCNY, PIM1, AKT1, MAPRE3	9206	20	19462	1.58554	1	0.443235	0.430779
GOTERM_BP_DIRECT	GO:0030539	male genitalia development	15	0.149701	0.0344943	PDGFRA, SRD5A1, GREB1L, WNT9B, DHCR24, HOXA13, BMP6, TBX3, SHH, FGF8, WT1, CTNNB1, ROR2, LGR4, ASB1	9206	20	19462	1.58554	1	0.443235	0.430779
GOTERM_BP_DIRECT	GO:0014032	neural crest cell development	15	0.149701	0.0344943	FOXC1, PEF1, NOLC1, SOX11, NRG1, KLHL12, TCOF1, CDH2, RDH10, ALDH1A2, SNAI2, SOX9, KBTBD8, TAPT1, BMPR1A	9206	20	19462	1.58554	1	0.443235	0.430779
GOTERM_BP_DIRECT	GO:0021954	central nervous system neuron development	15	0.149701	0.0344943	NTRK2, GABRB1, BTG2, AGTPBP1, GATA2, ASCL1, GBA2, MAP2, TAOK1, LEP, NPY, NOVA2, MAPT, HPRT1, ATP7A	9206	20	19462	1.58554	1	0.443235	0.430779
GOTERM_BP_DIRECT	GO:0022038	corpus callosum development	15	0.149701	0.0344943	WDR47, WDR37, PTPRS, KCNC1, RYK, KCNA1, LPAR1, KCNA3, RPGRIP1L, CORO1C, HERC1, RTN4RL1, ATG16L1, EPHB2, EPHB3	9206	20	19462	1.58554	1	0.443235	0.430779
GOTERM_BP_DIRECT	GO:0009790	embryo development	15	0.149701	0.0344943	DLX1, TGFB2, DLX2, DLX3, DLX4, CDX2, DLX5, OSR1, DLX6, DLG1, NIPBL, DLG2, DLG3, DLG4, LRRC7	9206	20	19462	1.58554	1	0.443235	0.430779
GOTERM_BP_DIRECT	GO:0008589	regulation of smoothened signaling pathway	15	0.149701	0.0344943	CREBBP, INTU, C2CD3, PTCH1, FBXL17, RORA, RPGRIP1L, GLI1, WDR11, TTC21B, TCTN1, ZIC1, GAS1, OTX2, FGFR2	9206	20	19462	1.58554	1	0.443235	0.430779
GOTERM_BP_DIRECT	GO:0009416	response to light stimulus	15	0.149701	0.0344943	FECH, OGG1, SLC1A3, FOS, ELK1, SYNE1, DNM2, MAPK10, COPS3, MAPK8, TH, CRY2, CRY1, GNAT1, DRD2	9206	20	19462	1.58554	1	0.443235	0.430779
GOTERM_BP_DIRECT	GO:2001222	regulation of neuron migration	15	0.149701	0.0344943	NTNG1, NTNG2, CAMK2A, UNC5C, UNC5D, SCRT1, SCRT2, RELN, FLRT2, KIF26A, PLXNB2, NSMF, LRIG2, CTNNA2, NKX6-1	9206	20	19462	1.58554	1	0.443235	0.430779
GOTERM_BP_DIRECT	GO:0048514	blood vessel morphogenesis	15	0.149701	0.0344943	FLT1, SYK, LAMA1, SLC1A1, NR2F2, FOXN1, EFNB2, GJA1, CDH2, LOX, COL4A1, RASA1, ID1, CYP1B1, SOS1	9206	20	19462	1.58554	1	0.443235	0.430779
GOTERM_BP_DIRECT	GO:0045055	regulated exocytosis	15	0.149701	0.0344943	RAB3A, TMED10, ABCA12, RAB11B, RAB10, RIMS1, RAB31, SYNGR2, RAB11FIP1, DNAJC5, TMEM79, MYH9, RAB11FIP2, STEAP2, RAB11FIP5	9206	20	19462	1.58554	1	0.443235	0.430779
GOTERM_BP_DIRECT	GO:2001224	positive regulation of neuron migration	15	0.149701	0.0344943	SEMA6A, SEMA3A, DAB2IP, PAX6, FBXO31, SHTN1, NIPBL, ZNF609, MDK, TBC1D24, FLNA, RAPGEF2, NSMF, DRD1, ARHGEF2	9206	20	19462	1.58554	1	0.443235	0.430779
GOTERM_BP_DIRECT	GO:0045945	positive regulation of transcription from RNA polymerase III promoter	15	0.149701	0.0344943	CEBPA, ELL, BRF1, ICE2, SMARCA5, DDX21, INHBA, DEK, BAZ1B, MTOR, RPTOR, AR, MYO1C, ERCC6, SF3B1	9206	20	19462	1.58554	1	0.443235	0.430779
GOTERM_BP_DIRECT	GO:0009948	anterior/posterior axis specification	15	0.149701	0.0590106	LEFTY1, PGAP1, CDX2, LDB1, WNT8A, RNF2, AURKA, SKI, LHX1, SIX2, DDIT3, CTNNB1, LEFTY2, WNT3, WLS	9206	21	19462	1.51004	1	0.616888	0.599552
GOTERM_BP_DIRECT	GO:0021675	nerve development	15	0.149701	0.0590106	NGFR, NRP1, NRP2, BDNF, SEMA3A, ILK, SEMA3F, DICER1, NTF4, NTF3, DAG1, KCNQ3, NRTN, B4GALNT1, SCN1A	9206	21	19462	1.51004	1	0.616888	0.599552
GOTERM_BP_DIRECT	GO:0048665	neuron fate specification	15	0.149701	0.0590106	EYA1, MYT1L, EHMT2, NTRK3, SIX1, ASCL1, DLL1, POU3F2, POU4F1, DMRTA2, NFIA, TLX3, NFIB, SOX9, NKX2-2	9206	21	19462	1.51004	1	0.616888	0.599552
GOTERM_BP_DIRECT	GO:2000647	negative regulation of stem cell proliferation	15	0.149701	0.0590106	RARG, PTCH1, OVOL1, RBPJ, FGF2, GLI3, FERMT1, NFIB, CD109, NF1, RARB, SNAI2, SFN, IRF6, TP53	9206	21	19462	1.51004	1	0.616888	0.599552
GOTERM_BP_DIRECT	GO:0006977	DNA damage response, signal transduction by p53 class mediator resulting in cell cycle arrest	15	0.149701	0.0590106	RBM38, CDKN1A, CDKN1B, CRADD, PLK2, TRIAP1, PPP2R5C, PML, MUC1, PCBP4, CHEK2, MDM2, CASP2, ATM, TP53	9206	21	19462	1.51004	1	0.616888	0.599552
GOTERM_BP_DIRECT	GO:0032924	activin receptor signaling pathway	15	0.149701	0.0590106	SMAD2, ACVR1, ACVRL1, BMP10, SMAD4, BMPR2, SMAD3, INHBA, ACVR1B, ACVR2B, TGFBR1, ACVR2A, TGFBR2, ACVR1C, FGF9	9206	21	19462	1.51004	1	0.616888	0.599552
GOTERM_BP_DIRECT	GO:0071397	cellular response to cholesterol	15	0.149701	0.0590106	GRAMD1C, ABCA1, GRAMD1B, OSBPL7, PTCH1, MLC1, INHBA, CYP7A1, LRP8, LRP6, SMO, DAG1, GPR155, GPLD1, NFE2L1	9206	21	19462	1.51004	1	0.616888	0.599552
GOTERM_BP_DIRECT	GO:0045088	regulation of innate immune response	15	0.149701	0.0929411	ERAP1, XIAP, PTPN22, SAMHD1, LRP8, TIRAP, FGR, CASP8, TKFC, IRF1, BIRC2, N4BP1, APPL2, NFE2L2, APPL1	9206	22	19462	1.4414	1	0.793107	0.770818
GOTERM_BP_DIRECT	GO:0046628	positive regulation of insulin receptor signaling pathway	15	0.149701	0.0929411	OSBPL8, IRS1, SRC, IGF2, NUCKS1, PTPN11, SORBS1, SIRT1, PRKCZ, SORL1, INS, GNAI2, LEP, ZBTB7B, SNX5	9206	22	19462	1.4414	1	0.793107	0.770818
GOTERM_BP_DIRECT	GO:0007041	lysosomal transport	15	0.149701	0.0929411	HGSNAT, GRN, LRP1, M6PR, PCSK9, IGF2R, NPC1, VPS51, VPS53, NEDD4, VPS52, PSAP, TMEM106B, ARSB, HSPA1A	9206	22	19462	1.4414	1	0.793107	0.770818
GOTERM_BP_DIRECT	GO:0051443	positive regulation of ubiquitin-protein transferase activity	15	0.149701	0.0929411	ARRDC4, DCUN1D5, FBXW7, DCUN1D3, DCUN1D4, ARRDC3, DCUN1D1, DCUN1D2, BMI1, MAGEA2B, UBE2L3, UBE2N, PIN1, TRIB3, RPS2	9206	22	19462	1.4414	1	0.793107	0.770818
GOTERM_BP_DIRECT	GO:0043647	inositol phosphate metabolic process	15	0.149701	0.0929411	IPPK, IPMK, OCRL, INPP4A, INPP5B, INPP4B, MINPP1, INPP5A, SYNJ1, PPIP5K1, PPIP5K2, PLCH2, PLCG1, IP6K1, IP6K2	9206	22	19462	1.4414	1	0.793107	0.770818
GOTERM_BP_DIRECT	GO:0016125	sterol metabolic process	15	0.149701	0.0929411	CYP51A1, CYP46A1, CYP7B1, CYP7A1, CYP8B1, CYP19A1, CYP39A1, CYP26A1, EBP, CYP26B1, CYP11B2, CYP4V2, CYP11B1, CYP1B1, EBPL	9206	22	19462	1.4414	1	0.793107	0.770818
GOTERM_BP_DIRECT	GO:0070102	interleukin-6-mediated signaling pathway	14	0.139721	0.000463585	YAP1, CEBPA, SMAD4, SPI1, SRC, CTR9, STAT3, ST18, FER, IL6, JAK2, IL6ST, IL6R, JAK1	9206	14	19462	2.11406	0.994188	0.022377	0.0217482
GOTERM_BP_DIRECT	GO:0060644	mammary gland epithelial cell differentiation	14	0.139721	0.000463585	CEBPB, MGMT, PTCH1, FGF2, PRLR, LATS1, LBH, SMO, ERBB4, AKT2, ZNF703, AKT1, IRF6, HOXA5	9206	14	19462	2.11406	0.994188	0.022377	0.0217482
GOTERM_BP_DIRECT	GO:2000434	regulation of protein neddylation	14	0.139721	0.00195706	DCUN1D5, EPAS1, DCUN1D3, GPS1, DCUN1D1, COPS7B, DCUN1D2, COPS7A, HIF1A, COPS4, COPS3, COPS6, COPS2, COPS8	9206	15	19462	1.97312	1	0.0650518	0.0632237
GOTERM_BP_DIRECT	GO:0090399	replicative senescence	14	0.139721	0.00589485	CTC1, CDKN1A, MME, CDKN2A, SERPINE1, WNT16, WRN, TERT, CHEK2, ERCC1, CHEK1, ATM, TP53, ATR	9206	16	19462	1.8498	1	0.147398	0.143255
GOTERM_BP_DIRECT	GO:0060402	calcium ion transport into cytosol	14	0.139721	0.00589485	RYR2, CACNA2D1, ITPR3, CACNA1C, JPH1, ADRA1A, SLC8A1, TRPM1, JPH4, JPH2, CACNB3, BCL2, BAX, BAK1	9206	16	19462	1.8498	1	0.147398	0.143255
GOTERM_BP_DIRECT	GO:0022408	negative regulation of cell-cell adhesion	14	0.139721	0.00589485	TGFB1, JAG1, LEF1, SPINT2, GTPBP4, PTK2, EPB41L5, CDH1, PODXL, ABL1, NF2, JAK2, WNT1, MUC21	9206	16	19462	1.8498	1	0.147398	0.143255
GOTERM_BP_DIRECT	GO:0021537	telencephalon development	14	0.139721	0.0142005	OXTR, SLC1A2, AVPR1A, ZDHHC16, SLC8A1, BMP2, KAT2A, LHX1, RFX4, SIX3, TCTN1, HES1, SCN5A, HES5	9206	17	19462	1.74099	1	0.247884	0.240918
GOTERM_BP_DIRECT	GO:1900006	positive regulation of dendrite development	14	0.139721	0.0142005	ALK, CYFIP1, CRTC1, DAB2IP, ELAVL4, COBL, VLDLR, BMP7, LRP8, ZDHHC15, ABL1, TMEM106B, EZH2, PACSIN1	9206	17	19462	1.74099	1	0.247884	0.240918
GOTERM_BP_DIRECT	GO:0045446	endothelial cell differentiation	14	0.139721	0.0142005	FZD1, KDM6B, FZD2, JAG1, FZD4, CXCR4, EDF1, BARX1, FSTL1, SCUBE1, S1PR1, KDR, VHL, HOXB5	9206	17	19462	1.74099	1	0.247884	0.240918
GOTERM_BP_DIRECT	GO:0035909	aorta morphogenesis	14	0.139721	0.0142005	PDGFRB, FKBP10, TFAP2B, SEC24B, JAG1, LRP1, EYA1, FOXH1, NPRL3, SIX1, TGFBR2, TBX2, FGF8, ADAMTS9	9206	17	19462	1.74099	1	0.247884	0.240918
GOTERM_BP_DIRECT	GO:0030194	positive regulation of blood coagulation	14	0.139721	0.0142005	DMTN, F2R, SERPINE1, F2, THBS1, PRDX2, TBXA2R, APOH, ST3GAL4, EMILIN2, ENPP4, HPSE, CD36, NFE2L2	9206	17	19462	1.74099	1	0.247884	0.240918
GOTERM_BP_DIRECT	GO:0051642	centrosome localization	14	0.139721	0.0290906	RANBP2, SUN1, NDE1, BICD2, NUBP1, SYNE2, AURKA, TMEM201, DYNC1LI2, NIN, KIF5B, PLXNA2, CCDC141, NDEL1	9206	18	19462	1.64427	1	0.401696	0.390407
GOTERM_BP_DIRECT	GO:0008637	apoptotic mitochondrial changes	14	0.139721	0.0290906	CDKN2A, BIK, HK2, HSPD1, IFIT2, AIFM2, PPIF, BAX, AKT1, NDUFS1, GCLM, BID, SLC25A4, BCL2L1	9206	18	19462	1.64427	1	0.401696	0.390407
GOTERM_BP_DIRECT	GO:0031468	nuclear envelope reassembly	14	0.139721	0.0290906	UBXN2B, UBXN2A, VPS4B, VPS4A, NSFL1C, SPAST, CHMP1B, CHMP2B, CHMP1A, CHMP2A, CHMP4B, CHMP3, CHMP4A, CHMP7	9206	18	19462	1.64427	1	0.401696	0.390407
GOTERM_BP_DIRECT	GO:0048593	camera-type eye morphogenesis	14	0.139721	0.0290906	GDF11, TENM3, SHROOM2, AQP5, GLI3, VEGFA, SKI, YY1, C12ORF57, COL8A2, NF1, MFN2, COL8A1, EPHB2	9206	18	19462	1.64427	1	0.401696	0.390407
GOTERM_BP_DIRECT	GO:0003161	cardiac conduction system development	14	0.139721	0.0290906	HCN4, SMAD1, SMAD4, MSX2, NRG1, SMAD5, CDC42, GJA1, GJA5, MSX1, SCN5A, NKX2-5, MSC, BMPR1A	9206	18	19462	1.64427	1	0.401696	0.390407
GOTERM_BP_DIRECT	GO:0050678	regulation of epithelial cell proliferation	14	0.139721	0.0290906	JAG1, SMAD3, UHRF1, SIX1, FRS2, SERPINB5, EDNRB, SIX4, HES1, PGR, BID, NKX2-3, HES5, HMGN1	9206	18	19462	1.64427	1	0.401696	0.390407
GOTERM_BP_DIRECT	GO:0060749	mammary gland alveolus development	14	0.139721	0.0290906	TPH1, EGF, AGAP2, TGFA, TNFRSF11A, PRLR, ESR1, VEGFA, SOCS2, AR, CCND1, ERBB4, ID2, HOXA5	9206	18	19462	1.64427	1	0.401696	0.390407
GOTERM_BP_DIRECT	GO:0060065	uterus development	14	0.139721	0.0290906	CDKN1C, TGFB2, MYOCD, SMAD4, SRC, WNT5A, GREB1L, GATA3, ESR1, CYP19A1, HOXA11, HOXA10, HOXA9, LHX1	9206	18	19462	1.64427	1	0.401696	0.390407
GOTERM_BP_DIRECT	GO:0022011	myelination in peripheral nervous system	14	0.139721	0.0290906	ARHGEF10, NTRK2, CNTNAP1, ADAM22, ILK, NRG1, POU3F2, SIRT2, SKI, PPP3R1, PARD3, DAG1, NF1, SLC25A46	9206	18	19462	1.64427	1	0.401696	0.390407
GOTERM_BP_DIRECT	GO:0007215	glutamate receptor signaling pathway	14	0.139721	0.0526433	GRID2, KCNB1, FMR1, SLC1A1, GRIK3, GRIK1, SSTR1, GRIN2C, GRIN2B, GRIN2A, NCSTN, GNAQ, PLCB1, GRIA3	9206	19	19462	1.55773	1	0.562508	0.5467
GOTERM_BP_DIRECT	GO:0061158	3'-UTR-mediated mRNA destabilization	14	0.139721	0.0526433	TRIM71, UPF1, RC3H1, PUM1, ZFP36L2, ZFP36L1, ZC3H12D, MOV10, ZFP36, KHSRP, HNRNPD, CPEB3, TARDBP, RBM24	9206	19	19462	1.55773	1	0.562508	0.5467
GOTERM_BP_DIRECT	GO:0043149	stress fiber assembly	14	0.139721	0.0526433	ITGB5, SRC, SRF, CUL3, BRAF, ARRB1, SORBS1, TNFAIP1, FHDC1, RHOA, FAM171A1, ZEB2, ZYX, KCTD13	9206	19	19462	1.55773	1	0.562508	0.5467
GOTERM_BP_DIRECT	GO:0032469	endoplasmic reticulum calcium ion homeostasis	14	0.139721	0.0526433	CAMK2D, CCDC47, ITPR1, ATP2A2, PSEN1, PML, TMCO1, HERPUD1, PACS2, BCL2, BAX, TMBIM6, BAK1, GRINA	9206	19	19462	1.55773	1	0.562508	0.5467
GOTERM_BP_DIRECT	GO:0033365	protein localization to organelle	14	0.139721	0.0526433	CEP68, COG7, INTU, RAB3IP, PAX6, ANK2, BICD1, BICD2, ARFRP1, CROCC, CEP250, BBS4, CNGB1, CNTLN	9206	19	19462	1.55773	1	0.562508	0.5467
GOTERM_BP_DIRECT	GO:0008209	androgen metabolic process	14	0.139721	0.0526433	PLEKHA1, TIPARP, AKR1D1, HSD17B4, ADM, CYP3A4, ESR1, HSD17B8, CYP19A1, HSD17B10, SHH, SGPL1, CHST10, HSD17B2	9206	19	19462	1.55773	1	0.562508	0.5467
GOTERM_BP_DIRECT	GO:0033044	regulation of chromosome organization	14	0.139721	0.0526433	INO80C, INO80B, CDT1, INO80D, ACTR5, MCRS1, ACTL6A, ACTR8, INO80, UCHL5, YY1, RUVBL2, MAPT, NFRKB	9206	19	19462	1.55773	1	0.562508	0.5467
GOTERM_BP_DIRECT	GO:0030224	monocyte differentiation	14	0.139721	0.0526433	MED1, JUN, CSF1, PDE1B, GPR68, PDE2A, THOC5, VEGFA, IFI16, FASN, SP3, PIR, MYH9, PPARG	9206	19	19462	1.55773	1	0.562508	0.5467
GOTERM_BP_DIRECT	GO:0010812	negative regulation of cell-substrate adhesion	14	0.139721	0.0526433	NOTCH1, DMTN, ANGPT2, FZD4, FZD7, TBCD, CORO2B, RHOA, CX3CL1, COL1A1, GCNT2, SPOCK1, WNT1, MEN1	9206	19	19462	1.55773	1	0.562508	0.5467
GOTERM_BP_DIRECT	GO:0061744	motor behavior	14	0.139721	0.0526433	PRKAA1, WDR47, DCTN1, SLC1A1, ORMDL1, ATP1B2, ADARB1, NR3C1, SGSH, EXT1, TUBA1A, ORMDL3, B4GALNT1, MFSD2A	9206	19	19462	1.55773	1	0.562508	0.5467
GOTERM_BP_DIRECT	GO:0035338	long-chain fatty-acyl-CoA biosynthetic process	14	0.139721	0.0526433	ELOVL1, ELOVL4, ELOVL5, ACSL1, ELOVL2, ACSL6, ACSL5, ACSL4, ELOVL6, ACSL3, HSD17B12, ELOVL7, HACD2, ACSBG1	9206	19	19462	1.55773	1	0.562508	0.5467
GOTERM_BP_DIRECT	GO:0035050	embryonic heart tube development	14	0.139721	0.0526433	MED1, NDRG4, EDN1, FOXC1, ECE1, TBX2, CDC42, EDNRA, FGF8, SOX17, HAND1, CTNNB1, NKX2-5, PLXNA4	9206	19	19462	1.55773	1	0.562508	0.5467
GOTERM_BP_DIRECT	GO:0019076	viral release from host cell	14	0.139721	0.0526433	TSG101, IST1, CAV2, VPS4A, VPS37B, DDB1, VAPA, VAPB, CHMP2B, CHMP2A, CHMP3, TRIM25, PPIA, RAB7A	9206	19	19462	1.55773	1	0.562508	0.5467
GOTERM_BP_DIRECT	GO:0030206	chondroitin sulfate biosynthetic process	14	0.139721	0.0526433	CSGALNACT1, CHST9, CHPF, CHPF2, CSGALNACT2, XYLT2, XYLT1, UGDH, CHSY1, CHST11, CHST12, DSE, CHST15, CHSY3	9206	19	19462	1.55773	1	0.562508	0.5467
GOTERM_BP_DIRECT	GO:0035994	response to muscle stretch	14	0.139721	0.0863488	GPI, RYR2, JUN, EDN1, GSN, FOS, MAPK14, RELA, SLC8A1, NFKB1, SLC9A1, NFKBIA, PIK3CA, RAF1	9206	20	19462	1.47984	1	0.747189	0.726191
GOTERM_BP_DIRECT	GO:0071548	response to dexamethasone	14	0.139721	0.0863488	GHSR, EDN1, PCNA, TAT, PTAFR, FOXO3, CLDN1, POR, PIK3CA, CPS1, PAPPA, FIBIN, CYP1B1, VDAC2	9206	20	19462	1.47984	1	0.747189	0.726191
GOTERM_BP_DIRECT	GO:0045862	positive regulation of proteolysis	14	0.139721	0.0863488	CYFIP2, HDAC2, IST1, BAD, CLN6, CASP8, ASPH, PERP, CAPN3, BAK1, FADD, BTRC, FGFR4, OGT	9206	20	19462	1.47984	1	0.747189	0.726191
GOTERM_BP_DIRECT	GO:0006607	NLS-bearing protein import into nucleus	14	0.139721	0.0863488	RANBP2, RGPD6, CBLB, RGPD4, IPO5, KPNA6, NUP35, KPNA4, NUP54, KPNA5, KPNA2, KPNA3, KPNB1, KPNA1	9206	20	19462	1.47984	1	0.747189	0.726191
GOTERM_BP_DIRECT	GO:0021591	ventricular system development	14	0.139721	0.0863488	CCDC134, BBS1, MBOAT7, SEMA6D, SLC7A11, CELSR2, KIF27, CORO1C, MECP2, CENPF, TTC21B, RAPGEF2, ANP32B, BBS4	9206	20	19462	1.47984	1	0.747189	0.726191
GOTERM_BP_DIRECT	GO:0061003	positive regulation of dendritic spine morphogenesis	14	0.139721	0.0863488	ACTR2, DBNL, BAIAP2, LRP8, TIAM1, EEF2K, RELN, CUX2, CAPRIN1, CAPRIN2, EPHB2, PAK3, DBN1, PAFAH1B1	9206	20	19462	1.47984	1	0.747189	0.726191
GOTERM_BP_DIRECT	GO:0010801	negative regulation of peptidyl-threonine phosphorylation	14	0.139721	0.0863488	CADM4, DMTN, PPP2R5D, SIRT2, SMAD7, SPRED2, SPRED1, PARD3, DDIT4, SPRY2, CALM3, CALM1, CALM2, EIF4G1	9206	20	19462	1.47984	1	0.747189	0.726191
GOTERM_BP_DIRECT	GO:0050806	positive regulation of synaptic transmission	14	0.139721	0.0863488	GRIA1, SYT1, CLSTN2, CLSTN3, CLSTN1, SLC1A3, TNF, RIMS2, RIMS1, RIMS4, RIMS3, EFNB3, DLG4, KCTD13	9206	20	19462	1.47984	1	0.747189	0.726191
GOTERM_BP_DIRECT	GO:1900227	positive regulation of NLRP3 inflammasome complex assembly	14	0.139721	0.0863488	DDX3X, PTPN22, BRCC3, ATAT1, PPP2CA, MAVS, MAPK8, DHX33, PLCG2, PRKD1, CD36, TLR6, TLR4, MYD88	9206	20	19462	1.47984	1	0.747189	0.726191
GOTERM_BP_DIRECT	GO:0090161	Golgi ribbon formation	13	0.129741	0.00091494	PRMT5, STX16, GCC2, FHDC1, GOLGA2, GOLPH3, MYO18A, VTI1A, STX6, TRIP11, VAMP4, OPTN, TMED5	9206	13	19462	2.11406	0.999961	0.0366703	0.0356397
GOTERM_BP_DIRECT	GO:0006301	postreplication repair	13	0.129741	0.00362307	UBE2B, REV1, BRCA1, UBE2A, WDR33, MSH2, UBE2N, UBE2V2, POLI, POLK, UBE2V1, RAD18, POLH	9206	14	19462	1.96305	1	0.102451	0.0995721
GOTERM_BP_DIRECT	GO:0015693	magnesium ion transport	13	0.129741	0.00362307	MRS2, MMGT1, TUSC3, NIPA1, SLC41A1, NIPA2, MAGT1, NIPAL4, NIPAL1, NIPAL2, NIPAL3, CNNM4, KCNJ2	9206	14	19462	1.96305	1	0.102451	0.0995721
GOTERM_BP_DIRECT	GO:2000767	positive regulation of cytoplasmic translation	13	0.129741	0.0102871	DHX9, CNBP, HNRNPU, YBX1, YBX3, SYNCRIP, PKM, LIN28A, CSDE1, HNRNPD, IGF2BP1, PABPC1, PAIP1	9206	15	19462	1.83218	1	0.211495	0.205552
GOTERM_BP_DIRECT	GO:1904888	cranial skeletal system development	13	0.129741	0.0102871	TGFB2, COLEC10, FOXE1, NOG, CRKL, EXT1, EDNRA, ZIC3, GNA11, CTNNB1, IRF6, TP63, CEP55	9206	15	19462	1.83218	1	0.211495	0.205552
GOTERM_BP_DIRECT	GO:0051963	regulation of synapse assembly	13	0.129741	0.0102871	CHRNB2, GHSR, SETD5, SNAP25, MEF2C, NEGR1, CHD4, ICAM5, NTN1, CTNNB1, RAB17, PDLIM5, OGT	9206	15	19462	1.83218	1	0.211495	0.205552
GOTERM_BP_DIRECT	GO:1903543	positive regulation of exosomal secretion	13	0.129741	0.0102871	TSG101, PDCD6IP, SDC4, VPS4B, VPS4A, STAM, SMPD3, SDCBP, IFNG, HGS, CHMP2A, SDC1, RAB7A	9206	15	19462	1.83218	1	0.211495	0.205552
GOTERM_BP_DIRECT	GO:0048489	synaptic vesicle transport	13	0.129741	0.0102871	TOR1A, SNAPIN, RAB3A, RAB27A, LIN7A, TMEM230, DNM2, SYNJ1, KIF5C, KIF5B, KIF5A, CTNNB1, SNCA	9206	15	19462	1.83218	1	0.211495	0.205552
GOTERM_BP_DIRECT	GO:0051290	protein heterotetramerization	13	0.129741	0.0234639	RRM1, CPSF7, RRM2, CPSF6, KRT1, HSD17B8, GRIN2B, PKD1, NUDT21, GPRIN1, FARSA, CBR4, FARSB	9206	16	19462	1.71767	1	0.346866	0.337118
GOTERM_BP_DIRECT	GO:0051146	striated muscle cell differentiation	13	0.129741	0.0234639	RB1, SPAG9, MTPN, IGFBP5, CHUK, IGF2, MAPK14, CASP7, CDH2, CASP3, AKT1, KRAS, BVES	9206	16	19462	1.71767	1	0.346866	0.337118
GOTERM_BP_DIRECT	GO:0060382	regulation of DNA strand elongation	13	0.129741	0.0234639	INO80C, INO80B, INO80D, ACTR5, MCRS1, ACTL6A, NUCKS1, ACTR8, INO80, UCHL5, YY1, RUVBL2, NFRKB	9206	16	19462	1.71767	1	0.346866	0.337118
GOTERM_BP_DIRECT	GO:0048490	anterograde synaptic vesicle transport	13	0.129741	0.0234639	SNAPIN, AP3D1, AP3B1, AP3B2, BLOC1S4, AP3M2, AP3M1, BLOC1S5, BLOC1S6, BLOC1S2, BLOC1S3, TRIM46, AP3S2	9206	16	19462	1.71767	1	0.346866	0.337118
GOTERM_BP_DIRECT	GO:0048485	sympathetic nervous system development	13	0.129741	0.0234639	TFAP2B, SEMA3A, SOX11, GATA3, ASCL1, PHOX2B, EDNRA, GDNF, HAND2, NF1, PLXNA4, SOX4, TP63	9206	16	19462	1.71767	1	0.346866	0.337118
GOTERM_BP_DIRECT	GO:0042308	negative regulation of protein import into nucleus	13	0.129741	0.0234639	CABP1, FERMT1, UFM1, SUMO1, MDFIC, PKIA, RAB23, SUFU, CHORDC1, NF1, CHP1, CD36, PKIG	9206	16	19462	1.71767	1	0.346866	0.337118
GOTERM_BP_DIRECT	GO:0035563	positive regulation of chromatin binding	13	0.129741	0.0234639	CDT1, KDM4D, CTBP2, KDM1A, DTX3L, DDX11, MBD2, EBF2, PARP9, PYGO2, MED25, HMBOX1, ZNF618	9206	16	19462	1.71767	1	0.346866	0.337118
GOTERM_BP_DIRECT	GO:0045667	regulation of osteoblast differentiation	13	0.129741	0.0234639	HEMGN, DDX5, GLI1, PTK2, NELL1, REST, RASSF2, SMOC1, SNAI2, PRKACA, PRKACB, FGFR2, ATF4	9206	16	19462	1.71767	1	0.346866	0.337118
GOTERM_BP_DIRECT	GO:0061053	somite development	13	0.129741	0.0234639	NUP133, PTCH1, NOG, LOXL3, SOX11, PPP2R3A, MEOX1, RAD51B, SHH, MTHFD1, SMO, FRZB, RBBP6	9206	16	19462	1.71767	1	0.346866	0.337118
GOTERM_BP_DIRECT	GO:0050872	white fat cell differentiation	13	0.129741	0.045696	PDGFRA, ATF2, CEBPA, CTBP2, CTBP1, SIRT1, PER2, FABP4, TBL1XR1, PNPLA3, FFAR4, SNAI2, PPARG	9206	17	19462	1.61663	1	0.520616	0.505985
GOTERM_BP_DIRECT	GO:0060441	epithelial tube branching involved in lung morphogenesis	13	0.129741	0.045696	FOXF1, LAMA1, HHIP, TBX2, EXT1, DLG5, DAG1, RSPO2, NKX2-1, CTNNB1, KRAS, SOX9, HOXA5	9206	17	19462	1.61663	1	0.520616	0.505985
GOTERM_BP_DIRECT	GO:0043923	positive regulation by host of viral transcription	13	0.129741	0.045696	JUN, SMARCB1, CCNT1, TAF11, LEF1, NUCKS1, RRP1B, CHD1, CDK9, TFAP4, SNW1, SP1, EP300	9206	17	19462	1.61663	1	0.520616	0.505985
GOTERM_BP_DIRECT	GO:0045987	positive regulation of smooth muscle contraction	13	0.129741	0.045696	CHRM3, MYOCD, EDN1, SRF, SPHK1, ITGA2, F2R, PTGS2, NPNT, ADRA1A, CTTN, TBXA2R, PROK2	9206	17	19462	1.61663	1	0.520616	0.505985
GOTERM_BP_DIRECT	GO:0007097	nuclear migration	13	0.129741	0.045696	DYNC1H1, NUDC, DCTN1, FHOD1, NTN1, SYNE3, LMNB2, SYNE2, LMNB1, CDC42, CLMN, LMNA, PAFAH1B1	9206	17	19462	1.61663	1	0.520616	0.505985
GOTERM_BP_DIRECT	GO:0060384	innervation	13	0.129741	0.045696	PRKCG, RET, GABRB2, VCAM1, SERPINE2, ADARB1, SULF1, POU4F1, SULF2, NTF4, LRIG1, SLITRK6, LRIG2	9206	17	19462	1.61663	1	0.520616	0.505985
GOTERM_BP_DIRECT	GO:0006970	response to osmotic stress	13	0.129741	0.045696	NFAT5, ATF2, TSC22D4, TSC22D3, AQP9, TSC22D2, SORD, NOLC1, MAPK13, MARVELD3, MAP7, LRRC8A, MAP2K7	9206	17	19462	1.61663	1	0.520616	0.505985
GOTERM_BP_DIRECT	GO:0002407	dendritic cell chemotaxis	13	0.129741	0.045696	CCR1, CCL21, CXCR4, ANO6, HMGB1, PIK3CG, CCL5, CCR7, CCR6, CCL19, CCR5, CCR2, TRPM4	9206	17	19462	1.61663	1	0.520616	0.505985
GOTERM_BP_DIRECT	GO:0030322	stabilization of membrane potential	13	0.129741	0.045696	KCNK5, KCNK6, KCNK10, KCNK12, KCNK15, KCNK16, KCNK17, KCNK18, KCNN4, KCNK1, KCNK2, KCNK3, KCNK4	9206	17	19462	1.61663	1	0.520616	0.505985
GOTERM_BP_DIRECT	GO:0032786	positive regulation of DNA-templated transcription, elongation	13	0.129741	0.045696	CCNK, SUPT16H, CCNT2, CCNT1, PARP1, ELL, SUPT4H1, SUPT5H, THOC5, DDX39B, KAT7, ERCC6, HMGN1	9206	17	19462	1.61663	1	0.520616	0.505985
GOTERM_BP_DIRECT	GO:0055091	phospholipid homeostasis	13	0.129741	0.045696	ABCA1, TGFB1, ABCA3, ABCB11, FABP3, GPAM, HNF4A, LIPG, ANGPTL3, TLCD2, ITGB6, ABCG1, SLC25A46	9206	17	19462	1.61663	1	0.520616	0.505985
GOTERM_BP_DIRECT	GO:0071383	cellular response to steroid hormone stimulus	13	0.129741	0.045696	HSPA8, MED1, ATP1A3, ATP1A2, TFPI, NR3C1, UBE2L3, AR, NPC1, MGARP, HSPA1B, HSPA1A, NKX3-1	9206	17	19462	1.61663	1	0.520616	0.505985
GOTERM_BP_DIRECT	GO:0032270	positive regulation of cellular protein metabolic process	13	0.129741	0.0789067	TGFB1, CSF1, UHRF1, NR1H3, WNT7A, INHBA, KLF4, INS, NFKBIA, AGTR1, AKT1, MAPK1, EIF4G1	9206	18	19462	1.52682	1	0.731237	0.710687
GOTERM_BP_DIRECT	GO:0032515	negative regulation of phosphoprotein phosphatase activity	13	0.129741	0.0789067	PPP1R15A, GSK3B, PPP1R11, BOD1, BOD1L1, MASTL, PPP1R9B, FKBP1A, FKBP1C, CRY2, TIPRL, BOD1L2, RGN	9206	18	19462	1.52682	1	0.731237	0.710687
GOTERM_BP_DIRECT	GO:0050995	negative regulation of lipid catabolic process	13	0.129741	0.0789067	ALK, PRKAA1, CRTC3, PDE3B, CIDEA, APOC3, TNF, CIDEC, INS, HCAR2, BSCL2, HCAR1, IL1B	9206	18	19462	1.52682	1	0.731237	0.710687
GOTERM_BP_DIRECT	GO:0008631	intrinsic apoptotic signaling pathway in response to oxidative stress	13	0.129741	0.0789067	DIABLO, PRKCD, GSKIP, SOD2, PML, MELK, STK24, BCL2, ARL6IP5, CYP1B1, ZNF622, JAK2, PDK1	9206	18	19462	1.52682	1	0.731237	0.710687
GOTERM_BP_DIRECT	GO:0034389	lipid particle organization	13	0.129741	0.0789067	FAF2, DDHD2, FITM2, CIDEC, SPART, BSCL2, TBC1D20, PNPLA3, RAB18, PTGFRN, PPIA, RAB3GAP1, PNPLA2	9206	18	19462	1.52682	1	0.731237	0.710687
GOTERM_BP_DIRECT	GO:0007250	activation of NF-kappaB-inducing kinase activity	13	0.129741	0.0789067	CARD10, TNFRSF10B, ZFP91, TNFRSF10A, MALT1, TIRAP, IRAK1, TRAF6, TLR6, COPS8, MAP3K7, CARD14, TLR3	9206	18	19462	1.52682	1	0.731237	0.710687
GOTERM_BP_DIRECT	GO:0042176	regulation of protein catabolic process	13	0.129741	0.0789067	UBXN2A, ODC1, NEDD4L, FURIN, ZDHHC2, HGS, CHEK2, PSMD2, WDR91, PSMD3, MDM2, PSMD1, FAM83D	9206	18	19462	1.52682	1	0.731237	0.710687
GOTERM_BP_DIRECT	GO:0051044	positive regulation of membrane protein ectodomain proteolysis	13	0.129741	0.0789067	APP, FURIN, SNX33, TNFRSF1B, TNF, RGMA, IFNG, IL1B, PACSIN3, ADAM9, SNX9, GPLD1, SH3D19	9206	18	19462	1.52682	1	0.731237	0.710687
GOTERM_BP_DIRECT	GO:0007212	dopamine receptor signaling pathway	13	0.129741	0.0789067	GSK3B, GSK3A, SLC1A1, GNAI3, ARRB2, NSG1, KLF16, ADCY6, NCSTN, NSG2, DRD1, GNB5, DRD4	9206	18	19462	1.52682	1	0.731237	0.710687
GOTERM_BP_DIRECT	GO:1902774	late endosome to lysosome transport	13	0.129741	0.0789067	SNAPIN, C9ORF72, CHMP1B, VPS41, CHMP2B, CHMP1A, CHMP2A, CHMP4B, CHMP3, CHMP4A, CHMP7, VPS39, ARL8B	9206	18	19462	1.52682	1	0.731237	0.710687
GOTERM_BP_DIRECT	GO:0051895	negative regulation of focal adhesion assembly	13	0.129741	0.0789067	ACVRL1, BCAS3, DMTN, SRC, RCC2, PTEN, FAM107A, ARHGAP6, THBS1, CORO1C, DLC1, PHLDB2, CLASP2	9206	18	19462	1.52682	1	0.731237	0.710687
GOTERM_BP_DIRECT	GO:0001779	natural killer cell differentiation	13	0.129741	0.0789067	STAT5A, IL15RA, STAT5B, IL15, TUSC2, PBX1, HECTD1, AXL, SP3, TYRO3, RABL3, KAT7, TOX	9206	18	19462	1.52682	1	0.731237	0.710687
GOTERM_BP_DIRECT	GO:0071679	commissural neuron axon guidance	12	0.11976	0.00179629	NRP1, ADAM17, FZD3, SMO, GDNF, RYK, NFIB, PTCH1, DAG1, NCAM1, EPHB2, VEGFA	9206	12	19462	2.11406	1	0.0613613	0.0596369
GOTERM_BP_DIRECT	GO:0010457	centriole-centriole cohesion	12	0.11976	0.00664373	CEP68, NIN, CEP135, DCTN1, KIF3A, ODF2, CROCC, CEP250, RTTN, CEP44, CCDC102B, CNTLN	9206	13	19462	1.95144	1	0.157535	0.153108
GOTERM_BP_DIRECT	GO:0098976	excitatory chemical synaptic transmission	12	0.11976	0.00664373	GRIN2A, PTCHD1, GPRIN1, KCNQ3, GRIN2C, GRIN2B, CHRDL1, PDLIM4, PVALB, SSH1, SHISA6, GRIN2D	9206	13	19462	1.95144	1	0.157535	0.153108
GOTERM_BP_DIRECT	GO:0060394	negative regulation of pathway-restricted SMAD protein phosphorylation	12	0.11976	0.00664373	GREM1, XBP1, LRP1, SNX25, NOG, PMEPA1, PPARG, LDLRAD4, SMAD6, DKK1, ENG, SMAD7	9206	13	19462	1.95144	1	0.157535	0.153108
GOTERM_BP_DIRECT	GO:0031062	positive regulation of histone methylation	12	0.11976	0.00664373	RNF20, CHTOP, XBP1, FAM47E-STBD1, SUV39H1, SMARCA5, TET1, FAM47E, BAZ2A, PAXBP1, SIRT1, RRP8	9206	13	19462	1.95144	1	0.157535	0.153108
GOTERM_BP_DIRECT	GO:0014912	negative regulation of smooth muscle cell migration	12	0.11976	0.00664373	NDRG4, IGFBP5, LRP1, ABHD2, APEX1, IGFBP3, SEMA6D, SERPINE1, S1PR2, TRIB1, BMPR1A, PPARD	9206	13	19462	1.95144	1	0.157535	0.153108
GOTERM_BP_DIRECT	GO:0031293	membrane protein intracellular domain proteolysis	12	0.11976	0.00664373	APH1A, PSENEN, MBTPS1, NCSTN, TGFB1, APH1B, SPPL2B, RHBDD1, SPPL2A, ADAM9, PSEN1, MBTPS2	9206	13	19462	1.95144	1	0.157535	0.153108
GOTERM_BP_DIRECT	GO:0045793	positive regulation of cell size	12	0.11976	0.00664373	RET, EDN1, HSP90AA1, HSP90AB1, KDM1A, RB1CC1, AKT3, PRKD1, ATP7A, MAP3K7, AMOT, SLC26A5	9206	13	19462	1.95144	1	0.157535	0.153108
GOTERM_BP_DIRECT	GO:0071872	cellular response to epinephrine stimulus	12	0.11976	0.00664373	RYR2, PKLR, SRD5A1, PDE4D, ADIPOQ, PDE4B, ATP2B4, PRKACA, PRKACB, SIRT2, SLC9A1, SNCA	9206	13	19462	1.95144	1	0.157535	0.153108
GOTERM_BP_DIRECT	GO:0035331	negative regulation of hippo signaling	12	0.11976	0.00664373	MAP2K3, WWC1, DLG5, WWC2, WWC3, LIMD1, WTIP, MAPK14, AJUBA, VGLL4, SHANK2, CIT	9206	13	19462	1.95144	1	0.157535	0.153108
GOTERM_BP_DIRECT	GO:0097120	receptor localization to synapse	12	0.11976	0.00664373	MPP2, NLGN1, DLG1, CEP112, RELN, DLG2, NETO1, DLG3, LRRC7, DLG4, NRXN1, SYNJ2BP	9206	13	19462	1.95144	1	0.157535	0.153108
GOTERM_BP_DIRECT	GO:0010762	regulation of fibroblast migration	12	0.11976	0.00664373	GNA13, FER, SDC4, RCC2, GNA12, WDPCP, PRR5L, RFFL, MTA2, APPL2, CORO1C, APPL1	9206	13	19462	1.95144	1	0.157535	0.153108
GOTERM_BP_DIRECT	GO:0016050	vesicle organization	12	0.11976	0.0177195	ZFYVE16, SAR1A, SORT1, SAR1B, CAV2, CAV1, SNX10, WASL, SNX11, FNBP1L, EPS15, CD2AP	9206	14	19462	1.81205	1	0.289296	0.281166
GOTERM_BP_DIRECT	GO:0030851	granulocyte differentiation	12	0.11976	0.0177195	CEBPA, L3MBTL3, SPI1, CLPB, CEBPE, ZBTB46, SP3, SRP54, NKAP, AP3B1, ZFPM1, CBFA2T3	9206	14	19462	1.81205	1	0.289296	0.281166
GOTERM_BP_DIRECT	GO:0051984	positive regulation of chromosome segregation	12	0.11976	0.0177195	NCAPH2, NCAPG2, NCAPG, SMC5, NCAPD2, CDC6, NCAPD3, SMC4, RAD18, NCAPH, SMC2, RAB33B	9206	14	19462	1.81205	1	0.289296	0.281166
GOTERM_BP_DIRECT	GO:0003222	ventricular trabecula myocardium morphogenesis	12	0.11976	0.0177195	DLL4, MED1, TGFB2, NOTCH1, HEG1, FOXH1, NRG1, NKX2-5, RBPJ, TGFBR1, BMPR1A, ENG	9206	14	19462	1.81205	1	0.289296	0.281166
GOTERM_BP_DIRECT	GO:1903364	positive regulation of cellular protein catabolic process	12	0.11976	0.0177195	AMER1, HSP90AA1, RDX, TNFAIP3, MSN, VPS35, PTTG1IP, EZR, FBXL5, HAMP, VGLL4, DACT1	9206	14	19462	1.81205	1	0.289296	0.281166
GOTERM_BP_DIRECT	GO:2000036	regulation of stem cell population maintenance	12	0.11976	0.0177195	KAT2A, KDM3A, SMO, TAL1, CNOT2, CNOT3, HMGA2, ZC3H13, ELAVL1, NODAL, WDR43, SAV1	9206	14	19462	1.81205	1	0.289296	0.281166
GOTERM_BP_DIRECT	GO:0048011	neurotrophin TRK receptor signaling pathway	12	0.11976	0.0177195	DOCK3, ZFYVE27, SORT1, SRC, CASP3, DDIT4, AKT1S1, PTPN11, HAP1, RAF1, SOS1, BCAR1	9206	14	19462	1.81205	1	0.289296	0.281166
GOTERM_BP_DIRECT	GO:0036465	synaptic vesicle recycling	12	0.11976	0.0177195	AP3M2, GIT2, RAB3A, WNT3A, AP3D1, WNT7A, AP3S2, STON2, AP3B2, RAB5A, SYT7, PLD2	9206	14	19462	1.81205	1	0.289296	0.281166
GOTERM_BP_DIRECT	GO:0061029	eyelid development in camera-type eye	12	0.11976	0.0177195	TFAP2A, HDAC2, JUN, HDAC1, SRF, TWIST1, SOX11, GRHL3, PRICKLE1, INHBA, SOS1, EGFR	9206	14	19462	1.81205	1	0.289296	0.281166
GOTERM_BP_DIRECT	GO:0089718	amino acid import across plasma membrane	12	0.11976	0.0177195	SLC36A1, SLC22A4, SLC6A6, SLC7A5, SLC47A1, SLC7A8, SLC6A14, SLC16A2, SLC6A20, SLC7A1, SLC38A5, SLC7A2	9206	14	19462	1.81205	1	0.289296	0.281166
GOTERM_BP_DIRECT	GO:0042987	amyloid precursor protein catabolic process	12	0.11976	0.0177195	APH1A, BACE1, ADAM19, PSENEN, ADAM17, NCSTN, APH1B, ADAM9, ADAM10, DHCR24, PSEN1, ABCG1	9206	14	19462	1.81205	1	0.289296	0.281166
GOTERM_BP_DIRECT	GO:0006623	protein targeting to vacuole	12	0.11976	0.0177195	VPS13C, VPS41, VPS13D, VPS8, PIK3R4, VPS37C, VPS13A, AP3D1, VPS37D, VPS37A, VPS37B, MON1B	9206	14	19462	1.81205	1	0.289296	0.281166
GOTERM_BP_DIRECT	GO:0034383	low-density lipoprotein particle clearance	12	0.11976	0.0177195	EHD1, SCARB1, NCEH1, DGAT2, SOAT1, ADIPOQ, HMOX1, CD36, APOB, LDLRAP1, CES3, LDLR	9206	14	19462	1.81205	1	0.289296	0.281166
GOTERM_BP_DIRECT	GO:0048715	negative regulation of oligodendrocyte differentiation	12	0.11976	0.0177195	DLX1, DLX2, NOTCH1, DUSP10, TMEM98, DAAM2, ID4, NF1, CTNNB1, HES1, NKX6-1, HES5	9206	14	19462	1.81205	1	0.289296	0.281166
GOTERM_BP_DIRECT	GO:0010389	regulation of G2/M transition of mitotic cell cycle	12	0.11976	0.0177195	CTC1, CDKN1A, CENPF, CDK6, KCNH5, CDKN2A, CDK4, PKIA, CDK3, CDK2, KIF14, AURKA	9206	14	19462	1.81205	1	0.289296	0.281166
GOTERM_BP_DIRECT	GO:0010763	positive regulation of fibroblast migration	12	0.11976	0.0381584	ITGB1, BAG4, TGFB1, DMTN, ITGB3, PRKCE, AKT1, PAK3, ARHGEF7, THBS1, SLC8A1, PTK2	9206	15	19462	1.69124	1	0.458943	0.446045
GOTERM_BP_DIRECT	GO:0010458	exit from mitosis	12	0.11976	0.0381584	EPS8, SPAST, NFIA, UBE2C, NFIB, PPP2R2D, CHMP2A, CHMP4B, RPL24, CHMP7, CLASP1, CLASP2	9206	15	19462	1.69124	1	0.458943	0.446045
GOTERM_BP_DIRECT	GO:0060766	negative regulation of androgen receptor signaling pathway	12	0.11976	0.0381584	NCOR2, HEYL, DAB2, SFRP1, NCOR1, HDAC1, FOXH1, SIRT1, ZBTB7A, NODAL, PIAS2, FOXP1	9206	15	19462	1.69124	1	0.458943	0.446045
GOTERM_BP_DIRECT	GO:1903830	magnesium ion transmembrane transport	12	0.11976	0.0381584	NIPAL4, NIPAL1, MMGT1, TUSC3, NIPAL2, NIPAL3, NIPA1, SLC41A1, MAGT1, NIPA2, CNNM2, CNNM4	9206	15	19462	1.69124	1	0.458943	0.446045
GOTERM_BP_DIRECT	GO:1904507	positive regulation of telomere maintenance in response to DNA damage	12	0.11976	0.0381584	INO80C, YY1, INO80B, INO80D, RUVBL2, ACTR5, MCRS1, ACTL6A, ACTR8, INO80, NFRKB, UCHL5	9206	15	19462	1.69124	1	0.458943	0.446045
GOTERM_BP_DIRECT	GO:0099054	presynapse assembly	12	0.11976	0.0381584	FZD1, EFNB2, NLGN3, PTPRD, NLGN4Y, SDCBP, NLGN1, NLGN4X, LRRTM3, WNT3A, WNT5A, WNT7A	9206	15	19462	1.69124	1	0.458943	0.446045
GOTERM_BP_DIRECT	GO:0032482	Rab protein signal transduction	12	0.11976	0.0381584	RAB21, RAB30, RAB4A, GDI1, RAB15, RAB12, RAB35, RAB39A, RAB9A, RAB39B, RAB9B, RAB33B	9206	15	19462	1.69124	1	0.458943	0.446045
GOTERM_BP_DIRECT	GO:0000463	maturation of LSU-rRNA from tricistronic rRNA transcript (SSU-rRNA, 5.8S rRNA, LSU-rRNA)	12	0.11976	0.0381584	DDX18, BOP1, NIFK, ZNHIT6, PES1, RPL7L1, URB1, RPF2, WDR12, GTPBP4, RPL7, FTSJ3	9206	15	19462	1.69124	1	0.458943	0.446045
GOTERM_BP_DIRECT	GO:2000679	positive regulation of transcription regulatory region DNA binding	12	0.11976	0.0381584	RB1, NEUROD1, TRIM6, TGFB1, PARP1, TRAF6, HAND2, TWIST1, GATA3, PARK7, IGF1, POU4F1	9206	15	19462	1.69124	1	0.458943	0.446045
GOTERM_BP_DIRECT	GO:0060996	dendritic spine development	12	0.11976	0.0381584	ARF4, SLC12A5, SLC9A6, IQSEC1, UBA6, CAMK2A, NCK2, EPHB2, SRGAP2, PAK2, EPHB3, PAK4	9206	15	19462	1.69124	1	0.458943	0.446045
GOTERM_BP_DIRECT	GO:0022010	central nervous system myelination	12	0.11976	0.0381584	NCSTN, CNTNAP1, KCNJ10, MYRF, ID4, PLP1, CNTN2, B4GALT6, ASPA, GPM6B, HES5, B4GALT5	9206	15	19462	1.69124	1	0.458943	0.446045
GOTERM_BP_DIRECT	GO:0031110	regulation of microtubule polymerization or depolymerization	12	0.11976	0.0381584	STMN1, STMN2, STMN3, MAPRE3, STMN4, MAPT, MAPRE1, GAS2L1, SKA3, MAPRE2, CLASP2, SKA2	9206	15	19462	1.69124	1	0.458943	0.446045
GOTERM_BP_DIRECT	GO:0043518	negative regulation of DNA damage response, signal transduction by p53 class mediator	12	0.11976	0.0381584	CD74, DYRK3, KDM1A, MDM2, DYRK1A, SNAI1, TWIST1, SNAI2, PTTG1IP, MIF, SIRT1, CD44	9206	15	19462	1.69124	1	0.458943	0.446045
GOTERM_BP_DIRECT	GO:0045725	positive regulation of glycogen biosynthetic process	12	0.11976	0.0381584	EPM2AIP1, DYRK2, IRS1, AKT2, PPP1R3E, INSR, IGF2, AKT1, SORBS1, IGF1, GCK, INS	9206	15	19462	1.69124	1	0.458943	0.446045
GOTERM_BP_DIRECT	GO:0030278	regulation of ossification	12	0.11976	0.0704864	GDF10, CCDC134, ACVR1, EGR2, INTU, CSF1, SIX2, MAPK1, MAPK14, DHRS3, RUNX2, PBX1	9206	16	19462	1.58554	1	0.667127	0.648379
GOTERM_BP_DIRECT	GO:0021554	optic nerve development	12	0.11976	0.0704864	EXT1, KCNC1, KCNC2, KCNA1, SCN8A, KCNA3, LPAR1, RPL24, NAV2, PAX2, SLC25A46, NKX2-2	9206	16	19462	1.58554	1	0.667127	0.648379
GOTERM_BP_DIRECT	GO:0006900	membrane budding	12	0.11976	0.0704864	P2RX7, ANXA2, VPS4A, CHMP4B, CHMP4A, WASL, FNBP1L, CHMP7, SNAP91, AP2M1, S100A10, PICALM	9206	16	19462	1.58554	1	0.667127	0.648379
GOTERM_BP_DIRECT	GO:0097435	supramolecular fiber organization	12	0.11976	0.0704864	FKBP1A, MFAP5, CST3, MFAP4, ADAMTS3, HSP90AB1, COL5A1, FKBP1C, BAX, MAPT, BID, SNCA	9206	16	19462	1.58554	1	0.667127	0.648379
GOTERM_BP_DIRECT	GO:0001655	urogenital system development	12	0.11976	0.0704864	ACVR1, HELLS, PAX8, SRD5A1, OSR1, LHX1, EPHB2, GATA2, PAX2, PBX1, EPHB3, CRKL	9206	16	19462	1.58554	1	0.667127	0.648379
GOTERM_BP_DIRECT	GO:0006855	drug transmembrane transport	12	0.11976	0.0704864	ABCC3, ABCC4, TMEM30A, SLC47A1, ATP8B1, ABCA3, ABCC5, ABCB11, SLC29A1, SLC37A3, SLC29A2, SLC28A3	9206	16	19462	1.58554	1	0.667127	0.648379
GOTERM_BP_DIRECT	GO:0030902	hindbrain development	12	0.11976	0.0704864	SMAD1, AHI1, SHH, KDM2B, NFIB, ALDH1A2, EN2, CTNNB1, HNF1B, BMP7, GLI2, WLS	9206	16	19462	1.58554	1	0.667127	0.648379
GOTERM_BP_DIRECT	GO:0031124	mRNA 3'-end processing	12	0.11976	0.0704864	NUDT21, CPSF7, CPSF6, NCBP2, CPSF3, CSTF2, PAPOLA, CSTF1, CSTF2T, RPRD1B, RPRD2, RPRD1A	9206	16	19462	1.58554	1	0.667127	0.648379
GOTERM_BP_DIRECT	GO:0032516	positive regulation of phosphoprotein phosphatase activity	12	0.11976	0.0704864	PDGFRB, PPP1R15A, PPP1R15B, HSP90AB1, GNA12, ITGA1, CALM3, AGTR2, CALM1, JAK2, CALM2, MTOR	9206	16	19462	1.58554	1	0.667127	0.648379
GOTERM_BP_DIRECT	GO:0090336	positive regulation of brown fat cell differentiation	12	0.11976	0.0704864	FNDC5, FFAR4, PIM1, HNRNPU, SIX1, ZBTB7B, MAPK14, VSTM2A, PTGS2, BMP7, RREB1, INS	9206	16	19462	1.58554	1	0.667127	0.648379
GOTERM_BP_DIRECT	GO:1900242	regulation of synaptic vesicle endocytosis	12	0.11976	0.0704864	OPHN1, ROCK1, SYT11, SNX9, CALM3, CALM1, VAMP4, BTBD9, CALM2, SYT7, ACTB, ACTG1	9206	16	19462	1.58554	1	0.667127	0.648379
GOTERM_BP_DIRECT	GO:0099645	neurotransmitter receptor localization to postsynaptic specialization membrane	12	0.11976	0.0704864	CACNG7, DLG1, NETO1, ERBB4, DLG4, ERBB2, ADAM22, LHFPL4, NPTX1, NETO2, CACNG2, CACNG3	9206	16	19462	1.58554	1	0.667127	0.648379
GOTERM_BP_DIRECT	GO:1902166	negative regulation of intrinsic apoptotic signaling pathway in response to DNA damage by p53 class mediator	12	0.11976	0.0704864	CD74, ING2, MUC1, KDM1A, ATAD5, BCL2, MIF, TRIAP1, TAF9B, SIRT1, CD44, ZNF385A	9206	16	19462	1.58554	1	0.667127	0.648379
GOTERM_BP_DIRECT	GO:0035729	cellular response to hepatocyte growth factor stimulus	12	0.11976	0.0704864	IL10, MED1, NRP1, CASR, CREB1, HGF, GCLM, RELA, SIRT2, BCAR1, APPL2, APPL1	9206	16	19462	1.58554	1	0.667127	0.648379
GOTERM_BP_DIRECT	GO:0042551	neuron maturation	12	0.11976	0.0704864	NR4A2, CDKN1C, RB1, RET, MECP2, SRRM4, KDM1A, BCL2, GATA2, B4GALT6, CLN5, B4GALT5	9206	16	19462	1.58554	1	0.667127	0.648379
GOTERM_BP_DIRECT	GO:0003016	respiratory system process	12	0.11976	0.0704864	JAG2, CCBE1, RAB3A, TCF15, ZFAND5, AP3B1, YWHAZ, ADH5, HOXA5, STK40, HIPK2, KDM6A	9206	16	19462	1.58554	1	0.667127	0.648379
GOTERM_BP_DIRECT	GO:0001736	establishment of planar polarity	12	0.11976	0.0704864	FZD3, TTC8, VANGL2, INTU, DLG3, PTK7, WNT5A, WDPCP, GRHL3, EXOC5, RPGRIP1L, TP63	9206	16	19462	1.58554	1	0.667127	0.648379
GOTERM_BP_DIRECT	GO:0070934	CRD-mediated mRNA stabilization	11	0.10978	0.00350524	SYNCRIP, DHX9, CSDE1, HNRNPD, IGF2BP1, HNRNPU, IGF2BP3, IGF2BP2, YBX1, PABPC1, PAIP1	9206	11	19462	2.11406	1	0.101078	0.0982377
GOTERM_BP_DIRECT	GO:0051974	negative regulation of telomerase activity	11	0.10978	0.00350524	PIF1, SRC, MCRS1, PINX1, POT1, PPARG, TERF1, TP53, PML, CERS1, MEN1	9206	11	19462	2.11406	1	0.101078	0.0982377
GOTERM_BP_DIRECT	GO:2001214	positive regulation of vasculogenesis	11	0.10978	0.01205	TMEM100, CEACAM1, RAP1A, RRAS, KDR, RAPGEF2, ASB4, ADM, HIF1AN, CD34, RIN2	9206	12	19462	1.93788	1	0.227515	0.221121
GOTERM_BP_DIRECT	GO:2000273	positive regulation of receptor activity	11	0.10978	0.01205	IL10, ITGB1, GREM1, EDN1, HDAC2, IFNG, HDAC1, HFE, JAK2, HIF1A, CDK5R1	9206	12	19462	1.93788	1	0.227515	0.221121
GOTERM_BP_DIRECT	GO:0048333	mesodermal cell differentiation	11	0.10978	0.01205	ITGB1, KDM6B, ITGA3, ITGB4, ITGA2, ITGB3, ITGA8, HMGA2, INHBA, FGFR2, KDM6A	9206	12	19462	1.93788	1	0.227515	0.221121
GOTERM_BP_DIRECT	GO:0007178	transmembrane receptor protein serine/threonine kinase signaling pathway	11	0.10978	0.01205	BMPR2, PPM1L, AKAP4, MAPK14, ACVR1B, GAS6, ECSIT, AKAP3, GDF5, ACVR2B, ACVR2A	9206	12	19462	1.93788	1	0.227515	0.221121
GOTERM_BP_DIRECT	GO:0050927	positive regulation of positive chemotaxis	11	0.10978	0.01205	CASR, SMAD3, NTRK3, ITGA2, S1PR1, KDR, CDH13, F2RL1, CCR4, F3, VEGFA	9206	12	19462	1.93788	1	0.227515	0.221121
GOTERM_BP_DIRECT	GO:0003198	epithelial to mesenchymal transition involved in endocardial cushion formation	11	0.10978	0.01205	TMEM100, HEYL, SMAD4, NOTCH1, FGF8, MSX2, SNAI1, SNAI2, MSX1, RBPJ, ENG	9206	12	19462	1.93788	1	0.227515	0.221121
GOTERM_BP_DIRECT	GO:0086012	membrane depolarization during cardiac muscle cell action potential	11	0.10978	0.01205	HCN4, ATP1A2, CACNA1C, SCN5A, SCN3B, SCN4B, HCN2, SLC8A1, SCN1B, KCNJ2, SCN2B	9206	12	19462	1.93788	1	0.227515	0.221121
GOTERM_BP_DIRECT	GO:0046902	regulation of mitochondrial membrane permeability	11	0.10978	0.01205	CNP, BAD, BNIP3, BCL2, PPIF, PMAIP1, BAK1, SPG7, SLC25A5, SLC25A4, BCL2L1	9206	12	19462	1.93788	1	0.227515	0.221121
GOTERM_BP_DIRECT	GO:0016188	synaptic vesicle maturation	11	0.10978	0.01205	UNC13B, UNC13A, SNAPIN, RAB3A, ZDHHC20, DLG4, STXBP1, SYP, ZDHHC2, ZDHHC15, PICALM	9206	12	19462	1.93788	1	0.227515	0.221121
GOTERM_BP_DIRECT	GO:0043276	anoikis	11	0.10978	0.01205	STK11, TFDP1, PIK3CA, E2F1, TSC2, AKT1, BMF, SIK1, IKBKG, MAP3K7, MTOR	9206	12	19462	1.93788	1	0.227515	0.221121
GOTERM_BP_DIRECT	GO:0051549	positive regulation of keratinocyte migration	11	0.10978	0.01205	EPB41L4B, FGF7, IQSEC1, ADAM9, HAS2, MAPRE2, MMP9, MTOR, MAP4K4, ARF6, HBEGF	9206	12	19462	1.93788	1	0.227515	0.221121
GOTERM_BP_DIRECT	GO:0048712	negative regulation of astrocyte differentiation	11	0.10978	0.01205	MECP2, KDM4A, NTRK3, MBD1, NOG, ID4, NF1, GPR37L1, NR2E1, F2, HES5	9206	12	19462	1.93788	1	0.227515	0.221121
GOTERM_BP_DIRECT	GO:0003181	atrioventricular valve morphogenesis	11	0.10978	0.01205	ACVR1, HEYL, TGFB2, BMP2, NOTCH1, MDM2, MDM4, SLIT3, TBX5, ZFPM1, TGFBR2	9206	12	19462	1.93788	1	0.227515	0.221121
GOTERM_BP_DIRECT	GO:0097091	synaptic vesicle clustering	11	0.10978	0.01205	NLGN1, PCLO, RAB3A, CDH2, CTBP1, NRXN1, SYNDIG1, CTNNB1, SYN3, BSN, SYN1	9206	12	19462	1.93788	1	0.227515	0.221121
GOTERM_BP_DIRECT	GO:0030850	prostate gland development	11	0.10978	0.0300708	HOXA10, HOXA9, SHH, SMARCC1, PTCH1, RARA, SOX9, FKBP4, GLI1, GLI3, HOXA11	9206	13	19462	1.78882	1	0.403683	0.392338
GOTERM_BP_DIRECT	GO:0035313	wound healing, spreading of epidermal cells	11	0.10978	0.0300708	ITGB1, ACVRL1, ADAM17, LRG1, MSX2, COL5A1, WNT7A, ITGA5, AJUBA, ARHGAP24, HBEGF	9206	13	19462	1.78882	1	0.403683	0.392338
GOTERM_BP_DIRECT	GO:0042659	regulation of cell fate specification	11	0.10978	0.0300708	MBD3, HDAC2, RBBP4, HDAC1, LMO4, CHD4, RBBP7, MTA2, MTA3, GATAD2B, GATAD2A	9206	13	19462	1.78882	1	0.403683	0.392338
GOTERM_BP_DIRECT	GO:2001046	positive regulation of integrin-mediated signaling pathway	11	0.10978	0.0300708	CD63, DMTN, LAMA1, LOXL3, FLNA, LAMB1, EMP2, LAMC1, NID1, LIMS2, LIMS1	9206	13	19462	1.78882	1	0.403683	0.392338
GOTERM_BP_DIRECT	GO:0051450	myoblast proliferation	11	0.10978	0.0300708	FGR, FGF7, FGFBP1, SRC, HGF, ATOH8, ABL1, CTNNB1, SIX1, FOS, IGF1	9206	13	19462	1.78882	1	0.403683	0.392338
GOTERM_BP_DIRECT	GO:0014075	response to amine	11	0.10978	0.0300708	ADAMTS13, KCNC1, RRM2B, CPS1, KCNC2, ARG1, ITGA2, CAD, CDK1, JAK2, MYD88	9206	13	19462	1.78882	1	0.403683	0.392338
GOTERM_BP_DIRECT	GO:0021702	cerebellar Purkinje cell differentiation	11	0.10978	0.0300708	AGTPBP1, LDB1, HERC1, TTC21B, TTLL1, LHX1, LHX5, FAIM2, RORA, ATP7A, SLC25A46	9206	13	19462	1.78882	1	0.403683	0.392338
GOTERM_BP_DIRECT	GO:0043951	negative regulation of cAMP-mediated signaling	11	0.10978	0.0300708	RNF157, PDE11A, UBE2B, MGRN1, PDE4D, PDE2A, PDE3B, PDE3A, APLNR, OPRL1, LPAR1	9206	13	19462	1.78882	1	0.403683	0.392338
GOTERM_BP_DIRECT	GO:0032801	receptor catabolic process	11	0.10978	0.0300708	SH3GLB1, BECN1, UVRAG, TGFB1, SMURF1, KIF16B, SNX25, NEDD4, PIK3R4, MVB12A, CAPN1	9206	13	19462	1.78882	1	0.403683	0.392338
GOTERM_BP_DIRECT	GO:0001706	endoderm formation	11	0.10978	0.0300708	DUSP4, SMAD2, DUSP5, DUSP2, SOX17, DUSP1, LHX1, NOG, SOX7, DKK1, MIXL1	9206	13	19462	1.78882	1	0.403683	0.392338
GOTERM_BP_DIRECT	GO:0043589	skin morphogenesis	11	0.10978	0.0300708	COL1A1, ERRFI1, COL1A2, ITGB4, SRF, ITGA2, VPS33B, ITGA6, PSEN1, TP63, AHDC1	9206	13	19462	1.78882	1	0.403683	0.392338
GOTERM_BP_DIRECT	GO:2000178	negative regulation of neural precursor cell proliferation	11	0.10978	0.0300708	BTG2, KDM2B, ILK, SHOC2, PAX6, NR2E1, SPINT2, GATA2, SLC16A2, APPL2, LIMS2	9206	13	19462	1.78882	1	0.403683	0.392338
GOTERM_BP_DIRECT	GO:0033628	regulation of cell adhesion mediated by integrin	11	0.10978	0.0300708	LYN, EFNA1, PLAU, EPHA8, LPXN, PTPN11, CRK, PTK2, PIK3CG, EPHA2, CRKL	9206	13	19462	1.78882	1	0.403683	0.392338
GOTERM_BP_DIRECT	GO:0048598	embryonic morphogenesis	11	0.10978	0.0300708	YTHDF2, FLT1, MSX2, ROCK1, ROCK2, FLRT3, C2ORF49, MSX1, YBX1, FGF2, CDON	9206	13	19462	1.78882	1	0.403683	0.392338
GOTERM_BP_DIRECT	GO:0046039	GTP metabolic process	11	0.10978	0.0609491	OPA1, RAB23, LRRK2, ENTPD7, GNAI3, AK3, AK4, GTPBP1, RHOA, RHOQ, RAN	9206	14	19462	1.66104	1	0.6225	0.605006
GOTERM_BP_DIRECT	GO:0035493	SNARE complex assembly	11	0.10978	0.0609491	VAMP8, SNAP25, UVRAG, STXBP1, VAMP1, STX4, STXBP6, VAMP4, VAMP2, VAMP3, SNCA	9206	14	19462	1.66104	1	0.6225	0.605006
GOTERM_BP_DIRECT	GO:0003323	type B pancreatic cell development	11	0.10978	0.0609491	CDK6, SMO, CDH2, PDPK1, HNF4A, WNT5A, INSM1, DLL1, BMP6, SIDT2, NKX2-2	9206	14	19462	1.66104	1	0.6225	0.605006
GOTERM_BP_DIRECT	GO:0051168	nuclear export	11	0.10978	0.0609491	RANBP2, AKAP13, LSG1, UBE2I, CDKN1B, ATXN1, RITA1, RANGAP1, HNRNPA1, EIF4E, MALT1	9206	14	19462	1.66104	1	0.6225	0.605006
GOTERM_BP_DIRECT	GO:0035020	regulation of Rac protein signal transduction	11	0.10978	0.0609491	ARHGAP44, CADM4, KBTBD6, RASGRF1, ARHGAP17, CRK, OGT, SSX2IP, GABARAP, DNM2, ARF6	9206	14	19462	1.66104	1	0.6225	0.605006
GOTERM_BP_DIRECT	GO:0001522	pseudouridine synthesis	11	0.10978	0.0609491	RPUSD4, PUS3, TRUB2, DKC1, RPUSD1, PUS1, RPUSD2, RPUSD3, PUS7, PUS7L, NOP10	9206	14	19462	1.66104	1	0.6225	0.605006
GOTERM_BP_DIRECT	GO:2000637	positive regulation of gene silencing by miRNA	11	0.10978	0.0609491	TIAL1, FXR1, TRIM71, ZFP36, DHX9, FMR1, STAT3, LIMD1, PUM1, WTIP, AJUBA	9206	14	19462	1.66104	1	0.6225	0.605006
GOTERM_BP_DIRECT	GO:0097320	plasma membrane tubulation	11	0.10978	0.0609491	EHD2, SNX18, MICALL1, PACSIN2, PACSIN3, SNX9, CHMP4A, SNX33, WHAMM, FNBP1L, PACSIN1	9206	14	19462	1.66104	1	0.6225	0.605006
GOTERM_BP_DIRECT	GO:0033962	cytoplasmic mRNA processing body assembly	11	0.10978	0.0609491	DYNC1H1, DDX6, ATXN2, CNOT7, NOCT, RC3H1, LIMD1, LSM14A, PATL1, LSM3, EDC3	9206	14	19462	1.66104	1	0.6225	0.605006
GOTERM_BP_DIRECT	GO:0016578	histone deubiquitination	11	0.10978	0.0609491	USP25, KAT2A, ENY2, TRRAP, ATXN7, USP21, USP3, USP22, USP51, ATXN7L3, SUPT3H	9206	14	19462	1.66104	1	0.6225	0.605006
GOTERM_BP_DIRECT	GO:0031503	protein complex localization	11	0.10978	0.0609491	DLG1, SNAPIN, SEH1L, SGCD, NACC2, BIRC5, WASL, FKBP4, EZR, PML, SMAD7	9206	14	19462	1.66104	1	0.6225	0.605006
GOTERM_BP_DIRECT	GO:0097284	hepatocyte apoptotic process	11	0.10978	0.0609491	RB1, ATF2, GSN, DNMT3A, ADAR, STK4, BID, PIK3CG, STK3, BCL2L1, ARF6	9206	14	19462	1.66104	1	0.6225	0.605006
GOTERM_BP_DIRECT	GO:0031054	pre-miRNA processing	11	0.10978	0.0609491	LIN28B, LIN28A, AGO3, AGO4, AGO1, AGO2, BCDIN3D, DROSHA, ADAR, DICER1, TARBP2	9206	14	19462	1.66104	1	0.6225	0.605006
GOTERM_BP_DIRECT	GO:0045820	negative regulation of glycolytic process	11	0.10978	0.0609491	HDAC4, FLCN, TIGAR, NCOR1, STAT3, DDIT4, NUPR1, PPARA, FBP1, CBFA2T3, IER3	9206	14	19462	1.66104	1	0.6225	0.605006
GOTERM_BP_DIRECT	GO:0086064	cell communication by electrical coupling involved in cardiac conduction	11	0.10978	0.0609491	RYR2, GJA1, GJA5, ATP1A3, ATP1A2, ATP1B2, CACNA1C, ATP1B1, PRKACA, PRKACB, SLC8A1	9206	14	19462	1.66104	1	0.6225	0.605006
GOTERM_BP_DIRECT	GO:0001913	T cell mediated cytotoxicity	11	0.10978	0.0609491	P2RX7, TAP2, CTSH, EMP2, HLA-A, HPRT1, IL7R, B2M, EBAG9, MICA, CTSC	9206	14	19462	1.66104	1	0.6225	0.605006
GOTERM_BP_DIRECT	GO:0071498	cellular response to fluid shear stress	11	0.10978	0.0609491	MEF2C, XBP1, HDAC3, SRC, MMP2, HAS2, PTGS2, MTSS1, KLF2, PLEC, NFE2L2	9206	14	19462	1.66104	1	0.6225	0.605006
GOTERM_BP_DIRECT	GO:0021819	layer formation in cerebral cortex	11	0.10978	0.0609491	ADGRG1, RELN, MBOAT7, DAB2IP, DCX, CTNNB1, NR2E1, LRP8, GLI3, CDK5R1, PAFAH1B1	9206	14	19462	1.66104	1	0.6225	0.605006
GOTERM_BP_DIRECT	GO:0048596	embryonic camera-type eye morphogenesis	11	0.10978	0.0609491	ZEB1, FOXF2, KDM2B, TH, FZD5, SP3, PAX6, HIPK1, BMP7, HIPK2, TBX2	9206	14	19462	1.66104	1	0.6225	0.605006
GOTERM_BP_DIRECT	GO:0085029	extracellular matrix assembly	11	0.10978	0.0609491	SMPD3, FKBP10, TGFB1, COL1A2, HAS3, HAS2, QSOX1, SOX9, PRICKLE1, GAS6, GPM6B	9206	14	19462	1.66104	1	0.6225	0.605006
GOTERM_BP_DIRECT	GO:0001952	regulation of cell-matrix adhesion	11	0.10978	0.0609491	PKHD1, ONECUT2, ONECUT1, MINK1, BCL2, NF1, TSC1, EMP2, PIK3CB, THY1, MYF5	9206	14	19462	1.66104	1	0.6225	0.605006
GOTERM_BP_DIRECT	GO:0016574	histone ubiquitination	10	0.0998004	0.00679132	CBX8, SUZ12, PHC1, UBE2B, UHRF1, USP22, UBE2U, UBE2N, HUWE1, UBE2A	9206	10	19462	2.11406	1	0.157535	0.153108
GOTERM_BP_DIRECT	GO:2000177	regulation of neural precursor cell proliferation	10	0.0998004	0.00679132	TRIM71, ID2, SIX3, NF2, SMARCA1, FOXO3, SHCBP1, RHOA, FOXO1, PTBP2	9206	10	19462	2.11406	1	0.157535	0.153108
GOTERM_BP_DIRECT	GO:0010470	regulation of gastrulation	10	0.0998004	0.00679132	CRB2, PHLDB1, TGIF2, POGLUT1, HNF4A, DAG1, PHLDB2, CLASP1, NODAL, CLASP2	9206	10	19462	2.11406	1	0.157535	0.153108
GOTERM_BP_DIRECT	GO:1901522	positive regulation of transcription from RNA polymerase II promoter involved in cellular response to chemical stimulus	10	0.0998004	0.00679132	SMAD1, ATF2, SMAD4, BMP2, JUN, DLX5, SMAD9, SMAD5, RELA, RUNX2	9206	10	19462	2.11406	1	0.157535	0.153108
GOTERM_BP_DIRECT	GO:0048103	somatic stem cell division	10	0.0998004	0.00679132	TGFB2, NOTCH1, CDKN2A, WNT3A, FZD7, KIT, HOXB4, WNT7A, BMI1, ZFP36L2	9206	10	19462	2.11406	1	0.157535	0.153108
GOTERM_BP_DIRECT	GO:0035646	endosome to melanosome transport	10	0.0998004	0.00679132	RAB32, CD63, BLOC1S5, BLOC1S6, ANKRD27, AP1G1, BLOC1S3, AP3D1, RAB38, AP1M1	9206	10	19462	2.11406	1	0.157535	0.153108
GOTERM_BP_DIRECT	GO:0048671	negative regulation of collateral sprouting	10	0.0998004	0.00679132	EPHA7, PTPRS, BCL11A, DCC, IFRD1, ULK2, ULK1, FGF13, FSTL4, RGMA	9206	10	19462	2.11406	1	0.157535	0.153108
GOTERM_BP_DIRECT	GO:0075522	IRES-dependent viral translational initiation	10	0.0998004	0.0215787	MCTS1, PTBP1, CSDE1, PCBP2, DENR, EIF2D, EIF3F, EIF3D, EIF3A, EIF3B	9206	11	19462	1.92187	1	0.330893	0.321594
GOTERM_BP_DIRECT	GO:0021846	cell proliferation in forebrain	10	0.0998004	0.0215787	RRM1, EMX2, FGF8, WNT3A, NFIB, SIX3, KIF14, WNT7A, LHX5, DISC1	9206	11	19462	1.92187	1	0.330893	0.321594
GOTERM_BP_DIRECT	GO:0050847	progesterone receptor signaling pathway	10	0.0998004	0.0215787	YAP1, WBP2, SRC, NEDD4, UBR5, MAPK1, PGR, ZDHHC7, UBE3A, TRERF1	9206	11	19462	1.92187	1	0.330893	0.321594
GOTERM_BP_DIRECT	GO:0044829	positive regulation by host of viral genome replication	10	0.0998004	0.0215787	EEF1A1, HSPA8, VAPA, TBC1D20, VAPB, YTHDC2, STOM, NUCKS1, PIK3C3, PPIB	9206	11	19462	1.92187	1	0.330893	0.321594
GOTERM_BP_DIRECT	GO:0031642	negative regulation of myelination	10	0.0998004	0.0215787	FIG4, MTMR2, TMEM98, PTEN, EIF2AK3, LPIN1, TNF, CTSC, TNFRSF21, JAM2	9206	11	19462	1.92187	1	0.330893	0.321594
GOTERM_BP_DIRECT	GO:0015937	coenzyme A biosynthetic process	10	0.0998004	0.0215787	SLC25A16, PANK2, ACOT7, PANK3, PPCS, PANK1, DCAKD, PPCDC, COASY, ACAT1	9206	11	19462	1.92187	1	0.330893	0.321594
GOTERM_BP_DIRECT	GO:1905820	positive regulation of chromosome separation	10	0.0998004	0.0215787	PLSCR1, NCAPH2, NCAPG2, NCAPG, NCAPD2, NCAPD3, SMC4, NCAPH, SMC2, RAB33B	9206	11	19462	1.92187	1	0.330893	0.321594
GOTERM_BP_DIRECT	GO:0006686	sphingomyelin biosynthetic process	10	0.0998004	0.0215787	SAMD8, SPTLC1, VAPA, SPTLC2, SGMS1, ORMDL3, OSBP, PEMT, ORMDL1, SGMS2	9206	11	19462	1.92187	1	0.330893	0.321594
GOTERM_BP_DIRECT	GO:0046037	GMP metabolic process	10	0.0998004	0.0215787	MPP1, DLG1, DLG2, GUK1, MAGI3, GMPR2, CASK, NT5C2, CARD11, TJP2	9206	11	19462	1.92187	1	0.330893	0.321594
GOTERM_BP_DIRECT	GO:0071394	cellular response to testosterone stimulus	10	0.0998004	0.0215787	RWDD1, AR, ROCK2, SRD5A1, MYC, NCOA4, SPP1, MSN, ELK1, IGF1R	9206	11	19462	1.92187	1	0.330893	0.321594
GOTERM_BP_DIRECT	GO:0000338	protein deneddylation	10	0.0998004	0.0215787	COPS4, COPS3, COPS6, TOR1A, COPS2, GPS1, SENP8, COPS7B, COPS7A, COPS8	9206	11	19462	1.92187	1	0.330893	0.321594
GOTERM_BP_DIRECT	GO:0072091	regulation of stem cell proliferation	10	0.0998004	0.0215787	YAP1, SHH, NOTCH1, SOX17, AGO3, HMGB2, DGCR8, NF2, ZFP36L1, TGFBR2	9206	11	19462	1.92187	1	0.330893	0.321594
GOTERM_BP_DIRECT	GO:0098911	regulation of ventricular cardiac muscle cell action potential	10	0.0998004	0.0215787	DSP, RYR2, DLG1, JUP, CAV1, DSG2, CTNNA3, CACNA1C, DSC2, TRPM4	9206	11	19462	1.92187	1	0.330893	0.321594
GOTERM_BP_DIRECT	GO:0035065	regulation of histone acetylation	10	0.0998004	0.0501649	TADA2B, FLCN, SETD5, EID1, MYOCD, NFYA, NFYB, PARK7, CTCF, GATA2	9206	12	19462	1.76171	1	0.546547	0.531187
GOTERM_BP_DIRECT	GO:0090331	negative regulation of platelet aggregation	10	0.0998004	0.0501649	CEACAM1, C1QTNF1, SERPINE2, UBASH3B, ADAMTS18, PRKCD, ABAT, ALOX12, SH2B3, PRKG1	9206	12	19462	1.76171	1	0.546547	0.531187
GOTERM_BP_DIRECT	GO:0031098	stress-activated protein kinase signaling cascade	10	0.0998004	0.0501649	MAP2K3, MAPK11, PDCD10, STK26, CCDC88C, GFRAL, MAP3K20, KAT7, MAPK14, RHOA	9206	12	19462	1.76171	1	0.546547	0.531187
GOTERM_BP_DIRECT	GO:1902275	regulation of chromatin organization	10	0.0998004	0.0501649	SETD5, ALKBH4, LSM11, SETD1A, TLK2, TLK1, HNRNPU, SSRP1, MKI67, MLLT3	9206	12	19462	1.76171	1	0.546547	0.531187
GOTERM_BP_DIRECT	GO:0000727	double-strand break repair via break-induced replication	10	0.0998004	0.0501649	GINS2, MCM7, MCMDC2, GINS4, MCM3, MCM4, CDC7, MCM5, MCM6, MCM2	9206	12	19462	1.76171	1	0.546547	0.531187
GOTERM_BP_DIRECT	GO:0071481	cellular response to X-ray	10	0.0998004	0.0501649	XRCC6, SFRP1, NIPBL, CCND2, XRCC5, NUCKS1, ATM, TP53BP1, HAMP, DNM2	9206	12	19462	1.76171	1	0.546547	0.531187
GOTERM_BP_DIRECT	GO:2000772	regulation of cellular senescence	10	0.0998004	0.0501649	RSL1D1, NUAK1, ING2, PNPT1, NEK6, VASH1, TP53, BMPR1A, ZNF277, ZMPSTE24	9206	12	19462	1.76171	1	0.546547	0.531187
GOTERM_BP_DIRECT	GO:0031953	negative regulation of protein autophosphorylation	10	0.0998004	0.0501649	ERRFI1, IMPACT, JUN, NLRP12, MVP, ADIPOQ, CHORDC1, CHP1, ENPP1, ENG	9206	12	19462	1.76171	1	0.546547	0.531187
GOTERM_BP_DIRECT	GO:0051291	protein heterooligomerization	10	0.0998004	0.0501649	TMEM120B, CALHM1, MAT2A, SYT1, SGTB, KCNC2, PRPH2, ROM1, ZNF746, ZNF777	9206	12	19462	1.76171	1	0.546547	0.531187
GOTERM_BP_DIRECT	GO:0071786	endoplasmic reticulum tubular network organization	10	0.0998004	0.0501649	RAB10, REEP1, RTN3, TMEM33, REEP3, REEP2, RAB18, TMEM170A, RTN4, LNPK	9206	12	19462	1.76171	1	0.546547	0.531187
GOTERM_BP_DIRECT	GO:0090557	establishment of endothelial intestinal barrier	10	0.0998004	0.0501649	RAP2C, TJP1, PTPRS, FASN, RAPGEF2, F11R, CLDN1, MYD88, TJP3, TJP2	9206	12	19462	1.76171	1	0.546547	0.531187
GOTERM_BP_DIRECT	GO:1903800	positive regulation of production of miRNAs involved in gene silencing by miRNA	10	0.0998004	0.0501649	MYOCD, IL6, MAP2K1, DDX5, TGFB1, MYCN, MAP2K2, LIN28A, TP53, EGFR	9206	12	19462	1.76171	1	0.546547	0.531187
GOTERM_BP_DIRECT	GO:0045542	positive regulation of cholesterol biosynthetic process	10	0.0998004	0.0501649	SREBF1, POR, PRKAA1, SCAP, VDAC2, FGF1, ABCG4, CYP7A1, SREBF2, ABCG1	9206	12	19462	1.76171	1	0.546547	0.531187
GOTERM_BP_DIRECT	GO:0022407	regulation of cell-cell adhesion	10	0.0998004	0.0501649	PKHD1, EPHA7, SRC, PODXL, MINK1, EFNA5, CELSR2, ZDHHC2, EPHB3, WNT4	9206	12	19462	1.76171	1	0.546547	0.531187
GOTERM_BP_DIRECT	GO:0048681	negative regulation of axon regeneration	10	0.0998004	0.0501649	EPHA4, PTPRS, INPP5F, RTN4RL1, PTEN, KREMEN1, LRIG2, NEO1, RGMA, CERS2	9206	12	19462	1.76171	1	0.546547	0.531187
GOTERM_BP_DIRECT	GO:0003272	endocardial cushion formation	10	0.0998004	0.0501649	ACVR1, ROBO2, BMP2, NOG, APLNR, BMP7, TBX3, BMPR1A, ROBO1, TBX2	9206	12	19462	1.76171	1	0.546547	0.531187
GOTERM_BP_DIRECT	GO:1990440	positive regulation of transcription from RNA polymerase II promoter in response to endoplasmic reticulum stress	10	0.0998004	0.0501649	XBP1, CEBPB, CREB3L3, HSPA5, DDIT3, TP53, ATF6, MBTPS2, ATF3, ATF4	9206	12	19462	1.76171	1	0.546547	0.531187
GOTERM_BP_DIRECT	GO:0032330	regulation of chondrocyte differentiation	10	0.0998004	0.0501649	SCIN, MAF, MDK, SIX2, TRPS1, SHOX2, MBOAT2, PTHLH, LNPK, GLG1	9206	12	19462	1.76171	1	0.546547	0.531187
GOTERM_BP_DIRECT	GO:0031113	regulation of microtubule polymerization	10	0.0998004	0.0953767	MAP2, ABL1, ARL2, SLAIN2, MAPRE3, MAPT, GBA2, CAMSAP1, CLASP2, CAMSAP2	9206	13	19462	1.6262	1	0.797944	0.77552
GOTERM_BP_DIRECT	GO:0048791	calcium ion-regulated exocytosis of neurotransmitter	10	0.0998004	0.0953767	RIMS2, SYT5, RIMS1, SYT4, RIMS4, RIMS3, SYT2, SYT1, SYT11, SYT7	9206	13	19462	1.6262	1	0.797944	0.77552
GOTERM_BP_DIRECT	GO:0030042	actin filament depolymerization	10	0.0998004	0.0953767	GSN, WDR1, CFL2, MICAL1, TWF2, MICAL3, DSTN, TWF1, MICAL2, PPP1R9B	9206	13	19462	1.6262	1	0.797944	0.77552
GOTERM_BP_DIRECT	GO:0098789	pre-mRNA cleavage required for polyadenylation	10	0.0998004	0.0953767	CPSF4, NUDT21, CPSF7, CPSF6, CPSF1, NCBP2, CSTF2, CPSF2, CSTF2T, TUT1	9206	13	19462	1.6262	1	0.797944	0.77552
GOTERM_BP_DIRECT	GO:0006110	regulation of glycolytic process	10	0.0998004	0.0953767	PGAM1, PRKAG1, EP300, ARL2, HIF1A, JMJD8, OGT, ZBTB7A, SLC2A6, GCK	9206	13	19462	1.6262	1	0.797944	0.77552
GOTERM_BP_DIRECT	GO:0006825	copper ion transport	10	0.0998004	0.0953767	ATP7B, SLC31A2, HEPHL1, SLC31A1, MMGT1, SLC11A2, COX17, FKBP4, ATP7A, ATOX1	9206	13	19462	1.6262	1	0.797944	0.77552
GOTERM_BP_DIRECT	GO:0099558	maintenance of synapse structure	10	0.0998004	0.0953767	NLGN1, SORT1, DCTN1, SDF4, CBLN4, CBLN3, PLXNA4, CBLN2, CBLN1, APPL1	9206	13	19462	1.6262	1	0.797944	0.77552
GOTERM_BP_DIRECT	GO:0033235	positive regulation of protein sumoylation	10	0.0998004	0.0953767	PIAS4, RASD2, HDAC4, CDKN2A, TOLLIP, ARNT, UBA2, SAE1, GNL3, PIAS1	9206	13	19462	1.6262	1	0.797944	0.77552
GOTERM_BP_DIRECT	GO:0007398	ectoderm development	10	0.0998004	0.0953767	AMER2, EPB41L5, SHH, SMURF1, CTNNB1, GRHL3, NF2, ZBTB7B, STX2, BMPR1A	9206	13	19462	1.6262	1	0.797944	0.77552
GOTERM_BP_DIRECT	GO:0060100	positive regulation of phagocytosis, engulfment	10	0.0998004	0.0953767	C3, RAB31, ITGA2, PLCG2, F2RL1, PPARG, ANO6, CD36, GATA2, APPL2	9206	13	19462	1.6262	1	0.797944	0.77552
GOTERM_BP_DIRECT	GO:0034333	adherens junction assembly	10	0.0998004	0.0953767	FER, ZNF703, TBCD, CTNNB1, PIP5K1C, HIPK1, PAK2, VCL, ACTB, SMAD7	9206	13	19462	1.6262	1	0.797944	0.77552
GOTERM_BP_DIRECT	GO:0030518	intracellular steroid hormone receptor signaling pathway	10	0.0998004	0.0953767	MED1, AR, CALCOCO1, ESRRB, ESRRG, PGR, NR3C1, ESR1, ESR2, NR3C2	9206	13	19462	1.6262	1	0.797944	0.77552
GOTERM_BP_DIRECT	GO:0086004	regulation of cardiac muscle cell contraction	10	0.0998004	0.0953767	SUMO1, PDE4D, PDE4B, STC1, GATA4, ATP1A2, ANK2, SCN5A, SRI, KCNJ2	9206	13	19462	1.6262	1	0.797944	0.77552
GOTERM_BP_DIRECT	GO:0033993	response to lipid	10	0.0998004	0.0953767	STK11, VPS4B, PPARG, CD36, GATA2, PPARA, ABCG1, NTSR1, GIP, PPARD	9206	13	19462	1.6262	1	0.797944	0.77552
GOTERM_BP_DIRECT	GO:0031629	synaptic vesicle fusion to presynaptic active zone membrane	10	0.0998004	0.0953767	SNAP47, SNAP25, SNAPIN, PRRT2, SNAP23, STX4, STX3, STX2, SNAP29, STX11	9206	13	19462	1.6262	1	0.797944	0.77552
GOTERM_BP_DIRECT	GO:0017121	phospholipid scrambling	10	0.0998004	0.0953767	P2RX7, VMP1, PLSCR1, PLSCR3, TMEM41B, PLSCR4, ATG9A, SLC4A1, ANO6, CLPTM1L	9206	13	19462	1.6262	1	0.797944	0.77552
GOTERM_BP_DIRECT	GO:0051444	negative regulation of ubiquitin-protein transferase activity	10	0.0998004	0.0953767	CDC20, BAG5, DTX3L, CDKN2A, ABL1, BUB3, PARK7, PSEN1, MAD2L1, SMAD7	9206	13	19462	1.6262	1	0.797944	0.77552
GOTERM_BP_DIRECT	GO:0010463	mesenchymal cell proliferation	10	0.0998004	0.0953767	FGF7, PRRX1, FGF9, HAND2, WNT5A, SHOX2, PHF14, KDR, SOX9, MSX1	9206	13	19462	1.6262	1	0.797944	0.77552
GOTERM_BP_DIRECT	GO:0023052	signaling	10	0.0998004	0.0953767	TGFB2, ABL1, DLGAP3, CCR5, SPTB, SPTBN1, APPL2, DLGAP4, SPTBN2, APPL1	9206	13	19462	1.6262	1	0.797944	0.77552
GOTERM_BP_DIRECT	GO:0060213	positive regulation of nuclear-transcribed mRNA poly(A) tail shortening	10	0.0998004	0.0953767	TNRC6C, ZFP36, BTG2, CNOT7, AGO2, PABPC1, CPEB3, TOB1, TNRC6A, TNRC6B	9206	13	19462	1.6262	1	0.797944	0.77552
GOTERM_BP_DIRECT	GO:1900095	regulation of dosage compensation by inactivation of X chromosome	10	0.0998004	0.0953767	KANSL1, KANSL2, PHF20, MCRS1, RLIM, MSL2, MSL3, OGT, MSL1, HCFC1	9206	13	19462	1.6262	1	0.797944	0.77552
GOTERM_BP_DIRECT	GO:1990481	mRNA pseudouridine synthesis	9	0.0898204	0.0130465	RPUSD4, PUS3, TRUB1, TRUB2, DKC1, PUS1, RPUSD2, PUS7, PUS7L	9206	9	19462	2.11406	1	0.237399	0.230727
GOTERM_BP_DIRECT	GO:0016240	autophagosome docking	9	0.0898204	0.0130465	VAMP8, VMP1, STX17, ATP2A2, CALM3, CALM1, ATG14, CALM2, SNAP29	9206	9	19462	2.11406	1	0.237399	0.230727
GOTERM_BP_DIRECT	GO:0048617	embryonic foregut morphogenesis	9	0.0898204	0.0130465	SMAD2, EPB41L5, SHH, SMAD3, SOX17, FOXF1, CTNNB1, GATA4, ACVR2B	9206	9	19462	2.11406	1	0.237399	0.230727
GOTERM_BP_DIRECT	GO:0018243	protein O-linked glycosylation via threonine	9	0.0898204	0.0130465	GALNT6, GALNT11, GALNT13, GALNT4, GALNT16, GALNT3, GALNT2, GALNT1, GALNTL6	9206	9	19462	2.11406	1	0.237399	0.230727
GOTERM_BP_DIRECT	GO:0051057	positive regulation of small GTPase mediated signal transduction	9	0.0898204	0.0130465	ADCYAP1R1, RELN, FRMD7, SRC, ITGAV, SOS1, SOS2, CDON, TGM2	9206	9	19462	2.11406	1	0.237399	0.230727
GOTERM_BP_DIRECT	GO:0099527	postsynapse to nucleus signaling pathway	9	0.0898204	0.0130465	RNF10, PRR7, WNT3A, CRTC1, NRG1, JAK2, KPNA2, RELA, KPNA1	9206	9	19462	2.11406	1	0.237399	0.230727
GOTERM_BP_DIRECT	GO:0038026	reelin-mediated signaling pathway	9	0.0898204	0.0130465	STAT5A, RELN, DAB2IP, NF1, VLDLR, CRK, LRP8, CRKL, PAFAH1B1	9206	9	19462	2.11406	1	0.237399	0.230727
GOTERM_BP_DIRECT	GO:1900152	negative regulation of nuclear-transcribed mRNA catabolic process, deadenylation-dependent decay	9	0.0898204	0.0130465	SYNCRIP, DHX9, CSDE1, HNRNPD, IGF2BP1, HNRNPU, YBX1, PABPC1, PAIP1	9206	9	19462	2.11406	1	0.237399	0.230727
GOTERM_BP_DIRECT	GO:0021799	cerebral cortex radially oriented cell migration	9	0.0898204	0.0130465	FUT10, DIXDC1, LHX6, FBXO45, CCDC141, MDGA1, POU3F2, POU3F3, NDEL1	9206	9	19462	2.11406	1	0.237399	0.230727
GOTERM_BP_DIRECT	GO:1990314	cellular response to insulin-like growth factor stimulus	9	0.0898204	0.0130465	CCNA2, GHSR, TGFB1, ITGB3, SYAP1, SLC25A33, CRK, FBN1, IGF1R	9206	9	19462	2.11406	1	0.237399	0.230727
GOTERM_BP_DIRECT	GO:0008063	Toll signaling pathway	9	0.0898204	0.0130465	IRAK1, TRAF3, IRAK2, PELI3, PALM3, PELI1, IRAK3, IRAK4, MYD88	9206	9	19462	2.11406	1	0.237399	0.230727
GOTERM_BP_DIRECT	GO:1905821	positive regulation of chromosome condensation	9	0.0898204	0.0130465	NCAPH2, NCAPG2, NCAPG, NCAPD2, NCAPD3, SMC4, NCAPH, SMC2, RAB33B	9206	9	19462	2.11406	1	0.237399	0.230727
GOTERM_BP_DIRECT	GO:2000669	negative regulation of dendritic cell apoptotic process	9	0.0898204	0.0130465	CXCL12, CCL21, AXL, BCL2, CCR7, LILRB1, CCL19, GAS6, BCL2L1	9206	9	19462	2.11406	1	0.237399	0.230727
[truncated: 161 more rows]

## Sheet: Sheet1
Category	Term		Count	%	PValue	Genes	List Total	Pop Hits	Pop Total	Fold Enrichment	Bonferroni	Benjamini	FDR
[truncated: 5 more rows]
