# Supplementary material for: Serum exosomal microRNA profiling reveals a down-regulation of hsa-miR-124-3p in patients with severe acne
Source: Front Immunol. 2025 Jun 23;16:1554811. doi: 10.3389/fimmu.2025.1554811 (PMC12230035; doi:10.3389/fimmu.2025.1554811)
Supplement: Supplementary file 5 [file Table3.xlsx]

## Sheet: 新建 文本文档
Category	Term		Count	%	PValue	Genes	List Total	Pop Hits	Pop Total	Fold Enrichment	Bonferroni	Benjamini	FDR
GOTERM_CC_DIRECT	GO:0005634	nucleus	3501	34.9401	1.86686e-91	TFRC, ALKBH6, ZC3H12D, ZC3H12C, ALKBH5, ALKBH1, FAM110C, ZC3H12B, GPBP1, PWWP2A, BBX, PRKACA, PRKACB, ZNF17, SAP30BP, PRKAB2, ZNF10, BHLHA15, PRKAB1, EWSR1, DDIT3, TXNIP, TCEANC2, CLOCK, OPTN, SF1, ZNF28, SLBP, SET, SHMT2, MEPCE, ZNF20, ZNF22, ZNF23, ZNF24, ZNF25, ZNF26, SFN, LTA4H, ATRIP, HEXIM1, GSTM3, CREBBP, JUN, PRPF38B, PRPF38A, JUP, NCAPH2, EIF2AK3, PBX3, TEX35, PBX2, EIF2AK2, ZNF34, PBX1,…	9605	6106	20660	1.2333	3.04671e-88	1.01557e-88	9.24716e-89
GOTERM_CC_DIRECT	GO:0005829	cytosol	3395	33.8822	1.28273e-131	ITSN2, SCOC, ITSN1, SLA2, ALKBH5, CAPNS1, SCP2, DPYSL5, DPYSL2, FGFR1OP2, DPYSL3, GPBP1, ANKFY1, BBX, PRKACA, PRKACB, GSTK1, PRKAB2, FNBP1, PRKAB1, BCR, MTHFD1, DDIT3, DDIT4, TXNIP, CLOCK, OPTN, UNC119B, SLBP, SET, SAR1B, SHMT2, LARP1, HLCS, SFN, LTA4H, GSTM3, CREBBP, PRPF38B, JUP, EIF2AK3, EIF2AK2, LNPEP, ZNF34, LARP4, DHFR, MOV10, PPFIBP1, AGO3, C8ORF44-SGK3, AGO4, AGO1, AGO2, NMT1, NMT2, STRN,…	9605	5629	20660	1.2973	2.09341e-128	1.0467e-128	9.53065e-129
GOTERM_CC_DIRECT	GO:0005737	cytoplasm	3284	32.7745	3.97038e-75	ITSN2, ITSN1, SPINT2, SLA2, HTR4, ALKBH6, PTPDC1, ZC3H12D, ALKBH4, CAPNS1, SCP2, DPYSL5, ALKBH1, DPYSL2, DPYSL3, PRKACA, PRKACB, PRKAB2, CXADR, FNBP1, PRKAB1, EWSR1, DDIT3, FEZ2, DDIT4, TXNIP, CLOCK, OPTN, SLBP, SET, SHMT2, FAXDC2, LARP1, HLCS, RDH10, SFN, LTA4H, HEXIM1, TOE1, GSTM3, CREBBP, JUP, NEBL, EIF2AK3, EIF2AK2, LNPEP, BTBD10, PBX1, AGO3, AGO4, AGO1, PKIA, AGO2, NMT1, NMT2, PKIG, DZIP1, P…	9605	5796	20660	1.21873	6.47967e-72	1.61992e-72	1.475e-72
GOTERM_CC_DIRECT	GO:0005886	plasma membrane	2707	27.016	5.71059e-08	ITSN2, TFRC, ITSN1, SPINT2, F11R, SLA2, HTR4, ENDOU, SYNGAP1, HTR7, CAPNS1, AKT2, DPYSL2, GPBP1, AKT1, VSTM4, PRKACA, PRKACB, VSTM5, WLS, CXADR, UNC5A, FNBP1, UNC5B, CACNA2D1, UNC5C, PHKA1, FRS2, UNC5D, CD2AP, BCR, ACE2, EWSR1, AGTR1, AGTR2, SKAP2, NLRX1, COL13A1, CDCA4, LYPD1, LYPD3, PLA2G5, LYPD5, EPB41L5, EPB41L1, EPB41L2, NPBWR1, EPB41L3, PDGFC, SYNDIG1, PIP5K1A, PIP5K1C, JAG2, HLA-DRB5, JUN,…	9605	5458	20660	1.06681	9.31925e-05	1.69449e-06	1.5429e-06
GOTERM_CC_DIRECT	GO:0005654	nucleoplasm	2602	25.9681	5.47367e-136	ATF1, ATF2, POP5, SCOC, SPI1, POP1, POP4, TESK2, NOC2L, SLA2, ALKBH6, PTPDC1, ZC3H12D, ALKBH5, TBK1, SCP2, AKT2, ALKBH1, AKT1, BBX, PRKACA, PRKACB, MNX1, PKNOX2, SAP30BP, PRKAB2, CXADR, SECISBP2, PRKAB1, EWSR1, ZC3H11A, ATF5, CLOCK, ATF6, ATF3, OPTN, ATF4, SKAP2, SF1, SLBP, CDCA2, SET, CDCA4, CDCA7, GATA6, GATA4, ZNF22, GATA3, GATA2, ZNF24, EPB41L5, RNF216, EPB41L2, PIP5K1A, PIP5K1C, LTA4H, ATRIP…	9605	4077	20660	1.37278	8.93302e-133	8.93302e-133	8.13387e-133
GOTERM_CC_DIRECT	GO:0016020	membrane	2093	20.8882	5.05991e-43	TFRC, SPINT2, HTR4, COMTD1, CAPNS1, SCP2, DPYSL2, AKT3, SMCO3, AKT1, ANKFY1, PRKACA, PRKACB, VSTM5, SMCO1, GSTK1, FRS2, BCR, ACE2, MTHFD1, AGTR1, ORAI2, ATF6, FAXDC2, PDGFB, RHOT2, RNF213, LARP1, RDH10, NPBWR1, RNF217, PDGFC, SYNDIG1, ATG5, SDR42E1, JAG1, NCAPH2, EIF2AK3, EIF2AK2, LNPEP, TEX38, LARP4, TREML1, RNF222, AGO3, LAS1L, AGO4, FASN, AGO2, HYOU1, STRN, FAT4, KCNC2, NCAPG2, PRKAG1, SNX10, …	9605	3693	20660	1.21905	8.25778e-40	1.65156e-40	1.50381e-40
GOTERM_CC_DIRECT	GO:0070062	extracellular exosome	1190	11.8762	2.25667e-11	ITSN2, TFRC, UXS1, ITSN1, GHITM, F11R, ISLR, PSMD7, CAPNS1, PSMD2, DPYSL2, PSMD3, ANKFY1, PRKACA, PRKACB, WLS, GBP6, GSTK1, CACNA2D1, DICER1, PDZK1, HDHD2, RNASE2, RNASE1, SND1, SCAMP3, CD2AP, SCAMP2, BCR, ACE2, SLC5A9, MTHFD1, PSME1, HPD, PLBD2, MTMR2, TTYH3, ABCB1, ABCB6, SHMT2, AGAP2, TPRG1L, SLC5A1, IQGAP1, THY1, C2, C3, HSPH1, C6, C7, PRKAR2B, PRKAR2A, EPB41L2, MYO6, PDGFC, SFN, RSU1, LTA4H,…	9605	2240	20660	1.1427	3.68289e-08	1.36403e-09	1.242e-09
GOTERM_CC_DIRECT	GO:0005739	mitochondrion	797	7.95409	3.78022e-10	TDRKH, TFRC, ARAF, GHITM, LACTB, SCP2, ALKBH1, LIPG, AKT1, PRKACA, PRKACB, GSTK1, STARD3, GABARAPL1, SECISBP2, NGDN, SCO1, MTHFD1, MTHFD2, DDIT4, LETMD1, PIF1, NLRX1, ABCB6, ABCB7, SHMT2, MRPL19, MRPL17, MRPL15, MRPL12, MRPL10, MRPL11, RHOT2, GRPEL1, HLCS, GRPEL2, PPARGC1B, MRPL30, CS, DHFR, NMT1, SFXN4, SFXN1, SFXN2, HRK, MRPL36, MRPL37, ECSIT, MRPL34, MRPL35, MRPL32, BBC3, MRPL42, CASP14, MRPL4…	9605	1467	20660	1.16859	6.16931e-07	1.8145e-08	1.65218e-08
GOTERM_CC_DIRECT	GO:0005887	integral component of plasma membrane	764	7.62475	1.42765e-06	TFRC, SLC4A1, HTR4, SLC4A4, CLDN1, RXFP1, GPR174, GJA1, GPR176, ALCAM, HTR7, GJA3, GJA5, CMKLR1, CXADR, FRS2, GABRG3, GABRG1, SLC5A6, ADCY9, TYRO3, AGTR1, AGTR2, PI4K2A, ABCB5, IL20RB, SLC5A1, THY1, SLC5A3, IL22RA2, GRIN2A, NCSTN, KLRK1, FLRT2, PCDHA1, FLRT3, NPBWR1, SYNDIG1, PCDHA5, PCDHA4, PCDHA3, PCDHA2, PCDHA9, PROM1, PCDHA8, PCDHA7, PROM2, PCDHA6, ABCA1, JAG2, NGFR, ST14, JAG1, GPR15, FZD5, …	9605	1455	20660	1.12944	0.00232722	3.23601e-05	2.94652e-05
GOTERM_CC_DIRECT	GO:0005794	Golgi apparatus	740	7.38523	1.30197e-36	SCOC, EHF, CHIC2, TRRAP, XYLT2, STMN2, STMN3, STMN4, SLA2, FGFRL1, NDST1, ALKBH5, GJA1, NDST3, LIPG, AP1S2, AP1S1, WLS, CDK5RAP2, UNC13B, GABARAPL1, GLCE, PRKCE, FNDC3A, WDR77, SCAMP2, RNF128, PRKD2, PRKD1, ATF6, OPTN, LRPAP1, SAR1A, PDXDC1, SRCAP, ABCB6, SAR1B, MAPKAP1, NEDD4L, PLA2G5, SLC30A10, GABARAP, GIGYF2, GLG1, DYNC2LI1, NCSTN, CHST10, MYO6, ST3GAL4, VTI1A, ST3GAL6, ZNF148, KIAA0319L, ST3…	9605	1147	20660	1.38772	2.12481e-33	3.54135e-34	3.22454e-34
GOTERM_CC_DIRECT	GO:0000785	chromatin	692	6.90619	3.41955e-27	ATF1, RB1, ATF2, EHF, SPI1, MYT1L, EHMT2, RAX, EHMT1, RBPJ, BACH1, SOX21, ELK1, BACH2, SMC2, ELK3, SPIB, ELK4, HOXA9, PPP4R2, CREB3L3, SOX17, MYC, CREB3L2, HOXA3, ADNP2, BBX, HOXA1, HOXA7, PKNOX1, HOXA6, JUNB, MNX1, HOXA5, MEF2A, TSPYL2, HES7, MED1, MEF2C, TSPYL1, DDX11, CSNK2A2, RFX2, RFX3, SOX11, SOX12, BHLHA15, RFX1, AR, RFX6, RFX7, WDR82, DDIT3, RFX4, HOXB4, HOXB3, HOXB8, ATF5, CLOCK, ATF6, H…	9605	1114	20660	1.33615	5.5807e-24	6.20078e-25	5.64606e-25
GOTERM_CC_DIRECT	GO:0005783	endoplasmic reticulum	691	6.89621	1.32624e-18	PGAP1, RPL34, EMC10, HNRNPR, TMEM97, VPREB1, GJA1, ZFYVE27, SCP2, CREB3L3, ALKBH1, CREB3L2, LRAT, PIP4K2C, WLS, GABARAPL1, STARD4, PRKCE, PRKCD, PRKCA, RNF128, RPL24, UBA52, ATF6, ALG10B, LRPAP1, SET, RPN2, SAR1A, ABCB6, SAR1B, MTMR9, THY1, HACD2, GIGYF2, MTMR6, HACD4, MTDH, GJC1, UGT8, GRIN2A, NCSTN, CYB5R4, PCDHA1, RRS1, SERPINH1, HMOX1, SSR1, PSMF1, PCDHA2, PROM1, FDFT1, B3GALNT2, EDEM3, RPL41…	9605	1175	20660	1.26495	2.16443e-15	1.54602e-16	1.40771e-16
GOTERM_CC_DIRECT	GO:0005789	endoplasmic reticulum membrane	675	6.73653	9.37857e-20	PI4K2B, PGAP1, PGAP3, EMC10, PAPPA-AS1, GJA1, ZFYVE27, CREB3L3, CREB3L2, CYP1B1, LRAT, PIP4K2B, WLS, STARD3, TRIQK, NUP210, ATG14, ATG13, CTAGE1, TYRO3, CYP2E1, UBA52, HPD, ATF6, ALG10B, RNF121, POM121, RPN2, RETSAT, ABCB6, FICD, SAR1B, FAXDC2, HACD2, HACD4, MTDH, GJC1, HSD11B2, GRIN2A, NCSTN, CYB5R4, CYP2B6, FLRT2, POM121C, RDH12, FLRT3, RDH11, RDH10, VTI1A, HMOX1, SSR1, HMOX2, FDFT1, VTI1B, ABC…	9605	1135	20660	1.27921	1.53058e-16	1.17737e-17	1.07204e-17
GOTERM_CC_DIRECT	GO:0043231	intracellular membrane-bounded organelle	618	6.16766	2.2629e-21	CHIC2, TFRC, ZFYVE9, MAML1, SLA2, ABCA12, ABCA13, TMEM91, GPR174, GJA1, ZFYVE27, CNST, TBK1, TFG, SCP2, AKT2, LIPG, GPBP1, AP1S2, AP1S1, ANKFY1, CYP1B1, AP1S3, ANKS1B, STARD3, MEF2C, FNBP1, PRKCE, ARMC8, FNDC3A, RFX1, HDHD3, UNC13D, SCAMP3, ATG12, SCAMP2, ZFYVE16, FAR1, CYP2E1, NUP98, CLOCK, GPLD1, MTMR2, PDXDC1, C9ORF72, PRDX3, UGT8, HSD11B2, PRDX5, CYP2B6, SYNDIG1, VTI1A, HAO1, PPARGC1A, VTI1B,…	9605	1015	20660	1.30965	3.69306e-18	3.07755e-19	2.80223e-19
GOTERM_CC_DIRECT	GO:0048471	perinuclear region of cytoplasm	495	4.94012	3.91254e-27	CYFIP2, CYFIP1, TFRC, STMN2, PREX1, LRAT, VPS35, PRKACA, PRKACB, CDK5RAP2, PRKCG, MAP1S, PRKCE, PRKCD, PRKCA, DICER1, EML1, GTPBP4, CD2AP, RNF128, MAP1B, SRFBP1, PRKD1, OPTN, RD3, MTMR2, SET, SRCAP, MTMR9, SLC5A1, BCL10, SLC5A3, PRKCZ, MTMR6, MTDH, PRDX5, CYB5R4, S100A16, PRKAR2B, MYO6, PLCG2, VTI1A, HMOX1, PSMF1, VTI1B, ABCA1, LYN, NDFIP2, CDK19, SNAPIN, NDFIP1, FZD5, RAB3IP, FZD9, EIF2AK3, TMEM…	9605	754	20660	1.4121	6.38527e-24	6.38527e-25	5.81404e-25
GOTERM_CC_DIRECT	GO:0000139	Golgi membrane	459	4.58084	7.43369e-27	PI4K2B, SCOC, PGAP3, XYLT2, XYLT1, ABCA12, SCAMP5, NDST1, GJA1, CREB3L3, NDST3, AP1S2, AP1S1, PLCE1, AP1S3, WLS, GLCE, FNDC3A, CYP2E1, HPD, ATF6, PI4K2A, OPTN, RNF121, ABCB6, PDGFB, SLC30A10, GABARAP, GLG1, NCSTN, CHST11, CHST12, CHST10, PDGFC, CHST15, ST3GAL4, VTI1A, ST3GAL6, CHST14, KIAA0319L, ST3GAL1, ST3GAL2, B3GALNT2, B3GALNT1, HLA-DRB5, NDFIP2, SNAPIN, HACE1, NDFIP1, FZD5, ABCA6, SLC16A13, …	9605	691	20660	1.42879	1.21318e-23	1.10289e-24	1.00422e-24
GOTERM_CC_DIRECT	GO:0032991	macromolecular complex	430	4.29142	1.83292e-15	TES, RPL3, ZFYVE9, FRMPD4, HNRNPU, F11R, CLDN1, DCAF7, CNST, SCP2, DPYSL5, AKT2, MYC, PSMD3, AKT1, CEP97, RNF111, MEF2C, CXADR, RPL23, ZNF10, ATG12, HCFC1, BCR, AR, PRKAR1A, ASF1A, ATF4, SET, SRCAP, DAZ4, MTMR9, DAZ3, DAZ2, DAZ1, BCL10, HIF1A, GIGYF2, PRDX3, C3, HSPH1, PRKAR2A, NKX2-5, ATG5, ERLIN2, DAZL, MLLT10, TOLLIP, PSMG4, STRN, HNRNPC, ARF3, CDKN1A, ARF1, CDKN1B, OGG1, CLTC, PANX1, TRMT112,…	9605	702	20660	1.31754	3.0802e-12	1.7596e-13	1.60219e-13
GOTERM_CC_DIRECT	GO:0009986	cell surface	386	3.8523	2.17915e-10	TFRC, HNRNPU, SLC4A4, GLDN, LIPG, DIP2A, UNC5C, UNC5D, ACE2, TYRO3, LRPAP1, ABCB1, PDGFB, THY1, C3, ADAMTS15, GRIN2A, KLRK1, ADAMTS13, PDGFC, PROM1, S100A10, PROM2, FZD1, LYN, NGFR, FZD3, FZD5, FZD4, FZD6, FZD9, GP2, GP6, L1CAM, GRIN2B, TREML1, TNFSF4, FERMT2, BSPH1, KCNC1, SLC6A1, LRRC32, SLC6A2, SLC6A3, SHH, RSPO2, HAVCR1, HLA-DPA1, HAVCR2, FCRL2, LYPLA1, FGFBP1, GPR37, ANXA2, BGN, EMP2, TACR1,…	9605	658	20660	1.26181	3.55637e-07	1.07769e-08	9.81277e-09
GOTERM_CC_DIRECT	GO:0005813	centrosome	339	3.38323	1.7656e-09	ITSN2, CCNJ, TRAF3IP1, CCNF, CCP110, HNRNPU, PHAX, TPGS1, GLE1, CDC20, ZFYVE26, PPP4R2, CHEK1, CDC27, DPF2, RTTN, CEP97, PRKACA, PRKACB, ANKS1B, SKP1, CDK5RAP2, MAP1S, PRKCB, DDX11, MTUS2, CSNK1D, KIAA1217, NUP93, DYNC1LI1, DYNC1LI2, KATNAL1, CEP57L1, PRKAR1A, RRAGD, HOXB4, ATF5, TP53, ATF4, DHX9, CEP85L, SLAIN2, SKA3, PKHD1, RRP7A, DYNC2LI1, SPAST, RIC8B, PRKAR2B, BLOC1S2, PRKAR2A, CEP72, ZBED1,…	9605	576	20660	1.26593	2.88145e-06	7.20363e-08	6.55919e-08
GOTERM_CC_DIRECT	GO:0005925	focal adhesion	327	3.26347	9.06951e-35	RPL4, NCKAP1, CYFIP1, MDC1, TES, RPL3, RPL31, AVIL, ARPC5L, DIXDC1, SLC4A2, RPL8, ALKBH6, RPL9, ACTB, ICAM1, RPL7, RPS15, RPS14, GJA1, RPS16, ALCAM, RPS19, MPRIP, BSG, CHORDC1, DAG1, CPNE3, TNS4, B2M, TNS3, RPS13, TNS1, STARD8, ACTN1, RPL23, RPL22, ZFYVE21, AFAP1, ACTN4, TLN2, PFN1, EZR, TLN1, EPHA2, SDC4, FLII, TWF1, PIK3R2, IQGAP1, THY1, EPB41L5, NCSTN, RRAS, FLRT2, TSPAN9, FLRT3, PRKAR2A, EPB4…	9605	434	20660	1.62066	1.48014e-31	2.11449e-32	1.92533e-32
GOTERM_CC_DIRECT	GO:0045202	synapse	318	3.17365	1.99007e-08	CYFIP2, CYFIP1, APP, RPL3, RPL32, RPL34, ITSN1, ADARB1, HTR4, TPGS1, ARR3, ACTB, GLS, RPS15, RPS6KA4, RPS6KA3, GPR176, RPS16, HTR7, GNAT2, RPS6KA2, RPS6KA1, DPYSL3, RPL37, SLC12A6, SLC12A7, PRIMA1, UNC13B, MAP1S, RPL23, PRKCE, UNC5C, PDYN, GABRG3, GABRG1, SLC5A7, TIAM1, XRN1, PPA2, MAP1B, KCNQ3, RPL24, VDAC1, NSMF, TLN2, RPL28, UBA52, NRN1, LYPD1, LPAR3, GABARAP, GJC1, FLRT2, KCNMB1, NPBWR1, KCNN…	9605	545	20660	1.25506	3.24774e-05	6.49559e-07	5.91449e-07
GOTERM_CC_DIRECT	GO:0005856	cytoskeleton	318	3.17365	4.60011e-07	FRMPD3, FRMPD4, WIPF2, RAPH1, DIXDC1, FNBP1L, ACTB, CYB5D1, DPYSL2, DAG1, ARL6IP5, TNS4, CDK5RAP2, TNS1, FNBP1, PRKCE, KRT1, ANK2, ANK1, KRT9, RNF128, MYL2, CLNS1A, PARD3, TAGLN2, WDPCP, TLN2, PFN1, EZR, RIN1, TLN1, TRIB2, LLGL1, PFN2, CDC42SE1, MACF1, TBCEL, EPB41, STXBP1, TWF2, TWF1, SLAIN1, ACTR3B, GLG1, KRT33B, KRT33A, EPB41L5, EPB41L1, EPB41L2, EPB41L3, SYMPK, PLEK2, VASP, JUP, RDX, PARVB, G…	9605	558	20660	1.22582	0.000750456	1.19165e-05	1.08504e-05
GOTERM_CC_DIRECT	GO:0098978	glutamatergic synapse	311	3.10379	6.34395e-29	FRMPD4, EIF4A3, ZDHHC5, ARPC5L, PPP2R2A, ICAM5, ACTB, EPS8, SYNGAP1, OPHN1, ADGRA1, PPP2R1A, DAG1, AKT1, VPS35, EPHB2, BSN, PRKACA, VPS18, EPHA4, EPHA7, SLC6A17, DAPK1, ACTN1, RPL22, NGDN, BCR, TIAM1, ARC, PRKAR1A, PFN1, PFN2, GPM6A, CTBP2, CTBP1, STXBP1, LPAR1, PRKCZ, PCDH17, FXR1, ABR, GRIN2A, PPP3R1, FLRT3, PRKAR2B, GSG1L, STK38L, PLCG1, SPTBN1, SPTBN2, SNX6, NTNG1, LYN, NTNG2, PRRT2, HOMER1, …	9605	426	20660	1.5703	1.03533e-25	1.29416e-26	1.17839e-26
GOTERM_CC_DIRECT	GO:0016607	nuclear speck	285	2.84431	8.07303e-14	TCERG1, MAML2, MAML1, EHMT2, EIF4A3, GPATCH2, HNRNPU, SMC5, SMC4, SOX2, PNN, ALKBH5, SAP130, NAMPT, HABP4, ARL6IP4, CCNL2, CCNL1, PRKACA, HOXA6, PRKACB, TRIM22, DDX17, SRRM2, MEF2C, SFMBT2, SRRM1, UHMK1, AR, DDX39B, PSME4, CD2BP2, FAM76A, MAML3, CBLL1, ATF4, ZNF395, EPAS1, CTR9, BAZ2A, AKAP17A, HIF1A, NUGGC, C12ORF57, SEC14L3, NUAK2, TERT, PIP5K1A, RREB1, RBM10, ATP6V0A1, TOE1, GADD45A, SETD1B, S…	9605	445	20660	1.37758	1.31724e-10	6.2739e-12	5.71263e-12
GOTERM_CC_DIRECT	GO:0030425	dendrite	277	2.76447	2.80005e-09	EIF4A3, ZDHHC5, HNRNPR, HTR4, TPGS1, ELK1, SAMD14, ZFYVE27, ALCAM, HTR7, DPYSL5, PPP2R1A, DPYSL2, KIF21A, DIP2B, EPHB2, BSN, VSTM5, TP63, EPHB3, PRKCG, EPHA5, EPHA4, EPHA7, MAP1S, EPHA8, NGDN, UNC5C, ANK3, PDYN, MAPK8IP3, CD2AP, SLC5A7, ADCY9, XRN1, MAP1B, RUFY3, NSMF, RPL28, PI4K2A, MTMR2, EPHA10, THY1, C9ORF72, INPP5A, INPP5F, MAP2, FZD3, NDFIP1, CADM1, FZD5, HOMER1, DTNB, FZD4, PLK2, RAB27A, L…	9605	460	20660	1.29525	4.56967e-06	1.08802e-07	9.90685e-08
GOTERM_CC_DIRECT	GO:0043025	neuronal cell body	246	2.45509	2.87098e-12	CYFIP1, EIF4A3, STMN2, DIXDC1, PHAX, ELK1, ALCAM, DPYSL5, PPP2R1A, DPYSL2, VPS35, GNAT1, EPHB2, SCN1A, EPHA5, EPHA7, MAP1S, UNC5C, CSNK1E, PDYN, MAPK8IP2, HCFC1, TIAM1, ARC, XRN1, MAP1B, RUFY3, PI4K2A, GPM6A, SLC22A3, PDE1C, PDE1B, LPAR1, TTBK1, FXR1, FXR2, INPP5F, MAP2, PRKAR2B, VTI1A, KCNN1, KCNN3, KCNN4, APOB, TRPM4, SPTBN2, VTI1B, FZD3, HOMER1, SIAH2, L1CAM, MAGOHB, SLC6A6, FUBP3, PTK7, PPT1,…	9605	383	20660	1.38156	4.68535e-09	1.87417e-10	1.70651e-10
GOTERM_CC_DIRECT	GO:0030424	axon	245	2.44511	5.56702e-14	APP, CNTF, AVIL, TPGS1, GLDN, ACTB, ZFYVE27, ALCAM, DPYSL2, BSG, KIF21A, DIP2B, EPHB2, BSN, SLC12A6, VSTM5, SCN1B, SCN1A, EPHA5, EPHA4, NGDN, MAPK8IP3, CD2AP, UHMK1, BCR, SLC5A7, SHTN1, ADCY9, MAP1B, RUFY3, FEZ2, ULK1, LLGL1, MTMR2, HEPACAM, STXBP1, MYCBP2, LPAR3, IQGAP1, TRPM1, FXR1, ABR, SPAST, FXR2, INPP5F, MAP7, MAP4, SCN3A, MAP9, ATG5, NTNG2, FZD3, DTNA, FZD5, HOMER1, CADM2, INSR, L1CAM, PUM…	9605	372	20660	1.41663	9.07754e-11	4.78178e-12	4.354e-12
GOTERM_CC_DIRECT	GO:0005765	lysosomal membrane	245	2.44511	1.37657e-08	SLC46A3, IFITM1, ZFYVE26, ANPEP, AP1S2, AP1S1, ANKFY1, VPS35, AP1S3, ATP6V1E1, B2M, VPS39, TRIM23, STARD3, VPS18, ATP6V1G1, ATP6V0E1, ENTPD4, SLC11A2, HLA-B, AP1B1, TM4SF5, HLA-A, HLA-F, MFSD12, RRAGA, RRAGC, RRAGD, TMEM79, VOPP1, CDIP1, UBA52, CFTR, PI4K2A, GPLD1, SEH1L, ABCB6, NPRL3, CD1D, NEU3, NCSTN, AP5M1, BLOC1S2, MYO6, ATP6V0A2, TSPAN1, ATP6V1C1, ATP6V0A1, ATP6V1C2, VTI1B, LYN, ABCA2, HLA-…	9605	405	20660	1.3012	2.24653e-05	4.68033e-07	4.26162e-07
GOTERM_CC_DIRECT	GO:0016604	nuclear body	237	2.36527	1.00063e-13	MDC1, GFI1, RAPH1, TONSL, TESK2, EHMT1, MKI67, IKZF4, DCAF7, LSM10, LSM11, MSANTD1, TRIM25, EPC1, EIF2D, SNRPD3, TRIM22, SCN1A, SCAF11, SFMBT2, TINF2, ACTN4, HCFC2, MED7, BOLA3, KCTD13, COMMD3-BMI1, YME1L1, FLYWCH1, NUP98, TP53, TELO2, SF1, RPN2, SRCAP, DHX9, EPB41, CSTF2, PRDM15, GATA4, LPAR4, HIF1A, ZBTB4, MTDH, DSN1, XRRA1, HIVEP1, SYMPK, TP53BP1, RREB1, BANP, TOE1, CDT1, WWTR1, CREBBP, HACE1,…	9605	359	20660	1.42	1.63251e-10	7.42286e-12	6.7588e-12
GOTERM_CC_DIRECT	GO:0043005	neuron projection	236	2.35529	1.54028e-10	CYFIP2, CYFIP1, AHCYL2, CPNE5, AVIL, ITSN1, STMN2, STMN3, ABAT, STMN4, SYNPR, PPP2R1A, STMN1, VPS35, EPHB2, SPA17, ANKS1A, EPHB4, EPHB3, EPHA5, EPHA4, EPHA7, UNC13A, CXADR, EPHA8, ANK2, SLC6A11, CSNK1D, ACTN4, ANK3, GABRG3, ANK1, GABRG1, GPR161, NSMF, PI4K2A, EPHA2, ATF4, GPM6A, ADCYAP1R1, TPH1, EPHA10, IQGAP1, NEU4, GRIN2A, FLRT2, MAP2, NPBWR1, KCNN1, MAP4, FADD, KCNN3, KCNN4, CADM1, BCL11B, SIA…	9605	375	20660	1.35367	2.51373e-07	7.85542e-09	7.15266e-09
GOTERM_CC_DIRECT	GO:0005768	endosome	228	2.27545	2.90253e-18	PI4K2B, APP, SLC46A1, SCOC, TFRC, STMN2, MLC1, HTR4, STS, BSG, KDR, ANKFY1, VPS35, ATP6V1E1, VPS36, ARRDC4, IL15RA, STARD3, VPS18, ARSA, ARRDC3, SLC11A2, ZFYVE21, AP1AR, WDR72, GAPVD1, SYTL4, RUFY2, VOPP1, ENTHD1, ASTN2, EZR, PI4K2A, VPS28, ASTN1, RD3, LRPAP1, ADCYAP1R1, ABCB6, AGAP2, LPAR1, VPS26A, VPS26B, MTMR4, PRKCZ, C9ORF72, GIGYF2, TGOLN2, BLOC1S6, SNX1, SPAST, SNX2, MYO6, VTI1A, RAB11FIP2,…	9605	324	20660	1.51364	4.73693e-15	3.15796e-16	2.87544e-16
GOTERM_CC_DIRECT	GO:0016324	apical plasma membrane	227	2.26547	0.000166708	SLC23A2, SLC46A1, OXTR, AHCYL1, SLC23A1, AQP6, AQP5, SLC4A2, AQP2, CLDN1, GJA1, GNAT1, ATP6V1E1, SLC34A2, ATP6V1G1, SLC11A2, SLC6A14, ANK2, PDZK1, SLC5A6, ACE2, MIP, PARD3, WDPCP, EZR, CFTR, SLC22A4, SLC22A3, ABCB1, SLC22A5, STXBP3, STC1, IQGAP1, SLC5A1, THY1, SLC6A20, SLC5A3, PRKCZ, MTDH, PKHD1, OTOG, PROM1, TRPM6, SPTBN2, PROM2, FZD3, JAG1, SLC10A2, FZD6, RDX, GP2, FN1, RAB27A, RAB27B, OCEL1, S…	9605	408	20660	1.19674	0.238215	0.00259112	0.00235932
GOTERM_CC_DIRECT	GO:0005769	early endosome	213	2.12575	1.79286e-14	APP, TFRC, ZFYVE9, WIPF3, MLC1, ZFYVE26, AKT2, LIPG, AP1S2, KDR, AP1S1, ANKFY1, VPS35, AP1S3, CCDC93, WLS, ARRDC4, VPS18, ARRDC3, SLC11A2, AP1B1, AP1AR, ANK2, HLA-G, ZFYVE16, ASTN2, CFTR, VPS28, VPS26A, VPS26B, SLC5A1, SLC30A10, SNX3, PRDX3, APH1A, SNX4, NCSTN, INPP5F, VPS8, SNX7, APOB, RAB11FIP5, RABGAP1L, SIAH2, MYO5A, EHD1, EHD2, EHD3, EHD4, C8ORF44-SGK3, TOLLIP, CD22, RET, NRP1, FKBP15, SNX12…	9605	313	20660	1.46375	2.91713e-11	1.62553e-12	1.48011e-12
GOTERM_CC_DIRECT	GO:0031410	cytoplasmic vesicle	205	2.04591	4.20705e-09	USP6NL, CHIC1, TRAF3IP2, TFRC, WIPF1, MLC1, FNBP1L, HERC3, LGALS8, TRIM21, WLS, AGFG1, GBP6, GABARAPL3, STARD4, FNBP1, ARRDC1, ENTPD4, ARRDC2, SLC11A2, MAPK8IP3, MALL, PI4K2A, STXBP4, MAPKAP1, PIK3R4, TGFA, GABARAP, PRDX5, SNX1, SPAST, INPP5F, MYO6, SNX9, NRBF2, SNX7, KIAA0319L, SNX8, ATP6V1C1, SNX5, SNX6, PROM2, ABCA2, OCEL1, CCDC88A, OCLN, TH, GIPC1, ANP32E, ATM, TECPR1, NRP1, DENND1B, C17ORF75…	9605	327	20660	1.34846	6.86588e-06	1.52576e-07	1.38926e-07
GOTERM_CC_DIRECT	GO:0015629	actin cytoskeleton	193	1.92615	2.72026e-17	WIPF1, AVIL, IPP, ACTB, MYLK, SAMD14, MPRIP, OPHN1, MYOZ3, PKNOX2, DAPK1, ALG2, AFAP1, ACTN4, CD2AP, ARC, MYL2, TAGLN2, TLN2, EZR, MACF1, TMEM63B, DHX9, FLII, TWF1, IQGAP1, KALRN, GABARAP, MICAL1, ARSJ, MYO6, TSPAN5, STK38L, ZNF268, VASP, JUP, MYO5A, PARVA, PARVB, AIF1L, ANLN, MSRA, BPIFB4, MYO5B, HNRNPC, INTS6, CLIC5, LAD1, CLIC4, FKBP15, ARPC1B, ARPC1A, WASL, ARHGAP6, RAB22A, TRIOBP, LIMD2, AKA…	9605	268	20660	1.54901	4.43947e-14	2.77467e-15	2.52645e-15
GOTERM_CC_DIRECT	GO:0014069	postsynaptic density	187	1.86627	6.11651e-14	FRMPD4, CRTC1, FMR1, CTNND2, CLSTN1, RPL8, ZDHHC2, SLC8A1, SLC8A2, RPL7, EPS8, ARHGAP44, RPS14, SAMD14, SYNGAP1, RPS19, ADGRA1, CDH2, BAALC, VPS35, BSN, LZTS1, RPS13, LZTS3, ANKS1B, KPNA1, NSF, PRKCG, USP8, EPHA4, DAPK1, TSC2, ADAM10, TSC1, SHISA9, MAPK8IP2, SRCIN1, SHISA7, SHISA6, INPP4A, BCR, MAP1B, GPRIN1, NSMF, DGKI, GRIA1, RTN3, GRIA2, MTMR2, ITPR1, FBXO45, CABP1, CACNA1C, KALRN, PRKCZ, RTN4…	9605	270	20660	1.48974	9.98348e-11	4.99107e-12	4.54456e-12
GOTERM_CC_DIRECT	GO:0005764	lysosome	186	1.85629	7.43727e-06	SCARB1, RAB3A, MLC1, TMEM97, TIAL1, LAPTM4B, ZFYVE26, STS, TRIM29, MPZ, LAMP2, PIP4K2A, VPS35, CAPN1, AP5S1, HLA-DOB, VPS36, VPS18, ARSA, USP5, FNBP1, USP4, SLC11A2, VPS33B, ARRDC3, STX7, TSC2, EPDR1, ANK2, OCRL, ANK3, MFSD12, UNC13D, TOM1L1, PLA2G15, RRAGA, DYNC1LI2, RRAGC, TRIM17, HGS, RRAGD, SLCO2A1, SIDT1, VOPP1, RAB38, IFNAR1, SIDT2, ARL8B, KCNE1, CALCRL, PDE1C, FUT10, VPS26A, CD1D, BCL10, C…	9605	315	20660	1.27009	0.0120643	0.000153641	0.000139896
GOTERM_CC_DIRECT	GO:0005874	microtubule	186	1.85629	0.000509024	TPGS1, SLC8A1, TPGS2, PYCARD, GOLGA2, TUBB6, RASSF1, RASSF3, TUBB3, KIF5C, DPYSL2, RASSF5, KIF5B, FAM110C, STMN1, KIF5A, ZNF207, KIF21A, NEK2, SYBU, CDK5RAP2, DYNC2H1, GABARAPL3, GAS2L3, GABARAPL1, MAP2K2, MAP1S, MTUS1, MTUS2, MID1, EML1, EML4, SHTN1, TIAM1, DYNC1LI1, CLIP1, DYNC1LI2, KATNAL1, STIM1, KATNAL2, CEP57L1, KIF16B, MAP1B, ROR2, KIF20A, FKBP4, BEX4, MACF1, CNP, IQGAP1, NDRG1, GABARAP, C…	9605	333	20660	1.20144	0.56436	0.00704006	0.00641025
GOTERM_CC_DIRECT	GO:0010008	endosome membrane	180	1.79641	1.29129e-10	SLC46A1, STEAP3, SLC46A2, ATP8A2, TFRC, SPPL2B, UBE2D2, UBE2D3, GOLIM4, AQP4, GPR62, ANTXR2, SLA2, WDR91, ANKFY1, VPS35, HLA-DOB, SBF2, MAP3K7, VPS39, VPS18, USP8, ATP6V0E1, TICAM2, SLC30A2, SLC30A4, VPS33B, HLA-B, HLA-A, TOM1L1, ACAP2, SLC9A6, SLC9A7, RAB35, SLC9A9, STEAP2, ABCG4, UBA52, CFTR, VPS28, ATP6V1A, TSG101, PARM1, VPS26A, CD1D, CORO1C, RHOBTB2, SNX3, APH1A, NCSTN, SNX1, APH1B, RAP1A, S…	9605	273	20660	1.41822	2.10739e-07	6.79804e-09	6.18988e-09
GOTERM_CC_DIRECT	GO:0005788	endoplasmic reticulum lumen	173	1.72655	0.00103291	APP, TOR2A, POGLUT1, CSF1, COL12A1, PLOD3, TXNDC16, LGALS1, LIPC, STS, CDH2, DAG1, IL12B, B2M, MEN1, PDIA3, IGFBP1, ARSA, TOR3A, WNT5B, IGFBP5, IGFBP4, IGFBP3, WNT5A, SHISA5, P3H2, ADAM10, PDIA6, JMJD8, PDIA5, MINPP1, ACE2, ADAM17, COL4A1, COL4A4, COL4A3, DNAJB11, EOGT, COL8A2, MXRA8, CERCAM, ERP29, COL4A5, COL8A1, SERPING1, FKBP7, SCG3, PPIB, CES3, COL17A1, H6PD, COL13A1, SDC2, EBI3, PDGFB, HSP9…	9605	311	20660	1.19652	0.814847	0.0130675	0.0118984
GOTERM_CC_DIRECT	GO:0031965	nuclear membrane	171	1.70659	1.90753e-09	RIF1, CCNI, MPL, NRM, YEATS4, CASC3, TMEM97, APEH, IPO5, GLE1, EDNRB, CCND2, CCND1, HABP4, CPNE1, RCC1, EPC1, KPNA4, CLCC1, TMEM38A, TMEM38B, HOXA7, SEPHS1, KPNA2, TMPO, IL15RA, NUP210, BROX, DNAJB12, SHISA5, ALG14, SLC30A1, DNAJB14, LEMD3, TEX2, GTPBP4, INPP4A, CTDNEP1, NUP93, DISP3, TBC1D20, NSMF, WDFY3, NUP98, KPNB1, ANKRD17, NUP205, CEMIP, MINDY3, POM121, RETSAT, TNKS, GATA6, TOR1AIP2, PSEN1,…	9605	263	20660	1.39853	3.11308e-06	7.59289e-08	6.91362e-08
GOTERM_CC_DIRECT	GO:0045121	membrane raft	169	1.68663	1.49587e-11	APP, LY6K, MLC1, CBLB, FAIM2, PARK7, TNF, ICAM1, GJA1, EDNRB, PPP2R1B, BSG, SLC39A6, KDR, CHP1, BAALC, GHSR, CXADR, UNC5A, UNC5B, ANK2, PDZK1, CLIP3, ACE2, ARC, ADAM17, MALL, MYADM, VDAC2, CD226, VDAC1, IL6ST, PI4K2A, CARD11, VCL, ABCG2, KCNE1, KCNE3, SDC4, SLC1A1, SLC1A2, PSEN1, TNFRSF11A, THY1, BCL10, PRKCZ, SLC9A1, DPP4, LDHB, EFNB1, SDCBP, ADGRG1, PODXL, PRKAR2B, CD19, SERPINH1, PGK1, PLCG2, …	9605	249	20660	1.45989	2.44126e-08	9.38948e-10	8.54949e-10
GOTERM_CC_DIRECT	GO:0005667	transcription factor complex	164	1.63673	1.53548e-12	RB1, ATF1, SPI1, KDM1A, AHR, HOXA11, SOX2, YY1, HOXA10, HOXA9, YY2, SOX17, EP300, SOX9, PKNOX1, JUNB, SOX4, ABT1, MEF2A, TLE4, TLE3, MSX2, LMO4, FOXH1, PTOV1, RFX3, HNF1B, HNF1A, POU3F2, RUNX2, MED7, DDIT3, SUB1, ZFP42, FLYWCH1, ATF5, ZFPM1, CLOCK, AJUBA, TP53, GCM1, BEX1, EPAS1, GATA6, CREM, GATA2, HOXB13, HIF1A, NHLH2, NKX2-1, ALX4, NKX2-5, SKIL, IVNS1ABP, SMAD2, WWTR1, SMAD1, CREBBP, JUN, ZFHX…	9605	236	20660	1.49474	2.50584e-09	1.08952e-10	9.92053e-11
GOTERM_CC_DIRECT	GO:0016323	basolateral plasma membrane	162	1.61677	4.92157e-07	CHRM3, SLC23A2, SLC46A1, TFRC, AQP9, MLC1, AQP4, SLC4A1, SLC4A2, AQP2, AQP3, CLDN1, SLC4A4, BEST1, SLC8A2, VSIG1, CDH2, MPZ, SLCO2B1, BSG, DAG1, LEPR, SLC16A6, ENPP1, SLC16A7, SLC12A6, CASR, SLC38A1, CXADR, CASK, ANK2, SLC30A1, ATP1B3, ANK3, ATP1B1, ANK1, DISP1, SLC5A6, ADAM9, RHCG, EZR, NAIP, SLC22A3, SLC22A6, NDRG4, SLC26A1, STXBP3, EPB41, PDGFB, TGFA, SLC41A1, LIN7A, IQGAP1, CD1D, LIN7C, SLC5A…	9605	261	20660	1.33508	0.000802878	1.23569e-05	1.12515e-05
GOTERM_CC_DIRECT	GO:0030054	cell junction	156	1.55689	4.4806e-09	TES, CCNF, C4ORF19, ATN1, SMC5, F11R, SLC8A1, SLC8A2, AMOT, CDH6, GJA1, CDH3, CDH2, BASP1, CDH1, OSBP, NAMPT, KDR, CPNE3, BVES, CDK5RAP2, MAGI1, PDGFRA, CXADR, MAP1S, MAGI3, ACTN1, MRPS18B, CASK, ACTN4, ESCO2, GTF2F1, RUFY3, SCN8A, PARD3, TBC1D24, WDFY1, UTRN, S100A9, DSC3, RAI14, CDC42SE1, MACF1, BRSK1, NLRX1, FBLIM1, EPB41, PSEN1, PRKCZ, RTN4, DPP4, HCAR2, SPTA1, ARHGAP21, RAP1A, SCIN, FLRT3, E…	9605	238	20660	1.40987	7.31232e-06	1.58964e-07	1.44743e-07
GOTERM_CC_DIRECT	GO:0005694	chromosome	146	1.45709	0.00156951	PRDM7, MDC1, FMR1, GTF2B, JADE1, EHMT1, NOC2L, MKI67, SMC4, PWP1, HOXA13, SMC2, SMCHD1, RCC1, EP300, KAT7, KMT5B, UBAP2L, ZNF202, DDX18, KDM2A, KDM2B, FBXW7, ZBTB38, RECQL, DNTTIP1, DNTTIP2, PRPF4B, ESCO2, FBXO11, FTSJ3, MSH6, SPOCD1, MYCL, EBNA1BP2, MSH2, GRWD1, NCL, CCDC86, NUP98, NEIL1, CLOCK, CDCA2, ANAPC16, BOD1L1, PDS5B, RPF2, PDS5A, ZBTB4, RAD51AP1, RAD21, USP51, LLPH, QSER1, BRPF1, SETDB1…	9605	260	20660	1.20785	0.922961	0.0185611	0.0169006
GOTERM_CC_DIRECT	GO:0031901	early endosome membrane	144	1.43713	1.85898e-12	PI4K2B, ZFYVE9, LDLRAD4, ZFYVE28, WDR91, B2M, SH3GL1, WLS, KCNH1, EPHA4, TICAM2, MMGT1, EPHA8, SLC11A2, VPS33B, STX7, HLA-B, ATP11C, OCRL, ATP11B, HLA-A, HLA-F, HLA-G, MR1, DKK1, HLA-E, INPP4A, CLIP3, SLC5A7, SLC9A3, ARC, RAB31, ZFYVE16, CD8B, SLC9A6, KIF16B, HGS, SLC9A9, CFTR, PI4K2A, LLGL1, GRIA1, CD274, MTMR2, RAB5B, TSG101, RAB5C, ABCB6, SLC1A1, PSEN1, MTMR4, SLC30A10, ZMPSTE24, SNX3, INPP5B,…	9605	202	20660	1.53336	3.03382e-09	1.26411e-10	1.15102e-10
GOTERM_CC_DIRECT	GO:0005741	mitochondrial outer membrane	144	1.43713	3.45865e-09	ATF2, MTCH1, MTCH2, CISD1, CISD2, TOMM20, TOMM22, THG1L, PPP1CC, SLC25A46, SH3GLB1, BNIP3L, EPHA4, CPT1A, RSAD2, STARD7, ACSL1, SLC11A2, ACSL6, TOMM34, ACSL5, ACSL4, ACSL3, KMO, CPT1B, ARMCX3, ARMC1, RAB32, ARMCX2, ARMCX6, TRIM14, VDAC2, PGR, ULK1, VDAC1, MGARP, RAF1, LETMD1, SPATA18, UBA52, NLRX1, MAOB, ABCB6, CNP, MGST3, MGST1, PLD6, FOXO3, CYP27B1, NEU4, RHOT2, BCL2L11, UBB, UBC, HMOX1, PMAIP1…	9605	216	20660	1.43398	5.6445e-06	1.28284e-07	1.16808e-07
GOTERM_CC_DIRECT	GO:0030027	lamellipodium	133	1.32735	9.43771e-10	NCKAP1, CYFIP1, RNH1, PLXND1, AVIL, ITSN1, CTNND1, RAPH1, INPPL1, STMN2, ACTB, MYLK, AMOT, CDH2, TUBB3, CDH1, DPYSL3, DAG1, AKT1, PLCE1, ARPIN, SWAP70, TSC1, UNC5C, SRCIN1, NRBP1, SHTN1, RUFY3, SPATA13, FSCN1, AJUBA, EPHA2, PXN, TWF2, CORO1B, CORO1C, SLC9A1, DPP4, SNX1, SNX2, PODXL, PIP5K1A, PLCG1, SRGAP2, VASP, RDX, RAB3IP, PARVA, PARVB, ARPC5, MCC, SSH1, CCDC88A, FER, ARPC2, ARPC3, CAPRIN1, NF2…	9605	194	20660	1.47463	1.54023e-06	4.26763e-08	3.88584e-08
GOTERM_CC_DIRECT	GO:0042995	cell projection	133	1.32735	4.51412e-08	ATP8A2, CLSTN3, FMR1, AVIL, ITSN1, CLSTN1, CFAP300, CYB5D1, RIMS2, LAPTM4B, RIMS1, GJA5, THSD7A, BSN, TNS3, SH3GL2, SH3GL1, MAGI1, PPP1R16B, TICAM2, SLC6A17, MAP1S, ACTN1, SLC6A11, ACTN4, TBC1D24, KCTD12, EZR, CLEC4E, UTRN, VCL, KCTD16, MACF1, RHOBTB3, CACNA1A, MRI1, FBXO45, ACTR3B, RTN4, RHOBTB2, SPTA1, ODF2L, SCIN, STK36, OTOF, LPXN, PLCG1, RAB11FIP2, SPTBN1, SPTBN2, PROM2, IMPG2, VASP, AFAP1L1…	9605	202	20660	1.41623	7.36677e-05	1.36427e-06	1.24222e-06
GOTERM_CC_DIRECT	GO:0043235	receptor complex	132	1.31737	0.000251914	APP, VIPR1, IL23R, GPR63, LOXL4, IL5RA, GPR62, IGF1R, NR3C2, IL27RA, LEPR, KDR, IL12B, EPHB2, IL6R, EPHB4, EPHB3, IL13RA1, PDGFRB, ACVR1, EPHA5, PDGFRA, ABCG8, EPHA4, EPHA7, IL4R, EPHA8, LMTK2, LIFR, GPR37L1, PRLR, CD8B, TYRO3, ROR1, KCTD12, ROR2, IL6ST, EPHA2, KCTD16, NOTCH2, NOTCH3, ADCYAP1R1, NOTCH1, EPHA10, NPR1, EBI3, ITPR2, TNFRSF11B, ITPR3, KLRC1, IMPG2, SMAD3, VDR, INSR, TRPV3, LRP1B, PEX…	9605	225	20660	1.2619	0.33713	0.00384228	0.00349855
GOTERM_CC_DIRECT	GO:0005912	adherens junction	131	1.30739	4.25935e-11	VEZT, OXTR, CTNND2, CTNND1, PARK7, PVR, ACTB, CDH8, CDH7, CDH6, CDH4, CDH3, POF1B, CDH2, TRIM29, CDH1, DAG1, HMCN1, MAGI1, EPHA4, CXADR, TMOD3, ADAM10, FRS2, LMO7, FRMD4B, FRMD5, ADAM15, PARD3, PKP1, EZR, TLN1, AJUBA, DSC2, LLGL1, VCL, NOTCH1, CDCA3, EFNA5, NDRG1, CNN3, EFNB2, EPB41L5, SDCBP, CDH20, NPHP1, CDH22, PIP5K1C, STXBP6, S100A11, LYN, JAG1, JUP, TNK2, RDX, TBCD, MSN, KLHL24, ARHGAP24, SM…	9605	185	20660	1.52311	6.95126e-08	2.39699e-09	2.18255e-09
GOTERM_CC_DIRECT	GO:0030496	midbody	130	1.29741	1.06796e-09	ZNF330, CEP126, NEXMIF, CTNND1, KEAP1, HNRNPU, PPP1CC, ZFYVE26, ALKBH4, NEK2, SH3GLB1, USP8, IST1, DDX11, ANKRD45, ANXA11, EML3, UHMK1, EML4, KATNAL1, MAK, CHMP4B, ERH, CHMP4A, KIF20A, TTLL12, ARL8A, ARL8B, ARL3, IQGAP1, HSP90B1, SPAST, KIF3B, RACGAP1, MICAL1, RAD21, ECT2, RAB11FIP3, RAB11FIP4, UVRAG, HSPA5, PTCH1, RCC2, RDX, KLHDC8B, SSH1, SPART, CYLD, MSRA, ANLN, TBCK, SCCPDH, ARL2BP, KIF4A, C6…	9605	189	20660	1.4795	1.74291e-06	4.5866e-08	4.17628e-08
GOTERM_CC_DIRECT	GO:0005911	cell-cell junction	130	1.29741	8.18642e-09	APP, CTNND1, CLDN2, F11R, AQP3, ACTB, ACTG1, PNN, CDH2, AKT1, MAGI1, KIRREL3, PRKCG, KIRREL2, PRKCH, MAP2K2, CXADR, MAGI3, ACTN1, PRKCD, CASK, FRS2, RPGRIP1L, CD2AP, TIAM1, ADAM17, PARD3, MYADM, FSCN1, PRKD1, AJUBA, DSC2, VCL, DSC3, COL17A1, GRIA1, USP53, COL13A1, HEPACAM, PXN, TWF1, LIN7A, PCDH12, IQGAP1, PIK3R1, LIN7C, PRKCZ, IQGAP3, SAV1, RAP1B, PDZD2, FLRT2, FLRT3, NPHP1, EPB41L3, PACSIN2, PL…	9605	193	20660	1.44884	1.33602e-05	2.8426e-07	2.5883e-07
GOTERM_CC_DIRECT	GO:0005635	nuclear envelope	130	1.29741	6.1764e-06	TOR2A, ITSN1, NRM, IPO7, GLE1, IPO8, IPO9, MYC, TMPO, NUP214, BNIP3L, TOR3A, NUP210, IST1, BROX, ANXA11, ATP1B4, LMO7, TMEM170A, CTDNEP1, NUP93, TYRO3, CHMP4B, NSMF, WDFY3, NUP98, ATF6, KPNB1, LRRC59, NUP205, POM121, SEH1L, MGST3, PRKCZ, RTN4, MTMR6, NUP160, FXR1, EBP, POM121C, TPR, NUP88, TOR1A, UBE2I, CBX5, NUP155, CBX3, INSR, PARP16, TOR1B, PARP11, POLA1, CDK2, CHMP2A, CALR, CC2D1B, GABRB1, EL…	9605	209	20660	1.33792	0.0100293	0.000134398	0.000122375
GOTERM_CC_DIRECT	GO:1990904	ribonucleoprotein complex	128	1.27745	4.38569e-08	RPL4, FMR1, EIF4A3, HNRNPU, PHAX, HNRNPR, ACTB, RPL7, EFTUD2, ZFP36, RUVBL2, PABPC4L, TRIM21, DDX17, RPS7, RPS8, RPS5, SECISBP2, RPL22, RPS6, DYRK1A, ACTN4, CSNK1E, ILF2, JMJD6, ILF3, HNRNPUL1, TEP1, NCL, NHP2, ERG, NUP98, SLBP, DDX5, DHX9, MEPCE, IQGAP1, MRPL10, ZFP36L2, ZFP36L1, ATXN2, ZNF827, PCBP4, ZMAT5, G3BP1, PCBP2, G3BP2, RBM12, HSPA8, TIA1, CPSF6, APOBEC3F, CBX5, XRCC5, CPSF3, NFATC2, EE…	9605	193	20660	1.42655	7.15718e-05	1.35046e-06	1.22965e-06
GOTERM_CC_DIRECT	GO:0005802	trans-Golgi network	127	1.26747	2.48517e-08	PI4K2B, SCOC, SYS1, ATP8A1, PLOD3, GCC2, GOLGA4, CCDC91, CNST, SLC39A9, CDH1, LAMP2, OSBP, GOLGA1, CHAC1, WLS, RBFOX1, SLC11A2, ATG9A, GOLPH3L, ATP11C, OCRL, ATP11B, ATP11A, SCAMP1, FAM91A1, CLIP3, RAB32, PREPL, RAB30, SLC9A7, RAB38, PRKD1, PI4K2A, OPTN, ARL1, FUT4, TGOLN2, ATXN2, FUT9, AP4S1, SNX9, ATP8B4, ATP8B3, SLC10A7, ATP8B2, ATP8B1, GPR108, M6PR, TRAPPC9, AP4B1, TMEM230, IGF2R, TJAP1, KLHL…	9605	190	20660	1.43775	4.05572e-05	7.79962e-07	7.10186e-07
GOTERM_CC_DIRECT	GO:0098793	presynapse	124	1.23752	4.4279e-10	ITSN2, RAB3A, FMR1, ITSN1, PARK7, CYP46A1, ACTB, SLC8A2, UBE2L3, PPP1CC, ATCAY, CDH2, VPS35, SH3GL2, AP2M1, SH3GL1, UNC13B, VPS18, ATP6V1G1, UNC13A, RPL22, SRCIN1, CACNB2, CACNB4, TBC1D24, DGKI, PFN2, GRIA1, SLC22A3, CHRNA5, STXBP3, SLC1A1, STXBP2, LIN7A, LIN7C, C9ORF72, PLD2, FXR1, SDCBP, BLOC1S6, RAP1A, FXR2, OTOF, SNX9, PIP5K1C, RAB6B, ASIC1, SPTBN2, NGFR, HSPA8, PRRT2, WNT3A, BRAF, SYNJ2, NR4…	9605	177	20660	1.50689	7.22633e-07	2.06467e-08	1.87996e-08
GOTERM_CC_DIRECT	GO:0045211	postsynaptic membrane	123	1.22754	8.46862e-05	CHRM2, CHRM3, CLSTN2, CLSTN3, DGKB, FMR1, CLSTN1, SYAP1, FAIM2, DAG1, EPHB2, CHRNB2, F2R, ANK2, SLC6A11, ANK3, SHISA9, GABRG3, ANK1, SHISA7, GABRG1, SHISA6, GPRIN1, KCTD12, UTRN, KCTD16, SHC4, GRIA1, GRIA2, COL13A1, CHRNA5, CHRNA4, CHRNA7, CHRNA6, LPAR1, LIN7A, FBXO45, LIN7C, PCDH17, GRIN2A, FLRT3, DRD1, DRD2, SRGAP2, GRIA3, IQSEC3, NSG1, GRIN2C, GRIN2B, GRIN2D, SLC6A6, SLC6A9, DLG4, SSPN, CNTN1,…	9605	204	20660	1.2969	0.129087	0.00141028	0.00128412
GOTERM_CC_DIRECT	GO:0005938	cell cortex	117	1.16766	8.46266e-07	FNBP1L, FRY, FGF1, EPS8, AKT2, FAM110C, AKT1, HMCN1, FNBP1, OSR1, TSC1, NRBP1, ERMN, CLIP3, CLIP2, CLIP1, ARC, MELK, KIAA1614, NCL, PARD3, CLIP4, FSCN1, WDPCP, PRKD1, PFN1, ASTN2, CSNK1G2, RAI14, EPB41, PXN, RHOBTB3, ITPR2, CABP1, PSEN1, IQGAP1, IQGAP3, CORO1C, RHOBTB2, PDZD4, RIC8B, SCIN, GRK4, EPB41L2, MYO6, ECT2, NDFIP1, CAV1, MICAL3, PTK2, ARHGAP32, ANLN, FER, GIPC1, SPIRE2, SPIRE1, GRB2, FGF…	9605	180	20660	1.39813	0.00138015	2.03104e-05	1.84934e-05
GOTERM_CC_DIRECT	GO:0043197	dendritic spine	115	1.1477	3.25275e-09	APP, CYFIP1, FRMPD4, FMR1, ZMYND8, CTNND1, SLC8A1, SLC8A2, DOCK10, ARHGAP44, PPP1CC, OPHN1, DIP2A, EPHB2, PRKACA, LZTS1, PRKACB, LZTS3, PPFIA2, ANKS1B, USP8, EPHA4, ACTN1, TANC2, BCR, TIAM1, ARC, MAP1B, GPRIN1, DGKI, GRIA1, GPM6A, GRIA2, MTMR2, SLC1A1, LPAR1, CNN3, FXR1, ABR, GRIN2A, FXR2, KIF3B, PRKAR2B, SYNDIG1, DRD1, DRD2, ASIC2, NTSR1, GRIA3, NGFR, PRRT2, HOMER1, PTK2, MOB4, ARHGAP32, DLG4, G…	9605	165	20660	1.49916	5.30847e-06	1.23453e-07	1.12409e-07
GOTERM_CC_DIRECT	GO:0000781	chromosome, telomeric region	107	1.06786	0.000118741	MRE11, RIF1, KDM1A, SMC5, PPP1CB, PPP1CC, SMCHD1, CHEK2, CHEK1, NBN, MEN1, TINF2, LIG4, THOC3, THOC5, THOC6, MSH2, TEP1, WDR82, HAT1, NHP2, DYDC2, DNA2, LRIF1, TELO2, PIF1, TNKS, ORC5, RAD51AP1, ORC4, HMBOX1, TERT, ORC1, ZNF827, ORC3, ORC2, GAR1, TP53BP1, CTC1, XRCC6, CBX5, CBX3, XRCC5, XRCC3, ZBTB10, SETX, CDK2, CDK1, NABP1, RAD17, ATM, EZH1, ATR, WRAP53, EZH2, FEN1, MCM7, PPP1R10, PINX1, DPY30,…	9605	175	20660	1.31516	0.176175	0.00191867	0.00174702
GOTERM_CC_DIRECT	GO:0015630	microtubule cytoskeleton	107	1.06786	0.0271455	TUBB6, RASSF1, TUBB3, PPP2R1A, CHORDC1, TEKT3, AKT1, CHP1, PKNOX2, GAS2L3, ANAPC7, MTUS1, MTUS2, GABRG3, EML1, EML3, EML4, SHTN1, CLIP1, KATNAL1, KATNAL2, MAP7D1, MAP7D2, RELL1, KANK4, ZNF397, SHMT2, ARL3, MYCBP2, PIK3R4, ARL2, SLAIN2, HMMR, IQGAP1, NDRG1, CCNB2, NUAK1, SPAST, KIF3B, KIF3A, ATXN7, MAP7, MAP4, FAM83D, HOXC8, MARK1, PCIF1, TEX35, EHD2, FER, CCSER2, ZNF415, TUBGCP4, CLIC4, TUBA1C, T…	9605	198	20660	1.16239	1	0.20229	0.184193
GOTERM_CC_DIRECT	GO:0005770	late endosome	106	1.05788	1.13085e-07	ANKRD13B, SPPL2A, SLA2, ZFYVE26, LAMP2, VPS35, AP5S1, VPS39, ANKRD13A, VPS18, MAP2K1, TICAM2, MAP2K2, SLC30A2, SLC11A2, F2R, SLC30A4, VPS33B, ATG9A, STX7, AP1AR, MFSD12, UNC13D, DYNC1LI2, SMO, RNF128, SLC9A6, DDIT3, VOPP1, ASTN2, IFNAR1, PXK, TSG101, PARM1, PIK3R4, VPS26B, TMEM25, RAP1A, AP5M1, TTPA, PSAP, VPS8, SLC38A9, UVRAG, HSPA8, ANKRD27, ABCA3, INSR, M6PR, MYO5A, TMEM192, RAB27A, RAB27B, NS…	9605	156	20660	1.46155	0.000184538	3.23781e-06	2.94816e-06
GOTERM_CC_DIRECT	GO:0031982	vesicle	106	1.05788	0.00150379	RAB3B, RAB3C, RAB3D, ACTB, EPS8, BASP1, KIF5B, AKT1, SYBU, SLC30A7, SLC34A2, STX7, SLC6A14, CASK, MIF, CD2AP, RAB32, RAB34, CHMP4B, RAB38, TAGLN2, WDFY2, EZR, PPIA, UBA52, KCNE3, SLC1A2, VPS26A, PRKCZ, GIGYF2, CORO1C, SNX1, DPP7, UBB, ALDH3B1, MYO6, UBC, TSPAN4, PROM1, KCNN4, TSPAN1, VTI1B, RAB4A, PRRT2, MYO5A, MSN, RAB39B, BMP7, BMP6, MYO5B, GNB2, CALM3, CALM1, CALM2, PICALM, SNAP25, KCNC2, GDI2…	9605	182	20660	1.25276	0.914225	0.0180455	0.0164311
GOTERM_CC_DIRECT	GO:0012505	endomembrane system	104	1.03792	0.000364858	ATP8A2, POGLUT1, LPGAT1, ATP8A1, LCLAT1, RAB43, VPS39, WLS, STX7, ATP11C, FRS2, ATP11B, ATP11A, NRBP1, RAB32, TMX4, RAB31, TMX1, RUFY3, PARD3, RABL3, RAB38, SLC22A3, LRPAP1, RAB5B, RAB5C, CCDC25, BCL2L11, TNFRSF17, RAB6B, ATP8B4, ATP8B2, RABL2A, RABL2B, TMEM230, TMEM199, IFT22, NBEA, RHEB, JMY, TMCC3, TMCC2, CLPTM1L, TMCC1, LZTR1, RAB5A, AVEN, DOCK9, CLTC, RAB22A, SLC6A4, MAP1LC3B, CHMP1A, JAK2, …	9605	173	20660	1.29306	0.448744	0.00522322	0.00475595
GOTERM_CC_DIRECT	GO:0030426	growth cone	101	1.00798	1.94807e-08	APP, FMR1, SYAP1, CTNND1, STMN2, STMN3, STMN4, HNRNPR, EPS8, PREX1, ATCAY, TUBB3, BASP1, DPYSL3, CXADR, LMTK2, TSC1, UNC5C, CSNK1E, MAPK8IP3, SHTN1, FRMD7, MAP1B, GPRIN1, RUFY3, ORAI2, FSCN1, COPA, TSHZ3, TWF2, PSEN1, IQGAP1, THY1, NDRG2, FXR1, FXR2, ABL1, MYH14, OTX2, AUTS8, NGFR, TOR1A, AUTS2, MYO5A, ARPC5, SSH1, SETX, CALM3, CALM1, CPEB3, FGF13, CPEB2, CALM2, MAP3K12, CPEB4, SNAP25, TENM2, WDR…	9605	144	20660	1.50866	3.17921e-05	6.48828e-07	5.90783e-07
GOTERM_CC_DIRECT	GO:0000776	kinetochore	100	0.998004	0.000122065	ERCC6L, SMARCB1, ZWILCH, GTF2B, FBXO28, HJURP, HNRNPU, ACTB, CDC20, PPP1CC, RASSF2, ZNF207, NEK2, ARID2, SMARCC1, GPATCH11, DYNC1LI1, CLIP1, DYNC1LI2, CFDP1, CHMP4B, CHMP4A, NUP98, SEH1L, MEAF6, ANAPC16, PSEN1, SKA3, NUP160, SKA2, DSN1, TPR, TP53BP1, CDT1, CBX5, PLK2, SS18L1, ZWINT, CHMP2B, BOD1L2, CHMP2A, PHF2, PINX1, PHF6, XPO1, SIN3A, CHMP1B, SUMO3, CHMP1A, CHAMP1, NDEL1, PBRM1, PPP1R12A, NUP1…	9605	162	20660	1.32775	0.180632	0.00195304	0.00177832
GOTERM_CC_DIRECT	GO:0005815	microtubule organizing center	99	0.988024	0.000417596	NR3C1, FRY, TPGS2, NUBP2, RASSF1, FAM110C, CEP250, EYS, PSKH1, CDK5RAP2, MAP2K1, RPS7, MAP1S, MTUS1, EML4, SPECC1L, TTLL12, NEIL1, AJUBA, TP53, ATF4, KMT2E, TSG101, BOD1L1, ARL2, PRKCZ, CAMSAP1, DYNC2LI1, NLRP3, MAP4, ECT2, EVI5, RAB11FIP4, SPECC1, NEK8, ABCA2, YES1, ODF2, BOD1, RAB3IP, CYLD, NSFL1C, DIAPH1, ARL2BP, BOD1L2, TUBGCP3, TUBGCP4, CC2D1A, BCL2L1, CLIC5, PHF1, CETN3, CCDC124, SNX10, TRI…	9605	164	20660	1.29845	0.494223	0.00587514	0.00534955
GOTERM_CC_DIRECT	GO:0055037	recycling endosome	97	0.968064	2.83186e-07	APP, TFRC, PANK1, HFE, ITSN1, WIPF3, MLC1, AQP2, TNF, ARHGAP44, SLC11A2, VPS33B, ATG9A, STX7, LMTK2, ATP11C, ANK2, ATP11B, ATP11A, UNC13D, SLC9A6, SLC9A7, GPR161, SLC9A9, ADPRH, ULK1, DENND6A, CFTR, ABCG1, OPTN, GRIA1, PLA2G5, SLC30A10, RAB11FIP1, INPP5F, TBC1D14, TBC1D12, RAB11FIP3, RAB11FIP5, VTI1B, MYO5A, RASSF9, TMEM230, C8ORF44-SGK3, MYO5B, TPP1, AMOTL2, TUBGCP4, AVL9, OR2A4, CD22, ITGB1, RN…	9605	142	20660	1.46932	0.000462053	7.57639e-06	6.8986e-06
GOTERM_CC_DIRECT	GO:0098794	postsynapse	96	0.958084	6.84269e-07	SNAP25, GSK3B, GSK3A, HIP1, RAB3A, FMR1, LRRK2, RPLP0, EIF4A3, ELAVL4, AP2A1, ARRB2, CYP46A1, RPL8, ELAVL1, SLC8A1, SLC8A2, EEA1, MECP2, PSD2, CDH1, RNF19A, AKT1, RAC1, EPHB2, JAK2, AP2M1, APPL1, APC2, GHSR, MEF2C, SLC6A17, WNT5A, NGDN, GABRG3, SPTB, DYNLL2, RHOA, GABRG1, ZDHHC15, SMCR8, RGS7BP, ROR2, ARHGEF7, PLCB1, SLC29A1, INA, DGKI, PFN2, ARF6, GRIA2, NLGN1, CUL3, STXBP1, CHRNA7, PSEN1, CPLX2…	9605	142	20660	1.45417	0.0011161	1.69201e-05	1.54064e-05
GOTERM_CC_DIRECT	GO:0001650	fibrillar center	96	0.958084	0.000274413	DCLRE1A, SMARCB1, CDCA7L, TTF1, AFF4, RERG, WDR43, COIL, FBL, RPS6KA6, BOLL, SESN1, UBTF, CCR2, UTP15, PRMT7, RSAD2, DDX11, EN2, URB1, PAX5, PLRG1, TERF1, SIRT1, WDR33, CD2AP, THAP1, DKC1, PSPC1, POLR1B, POLR1C, KIT, CD2BP2, TAX1BP3, EZR, PAFAH1B2, HOXB5, RAI14, CEMIP, RNMT, FBLIM1, TIMM13, NOLC1, MRI1, SPATA2, MLLT1, MALT1, ACACA, MTDH, NUAK1, ZNRF2, DSN1, ORC6, TCOF1, SAP30L, NRIP1, GAR1, POLR2…	9605	157	20660	1.31524	0.361034	0.00410865	0.00374109
GOTERM_CC_DIRECT	GO:0016363	nuclear matrix	95	0.948104	9.67538e-10	TENM1, CLIC4, SPARC, SMARCB1, TGFB1I1, OGG1, GFI1, AKAP8L, ATN1, HNRNPU, YEATS4, ACTB, DCAF7, LMNB1, YY1, BASP1, CFL2, RUVBL2, ENC1, MYB, CHMP1A, PHACTR3, ZNF326, ARID2, MEN1, PIAS4, PBRM1, SMARCC1, MORC3, ANXA2, CAD, TINF2, PRKCD, ACTL6A, DNMT3A, CASK, PRPF40A, DNTT, SMC1A, SRRM1, NCOR2, KIN, SFPQ, TEP1, PSPC1, HAT1, NSMF, MATR3, PPIG, LRIF1, TP53, SMARCD1, RNASEL, CEBPB, SMARCD2, ZNF350, SATB1,…	9605	129	20660	1.58404	1.57902e-06	4.26763e-08	3.88584e-08
GOTERM_CC_DIRECT	GO:0090575	RNA polymerase II transcription factor complex	94	0.938124	8.58813e-11	ATF1, CREBZF, ATF2, THRB, GTF2B, CHD4, BACH1, BACH2, MYB, JUNB, NCOA1, NCOA2, TCF15, ANXA2, LMO4, TCF12, ARNT, FOS, SFPQ, NR5A2, CREB1, TFDP1, MAF, TFDP2, DDIT3, HAND1, RARA, PPARG, ADNP, ATF5, ATF6, JDP2, ATF3, ATF4, CEBPA, CEBPB, HLF, CEBPE, MAX, CEBPG, CRX, GATA4, ASCL1, HIF1A, ASCL2, NEUROD1, RXRB, RXRA, HLTF, MXI1, E2F1, E2F2, E2F3, STAT6, E2F4, NKX2-5, E2F5, E2F6, E2F7, S100A10, E2F8, STAT5…	9605	124	20660	1.63057	1.40158e-07	4.67194e-09	4.25398e-09
GOTERM_CC_DIRECT	GO:0042734	presynaptic membrane	92	0.918164	8.17559e-08	ITSN2, CHRM2, SNAP25, HIP1, PTPRS, KCNC1, KCNC2, FMR1, DENND1A, KCNC4, ITSN1, SYAP1, GRIK3, GRIK1, HTR2A, SLC6A1, SLC6A2, SLC6A3, SLC6A4, GRM3, RIMS2, RIMS1, RIMS4, RIMS3, ADORA3, NPTN, ERC1, EPHB2, ERC2, KCNH1, PPFIA2, UNC13B, PSENEN, CHRNB2, GRIPAP1, EPHA4, UNC13A, ADAM11, CASK, SLC6A11, SYP, ZDHHC17, SLC5A7, EXOC3, KCNQ5, KCTD12, RGS7BP, PI4K2A, KCTD16, OPRD1, KCNA1, NRXN1, CHRNA7, CHRNA6, NRX…	9605	131	20660	1.5106	0.000133417	2.3826e-06	2.16945e-06
GOTERM_CC_DIRECT	GO:0030659	cytoplasmic vesicle membrane	91	0.908184	6.73405e-06	GABRB3, GABRB2, TRIM72, RYR2, CLIC4, C2CD5, SH3KBP1, DYSF, AQP6, GDE1, ARRB1, AQP5, ECE2, RYR3, CAMKV, AP1G1, IYD, DSE, AP1S2, AP1S1, KIF1B, AP3S2, AP1S3, IL15RA, GABARAPL1, MREG, IFNGR2, ATG9A, ENTPD7, AP1B1, AGTRAP, SLC30A1, ZDHHC17, MPEG1, MFSD10, DISP3, CLIP1, GPRC5B, GPRC5A, TBC1D24, VOPP1, ULK2, VAMP5, ITPR1, HTT, ITPR2, ITPR3, SNX33, AP3M2, AP3M1, ARHGAP21, GRIN2A, ZNRF2, TMEM67, PACSIN2, …	9605	138	20660	1.41839	0.0109298	0.000144605	0.000131668
GOTERM_CC_DIRECT	GO:0043204	perikaryon	89	0.888224	0.0323794	PCSK2, PCSK1, CNTNAP2, APP, PTPRS, CPNE5, KCNC2, FMR1, LRRK2, CTNND2, SYAP1, ELAVL4, GRIK3, SLC2A3, ELAVL2, SLC8A2, TMEM100, KIF5A, DIP2B, ATP7A, GLUL, SCN1B, CCR2, KCNH1, MAP2K4, EPHA4, DBNL, KCND2, ITGA1, ADAM11, RTN4RL2, SORCS2, SIRT2, FCHSD1, SLC5A7, SHTN1, ADCYAP1, RTN4RL1, MAP1B, RUFY3, ITGA8, NSMF, WDFY3, RGS7BP, ASTN2, PI4K2A, ASTN1, KCNE3, KCNA1, AMIGO1, HPCA, SLC1A1, CRMP1, CACNA1C, CPL…	9605	163	20660	1.17445	1	0.236965	0.215766
GOTERM_CC_DIRECT	GO:0055038	recycling endosome membrane	88	0.878244	3.1079e-11	PLEKHB2, TFRC, ZDHHC2, SCAMP5, SCAMP4, ZFYVE27, RAC1, B2M, RAB8A, RAB8B, PDIA3, GRIPAP1, SLC11A2, ATG9A, HLA-B, ATP11C, VPS13B, ATP11B, HLA-A, SCAMP1, HLA-F, HLA-G, SORCS2, SCAMP3, HLA-E, SCAMP2, CLIP3, INPP4A, VAMP8, RAP2C, SLC9A3, RAP2B, SLC9A6, SLC9A7, RAB35, SLC9A9, OPTN, CFTR, VAMP3, ARF6, GRIA1, CD274, STX12, SLC1A1, ABHD17C, ABCB11, SLC30A10, NDRG1, NEU3, GGA3, MICALL1, STX6, PACSIN2, RAB1…	9605	113	20660	1.67509	5.0721e-08	1.81146e-09	1.64941e-09
GOTERM_CC_DIRECT	GO:0008021	synaptic vesicle	88	0.878244	1.94662e-06	RAB3B, SNAP25, APP, RAB3C, RAB3A, RAB3D, STON2, SLC2A8, TRIM9, SYNPR, PDE4B, KIF1B, BSN, RAB8A, NDEL1, RAB8B, PPFIA2, KIRREL3, TMED9, SVOP, SLC6A17, MME, STX7, SYPL2, SYP, SYN3, SYN1, BACE1, SYPL1, GPRIN1, AMPH, HAP1, VAMP4, VAMP2, BRSK1, STX12, MTMR2, TPRG1L, PSEN1, CLCN3, MFF, STX11, APH1A, NTF4, GRIN2A, NCSTN, SYNGR2, SV2C, RAB40B, SV2B, RAB40C, NTF3, VTI1A, STX4, STXBP5, STX3, STX2, DISC1, RA…	9605	130	20660	1.45604	0.00317184	4.35189e-05	3.96257e-05
GOTERM_CC_DIRECT	GO:0072686	mitotic spindle	88	0.878244	0.000712432	NEXMIF, CLTC, HNF4G, HNRNPU, KIF11, CDC14A, CDC14B, GOLGA2, NGRN, FLCN, TUBB6, TUBB3, NUP62, CDC27, CEP170, IKBKG, NUDC, CKAP2L, USP44, TUBB, CD180, CKAP2, HAUS3, KIF23, CCDC117, RANGAP1, CCSAP, EML1, SIRT2, EML3, EML4, KAT2B, TUBB2B, KAT2A, NCOR1, TUBB2A, ESPL1, TFDP2, TBL1XR1, MAK, HECW2, EFHC1, PHLPP2, HDAC3, POLDIP2, DCTN1, EPB41, CUL3, CAPG, SKA3, AURKA, PKHD1, CDC42, TAF1D, RACGAP1, TPR, RP…	9605	145	20660	1.30541	0.687485	0.009609	0.00874937
GOTERM_CC_DIRECT	GO:0031902	late endosome membrane	87	0.868263	0.007767	RNF13, SPPL2A, OSBPL11, LAPTM4B, LAPTM4A, WDR91, LAMP2, ANXA6, ANXA8, AP5S1, HLA-DOB, B2M, VPS36, VPS39, HLA-DPA1, VPS18, STARD3, MREG, TICAM2, ANXA2, MMD, VPS13C, SLC11A2, VPS33B, ATG9A, SLC30A4, VPS37C, VPS37D, VPS37A, CYB561A3, VPS37B, MR1, SLC39A14, RHOB, VAMP8, VAMP7, NPC1, SLC9A6, SLC9A9, TMEM106B, VOPP1, ARL8A, VPS28, ARL8B, RAB7A, VAC14, CD63, STOML1, TSG101, VPS4B, GOSR2, VPS4A, SLC1A1, …	9605	152	20660	1.23114	0.999997	0.0763599	0.0695287
GOTERM_CC_DIRECT	GO:0000151	ubiquitin ligase complex	85	0.848303	2.35129e-08	RNF11, DYRK2, UBE2D4, RNF14, UBE2D2, UBE2D3, UBE2D1, UBE2L6, BRCA1, BMI1, FBXO21, MED18, UBE2L3, MED17, MED11, MED10, RNF19A, FBXO4, ARIH2, IKBKG, ARIH1, FBXO8, FBXO9, MED1, GPR37, UBE2E1, MED8, UBE4A, UBE4B, LMO7, ARMC8, FBXO10, FBXO11, MED6, MED7, RNF168, RNF144A, RNF144B, TRAF7, MED24, TRAF3, MED21, UBE2V1, RBCK1, CBLL1, WDR26, DCUN1D5, DCUN1D3, DCUN1D4, DCUN1D1, RNF8, DCUN1D2, UBR3, UBR1, BRC…	9605	117	20660	1.56267	3.83724e-05	7.52414e-07	6.85103e-07
GOTERM_CC_DIRECT	GO:0005681	spliceosomal complex	85	0.848303	0.00032951	RBM28, TXNL4B, GEMIN2, HNRNPR, TTF2, RBM3, EFTUD2, PNN, SNRPD2, SNRPD1, DHX15, DHX16, SNIP1, SNRPD3, CTNNBL1, AQR, ARMC7, TFIP11, PLRG1, WBP11, PTBP2, SRRM1, PRPF4, SCNM1, RBMXL1, DDX39B, SYF2, CLNS1A, NCL, SRSF2, WAC, SREK1, SNRPF, HNRNPH3, CACTIN, SNRPC, SNRNP200, SLU7, SNRPA, SNRPB, SF1, SF3B4, SF3B5, DDX5, SF3B3, RBM48, WBP4, AKAP17A, C9ORF78, PRPF8, HNRNPDL, ZMAT2, U2AF2, TRA2B, PPP1R8, TRA2…	9605	137	20660	1.33454	0.415997	0.00484469	0.00441128
GOTERM_CC_DIRECT	GO:0005819	spindle	85	0.848303	0.00953855	RB1, DIDO1, CLTC, PINX1, CLTA, KIF11, NR3C1, CDC20, CDC27, SPIN1, ZNF207, CHAMP1, AKT1, CEP170, EMD, NDEL1, NUDC, DYNLT1, ANAPC7, MAP1S, NSUN2, MTUS1, ANXA11, KIF23, CSNK1D, TERF1, TUBG1, CCSAP, MID1, SIRT2, KLHL42, EML3, PTP4A1, KIF2A, KATNAL1, KATNAL2, INCENP, KIF16B, MAP7D1, SPECC1L, MYH9, BIRC5, ANAPC5, KIF2C, KIF20A, TTLL12, ARHGEF2, MAPRE1, ARL8A, ARL8B, PAFAH1B1, DCUN1D5, DCTN1, DCTN3, CRM…	9605	149	20660	1.22706	1	0.0879487	0.0800807
GOTERM_CC_DIRECT	GO:0030018	Z disc	84	0.838323	0.000440925	RYR2, BMP10, FHL2, SLC2A1, FHL3, SLC4A1, FHL5, JPH1, ADRA1A, FBXO22, SLC8A1, MYPN, SYNE2, RYR3, STK11, JPH2, CSRP2, CSRP1, CFL2, PDE4B, CAPN3, MYOZ3, PGM5, SCN5A, SCN1A, UNC45B, PPP1R12A, DST, GGPS1, ACTN1, PPP2R5A, ANK2, ANK3, ACTN4, IGFN1, ANK1, SYNPO2L, PALLD, SCN8A, FRG1, NOS1AP, CASQ2, CASQ1, PRKD1, PPP1R12B, SYNC, PLEC, HDAC4, RTN2, KCNE1, CAB39, SYNPO2, CACNA1C, PSEN1, SRI, AKAP4, MYL12A, …	9605	136	20660	1.32854	0.513125	0.00615034	0.00560013
GOTERM_CC_DIRECT	GO:1904813	ficolin-1-rich granule lumen	82	0.818363	2.70753e-05	GPI, DDX3X, HSP90AB1, CALML5, HMGB1, APEH, CTSS, ALAD, PSMD7, PNP, FTH1, PSMD2, PSMD3, TIMP2, COTL1, CTSH, PGM2, CAPN1, OSTF1, GUSB, CTSD, PGM1, CTSB, KCMF1, ACTR2, HSP90AA1, DBNL, DYNLT1, PGAM1, KRT1, NME2, MIF, ILF2, MMP9, PSMA5, EEF1A1, ACLY, PKM, CRISPLD2, PSMA2, CAT, PPIE, ALDOC, ALDOA, PPIA, PAFAH1B2, VCL, KPNB1, CSTB, PSMD12, VCP, PSMD11, CAB39, MVP, FGL2, GNS, CST3, CAND1, COMMD9, MAPK1, …	9605	125	20660	1.41103	0.0432255	0.000507896	0.000462459
GOTERM_CC_DIRECT	GO:0030672	synaptic vesicle membrane	81	0.808383	3.82014e-05	RAB3B, RAB3C, MCTP1, PTPRS, RAB3A, ATP8A1, LRRK2, CLTB, DYSF, CLTA, SLC35F1, SCAMP5, SYNPR, ATP6V1E1, DNM1L, BSN, UNC13B, SVOP, UNC13A, ATP6AP1, SLC6A17, SLC35G2, SYPL2, SYP, SYN3, SCAMP1, SYN1, SLC5A7, SYPL1, DNAJC5, VAMP1, AMPH, MCTP2, ATP6V0C, VAMP2, DGKI, RAB7A, GRIA1, OPRD1, SNAP47, RAB5B, STX16, TPRG1L, CPLX3, ZNRF1, SYNGR2, SV2C, SV2B, SLC17A5, SYNDIG1, STX6, MAL2, OTOF, SLC17A6, SLC17A8, …	9605	124	20660	1.40506	0.0604421	0.000700502	0.000637835
GOTERM_CC_DIRECT	GO:0042470	melanosome	79	0.788423	1.29467e-09	ITGB1, YWHAE, HSP90AB1, TFRC, YWHAB, ITGB3, CLTC, SLC2A1, BSG, ANXA6, FLOT1, RAC1, CTSD, CTSB, RAB2A, PDIA3, HSP90AA1, MREG, PDCD6IP, ANXA2, ANXA11, ATP1B3, MYRIP, PDIA6, YWHAZ, MFSD12, SND1, SYTL2, RAB32, SYPL1, DCT, TMEM33, DNAJC5, RAB35, CANX, ATP6V1B2, ERP29, RAB38, PPIB, CD63, RAB1A, RAB5B, TMED10, RAB5C, CNP, TYRP1, CAPG, SLC1A4, SLC1A5, HSP90B1, GNA13, SDCBP, GANAB, NCSTN, STOM, MYH11, STX…	9605	103	20660	1.64977	2.1129e-06	5.41769e-08	4.93302e-08
GOTERM_CC_DIRECT	GO:0000922	spindle pole	79	0.788423	0.0112027	CETN1, CEP19, INPPL1, BCCIP, HNRNPU, KIF11, FRY, CDC14A, TTC28, CDC14B, CDC20, GOLGA2, RASSF1, FAM110C, NUP62, NEK2, TOPBP1, IKBKG, SPDL1, CDK5RAP2, RALBP1, CKAP2L, DDX11, CKAP2, WDR73, CKAP5, CDC25B, LATS1, DYNC1LI1, LATS2, KIF2A, KATNAL1, KATNAL2, EFHC1, SBDS, BEX4, CEP104, DCTN1, CUL3, VPS4B, DCTN4, VPS4A, BOD1L1, BRCC3, NSL1, PPP2CA, TMEM201, DSN1, CCNB1, SPAST, HAUS8, KATNA1, RAD21, POC1A, P…	9605	138	20660	1.23135	1	0.0993627	0.0904736
GOTERM_CC_DIRECT	GO:0016605	PML body	78	0.778443	4.87927e-07	RB1, ZNF451, CIITA, TENM2, MRE11, CALCOCO2, AKAP8L, PTEN, SMC5, PARK7, SPN, TRIM8, ZMYM2, SUMO1, BASP1, CHEK2, SUMO3, SUMO2, ANKRD2, TOPBP1, NBN, IKBKE, RNF111, PIAS4, MORC3, CSNK2A1, ATRX, SENP2, MAGEA2B, SIRT1, PATL1, PIAS2, THAP1, PIAS1, ELF4, KAT6A, WDFY3, TP53, SP100, SATB1, MAX, RNF6, RNF4, NR2C1, HMBOX1, MAPK7, TERT, TDG, TP53INP2, UBN1, TP53INP1, MKNK2, HSF1, ZBED1, PPARGC1A, SKIL, N4BP1,…	9605	110	20660	1.52523	0.00079598	1.23569e-05	1.12515e-05
GOTERM_CC_DIRECT	GO:0032588	trans-Golgi network membrane	77	0.768463	2.23712e-07	USP6NL, APP, SYS1, CLTC, AP4E1, CLTA, RABEPK, SCAMP5, RAB43, NDST1, SCAMP4, ATP7B, HTR7, AP1G1, KIF13A, AP1S2, AP1S1, ARFIP1, AP1S3, ATP7A, RAB8A, HLA-DPA1, CALN1, SLC30A6, COG7, COG6, COG5, AP1B1, GOLPH3L, SCAMP1, SCAMP3, SCAMP2, CLIP3, AFTPH, RAB31, SLC9A8, TMEM79, VAMP4, LLGL1, VAMP3, CABP7, STX16, ARL1, RHOBTB3, ASAP1, TMEM165, STX10, ARFRP1, VPS51, FUT9, VPS53, VPS52, CLVS2, VTI1A, STX6, AP4…	9605	107	20660	1.54789	0.000365031	6.08496e-06	5.5406e-06
GOTERM_CC_DIRECT	GO:0009898	cytoplasmic side of plasma membrane	76	0.758483	9.38802e-06	SYAP1, PTEN, AP2A1, PTPN22, SLC4A1, LITAF, IKBKB, GM2A, CDH1, RGS1, PGM5, LDLRAP1, SAMD12, ACP1, AP2M1, SAMD10, JAK1, PRMT8, G6PD, MAP2K2, CHUK, KCNAB1, TYK2, TRAF1, KCNAB2, ANK1, SPTB, RHOA, SHROOM4, AJAP1, PTP4A1, CACNB4, TRAF3, TRAF6, TRAF5, KIT, MYH9, CHMP4B, CHMP4A, CHMP7, BIRC2, DIABLO, EPB41, ALOX15, HTRA2, IQGAP1, SPTA1, RAB21, SOCS3, RACGAP1, AP2S1, FADD, CYTH1, NTSR1, SNX5, LYN, FARP1, …	9605	112	20660	1.45958	0.0152046	0.000186845	0.000170129
GOTERM_CC_DIRECT	GO:0005923	bicellular tight junction	76	0.758483	0.00846898	F11R, CLDN2, YBX3, CLDN1, AMOT, CLDN22, EPB41L4B, CCND1, POF1B, BVES, CGNL1, MAGI1, PDCD6IP, CXADR, MAGI3, SHROOM2, RPGRIP1L, ANK3, ASH1L, FRMD4B, TGFBR1, PARD3B, CLDN11, RAP2C, CLDN10, RAP2B, SAPCD2, PARD3, CLDN12, MXRA8, CLDN18, RAPGEF2, ARHGEF2, ADCYAP1R1, USP53, ILDR1, ILDR2, ARHGAP17, LIN7A, LIN7C, PRKCZ, MTDH, PARD6B, CLMP, CCDC85C, NPHP1, UBN1, MARVELD3, NHS, SYMPK, ECT2, CYTH1, JAM2, VASP…	9605	131	20660	1.24789	0.999999	0.0808268	0.0735959
GOTERM_CC_DIRECT	GO:0030176	integral component of endoplasmic reticulum membrane	75	0.748503	0.00833315	SLC35B3, TRAM1, PIGT, SLC35B4, ARL6IP1, CCDC47, EMC10, TRAM2, SEC61A1, ZFYVE27, SEC62, SLC37A3, TAPT1, ELOVL1, DGAT2, ELOVL4, CAMLG, ELOVL5, MMGT1, ELOVL2, DNAJB12, TAP2, ELOVL6, ELOVL7, ERN1, BSCL2, STIM1, ASPH, TMEM33, PREB, PIGG, ATF6, ERGIC1, RTN2, SAMD8, FICD, SGMS1, DERL1, DERL2, TEX261, RRBP1, FITM2, SGMS2, HACD2, RTN4, ZMPSTE24, HACD4, SEC14L3, SGPL1, EBP, PORCN, EMC1, EMC3, EMC4, RCE1, E…	9605	129	20660	1.25056	0.999999	0.0799982	0.0728415
GOTERM_CC_DIRECT	GO:0098685	Schaffer collateral - CA1 synapse	72	0.718563	1.04607e-06	ITGB1, GABRB1, HIP1, PTPRS, DGKB, CTNND1, LRRC4, ACTB, GRM1, ACTG1, EEA1, AKAP12, GRM5, NETO1, CAPZB, ADORA3, ARHGDIA, LRRTM2, NPTN, PPFIA1, SLC16A7, BSN, NEFH, SRGN, GHSR, EPHA4, EPHA7, DCC, WNT5A, CASK, SLC30A1, SYP, SYN1, RHOB, BCR, TUBB2B, ADORA2B, CDH11, INA, DGKI, PAFAH1B1, PFN2, ROCK1, STXBP4, NRXN1, SLC1A1, ITPR1, CPLX1, PRKCZ, EFNB2, FBXL20, CDC42, ABR, MAPK9, PPP3R1, SNX27, GSG1L, FYN, …	9605	101	20660	1.53336	0.00170573	2.43884e-05	2.22066e-05
GOTERM_CC_DIRECT	GO:0034451	centriolar satellite	72	0.718563	0.0459144	CD86, CEP57, C2CD5, NAA40, C2CD3, DYSF, KEAP1, GPR174, PCM1, KIF5B, FLOT1, NEK1, CEP97, BBS5, BBS4, CEP55, ZNF365, CEP68, G6PD, IL4R, EXOC7, CCDC113, HAUS6, RAD23A, MID1, PJA2, PAX2, CD2AP, LATS2, FRMD8, TEX9, PRKCQ, ALDOB, LRIF1, RPP25, SSX2IP, SDCCAG8, PXK, FLII, DLST, KLHL12, ODF2L, TAF1D, PDZD2, PODXL, UBN1, KIAA0753, PACSIN2, CEP72, FNIP2, RAB11FIP3, RAB11FIP5, MPP1, SPAG9, CENPU, BBS1, RBM3…	9605	131	20660	1.18221	1	0.303167	0.276045
GOTERM_CC_DIRECT	GO:0010494	cytoplasmic stress granule	70	0.698603	1.99033e-07	DAZAP2, DYRK3, DDX3X, CELF1, FMR1, ZFAND1, CASC3, YBX1, ELAVL1, PQBP1, TIAL1, RPTOR, ZFP36, OGFOD1, KHSRP, HABP4, PABPC4L, TRIM25, UBAP2L, MBNL1, RBFOX1, PABPC4, RC3H1, LARP4B, ATXN2L, DDX19A, DDX19B, CSDE1, PABPC1, KPNB1, DDX6, VCP, PRKAA2, NUFIP2, ROCK1, STAU1, C9ORF72, GIGYF2, FXR1, NXF1, ATXN2, FXR2, LARP1, G3BP1, IGF2BP1, G3BP2, IGF2BP3, PABPC1L2B, IGF2BP2, PABPC1L2A, EIF4E, YTHDF1, TIA1, YT…	9605	95	20660	1.58492	0.000324769	5.60038e-06	5.09936e-06
GOTERM_CC_DIRECT	GO:0032587	ruffle membrane	70	0.698603	7.38759e-06	ITGB1, ARF4, C2CD5, ITGB3, WWC1, FAM107A, PTPRJ, PPP1R9B, EPS8, ADGRE2, PSD2, AKT2, PSD4, PSD3, PDE4A, ITGAV, SH3BGRL3, RAC1, APPL2, CDKL5, KSR1, TPM1, RHOA, TIRAP, DNM2, FGR, EEF1A1, TIAM1, ADAM17, SPATA13, PLEKHO1, ARHGEF2, ITGA5, LCP1, EZR, TLN1, EPHA2, KANK1, MACF1, SRC, MTMR9, TWF1, CLCN3, MTMR6, EGFR, CORO1C, EPB41L5, ERBB2, MYO6, RPS3, PLCG2, PACSIN2, THEM4, PIP5K1A, PLCG1, PIP5K1C, PACSIN…	9605	101	20660	1.49077	0.0119842	0.000153641	0.000139896
GOTERM_CC_DIRECT	GO:0030133	transport vesicle	70	0.698603	7.38759e-06	PCSK2, PLEKHF2, PCSK1, NRSN2, NRSN1, GALNT15, KDELR1, RAB3D, GOLIM4, RABEPK, FGFRL1, CNST, GOLGA5, CHORDC1, TMED3, TMED2, CHP1, TMED7, CPA3, TMED9, EDN1, BGN, AP1AR, MYRIP, COPZ1, GOLGA8B, VGF, CRISPLD2, ERP29, PLIN3, KDELR2, VAMP4, VAMP3, ATP6V1A, COPB2, COPA, TMED10, COPB1, RAB1B, GOSR1, INS, TGOLN2, BLOC1S5, BLOC1S6, TMEM168, APH1B, BLOC1S3, CD59, NPTX1, YKT6, CD55, ANKRD27, CAV2, DEFA4, SURF4…	9605	101	20660	1.49077	0.0119842	0.000153641	0.000139896
GOTERM_CC_DIRECT	GO:0000932	P-body	69	0.688623	1.09769e-05	TRIM71, LIMD1, ELAVL1, EDC3, SYNE1, ZC3H12D, EDC4, ZFP36, TRIM5, TRIM21, UPF1, RC3H1, PATL1, CARHSP1, PSMA4, XRN1, PSMA2, CSDE1, EIF4E2, AJUBA, DCP2, DDX6, C9ORF72, ZFP36L1, NOCT, POLR2D, IGF2BP1, IGF2BP3, IGF2BP2, DCPS, EIF4E, YTHDF1, YTHDF2, APOBEC3F, RBPMS, YTHDF3, SAMD4A, SAMD4B, WTIP, PUM1, AICDA, PNRC1, LSM3, PNRC2, LSM2, PAN2, ISG20, TNRC6C, MOV10, CPEB1, LSM6, MEX3A, CNOT7, PAN3, LIN28A, …	9605	100	20660	1.48416	0.0177548	0.000210756	0.000191902
GOTERM_CC_DIRECT	GO:0005811	lipid particle	69	0.688623	0.000274163	EDA, CLSTN3, FAF2, HILPDA, LPCAT1, AIFM2, DGAT2, RSAD2, ANXA2, VPS13C, PLA2G4C, SIGMAR1, VPS13A, ACSL4, TSC1, ACSL3, CKAP4, PISD, CLDN11, BSCL2, CTDNEP1, TMEM135, PITPNM1, TRAF6, RBP1, PLIN4, PLIN3, GAPDH, RAB7A, VCP, SET, RAB5C, ABHD4, ALOX15, ABHD5, HSD17B11, RAP1B, HSD11B2, ALDH3B2, SPAST, SYNGR2, RNF213, IRAK1, RAB40C, RDH10, APOB, BCAP31, LMLN, HSD3B7, STARD13, PNPLA7, CAV1, OSBPL2, CIDEA, U…	9605	107	20660	1.38707	0.360773	0.00410865	0.00374109
GOTERM_CC_DIRECT	GO:0034774	secretory granule lumen	69	0.688623	0.00566308	PCSK1, GPI, CYFIP1, DDX3X, HSP90AB1, GDI2, HMGB1, PYCARD, ALAD, PSMD7, PNP, PSMD2, PSMD3, COTL1, CTSH, PGM2, OSTF1, SERPINB1, HSP90AA1, DBNL, DYNLT1, PGAM1, NME2, MIF, GIP, APRT, PSMA5, FGR, EEF1A1, PKM, CRISPLD2, PSMA2, CAT, PPIE, SCG3, ALDOC, ALDOA, S100A9, PPIA, PAFAH1B2, VCL, CSTB, PSMD12, PDXK, VCP, PSMD11, CAB39, ROCK1, MVP, INS, C3, CAND1, COMMD9, ATG7, S100A11, HSPA8, XRCC6, GSN, XRCC5, H…	9605	116	20660	1.27945	0.999906	0.0577634	0.0525958
GOTERM_CC_DIRECT	GO:0098839	postsynaptic density membrane	68	0.678643	3.14164e-06	PTPRT, PRR7, PTPRS, DAGLA, CLSTN2, CLSTN3, GRIK3, LRRC4, GRIK1, GRM1, GRM5, NETO1, LRRTM3, LRRTM2, SLC16A7, KCNH1, EPHA4, GRID2, GRID1, DCC, SIGMAR1, SLC30A1, SHISA9, SORCS2, SHISA7, SHISA6, ARC, SCN8A, ITGA8, RGS7BP, GRIA1, OPRD1, GRIA2, LIN7A, CACNA1C, ABHD17C, LIN7C, EFNB2, CACNG7, CACNG8, GRIN2A, EFNB3, ERBB4, SLITRK1, SLITRK3, SYNDIG1, GSG1L, CACNG2, CACNG3, GRIA3, CACNG4, NLGN4Y, MPP2, NLGN…	9605	96	20660	1.5236	0.00511404	6.92858e-05	6.30875e-05
GOTERM_CC_DIRECT	GO:0001726	ruffle	68	0.678643	4.37671e-05	ITGB1, CYFIP1, NCKAP1, WIPF1, RAB22A, AMOT, APPL2, APPL1, DBNL, ACTN1, NME2, COBL, FRMD4B, MTSS1, CD2AP, ACAP2, CLIP1, CTTN, PALLD, RASA1, ATP6V1B2, MYADM, FSCN1, MYH9, TLN2, ITGA5, LCP1, EZR, ARHGEF7, TLN1, TLR4, ARF6, TMEM87A, ROCK1, ARHGEF26, ARHGAP18, CAPG, IQGAP1, SAMSN1, LIMA1, FGD4, FGD6, PODXL, MYO6, ABL1, TRPM7, SNX9, PLCG1, WASF2, S100A11, PDLIM7, SNX5, GSN, MYO10, LAYN, MYO5A, MYO9B, S…	9605	101	20660	1.44817	0.068938	0.000793643	0.000722643
GOTERM_CC_DIRECT	GO:0042383	sarcolemma	68	0.678643	0.0016141	ITGB1, TRIM72, RYR2, SYNM, DYSF, SLC2A1, CIB2, AQP4, SLC2A5, SLC8A1, RYR3, SLC8A2, SGCE, SGCD, SMPD4, CDH2, SGCB, BSG, ANXA6, DAG1, FLOT1, ANXA8, PGM5, SCN5A, NOS1, BVES, ACP1, PRKG1, SNTA1, ANXA2, KCND3, ANXA5, BGN, ANK2, ANK3, ATP1B1, ANK1, CACNB2, COL6A2, NOS1AP, SYNC, UTRN, VCL, PLEC, CAMK2D, ALOX12, PSEN1, CORO1C, PPP3R1, NCSTN, FLNC, CACNG1, SLC38A2, DTNA, VCAM1, KCNB1, CAV2, CAV1, AHNAK2, …	9605	110	20660	1.32969	0.928377	0.0188595	0.0171723
GOTERM_CC_DIRECT	GO:0036464	cytoplasmic ribonucleoprotein granule	67	0.668663	3.98874e-07	FMR1, RPLP0, HNRNPU, SHB, GABPB1, ACTB, EDC3, GHR, RPS4X, ZC3H12D, EDC4, ZC3H12C, TUBA1A, ZC3H12B, PPP6R2, NFKBIZ, BLNK, POLI, CTSH, RAC1, ICOSLG, UPF2, SERPINB1, KHNYN, TUBB, USP3, RPS6, LIG4, PATL1, CKAP4, MYH1, EID1, NCL, RBM20, MAPT, PABPC1, RPL28, INA, DCP2, FLG, DDX6, STAU1, ROCK2, POLDIP3, DHX9, IQGAP1, TAF5L, FXR1, CDC42, FXR2, SOCS1, SMN2, PMS2, SNRPB2, SMN1, EIF4E, CHTOP, YTHDF2, MCC, C…	9605	91	20660	1.58368	0.00065075	1.04994e-05	9.5601e-06
GOTERM_CC_DIRECT	GO:0005643	nuclear pore	66	0.658683	9.09256e-05	IPO7, BICD2, IPO5, GLE1, SUMO1, XPO4, CHMP1B, NUP62, CHMP1A, KPNA4, KPNA3, AGFG1, KPNA1, EIF5AL1, NDC1, EIF5A, NUP214, NUP210, NUP133, RANGAP1, SENP2, NUP93, DDX19B, NUP50, CHMP3, CHMP4B, CHMP4A, NUP54, NUP98, CHMP7, KPNB1, POM121, ENY2, NUP205, SEH1L, TNKS, VPS4B, MVP, VPS4A, EIF5A2, RGPD6, RGPD4, NUP160, NXF1, RANBP3L, POM121C, TPR, NUP88, NUP43, RAE1, RANBP2, RANBP1, UBE2I, NUP155, RANBP17, XP…	9605	99	20660	1.43398	0.137911	0.00149889	0.0013648
GOTERM_CC_DIRECT	GO:0005884	actin filament	62	0.618762	0.0017202	WIPF1, AVIL, WIPF2, WIPF3, LMOD1, KEAP1, FMN1, WASL, RCSD1, ARHGAP6, ACTB, AMOT, ACTG1, POF1B, COTL1, PLS3, RAC1, PLS1, APC2, VPS18, GAS2L3, TPM4, TPM3, TPM2, ACTN1, TPM1, COBL, TSC1, SHROOM4, ACTA1, INF2, ACTBL2, CTTN, PALLD, LCP1, EZR, RHOQ, GAS7, SRC, TWF2, TWF1, IQGAP1, CORO1B, MICAL1, MYO6, FLNA, FYN, GAS2L1, MISP, MARK2, YES1, DMTN, MYO5A, MICAL2, MYO9B, FHDC1, MYO9A, AIF1L, DIAPH1, MYO1B, …	9605	99	20660	1.34707	0.939782	0.0196319	0.0178756
GOTERM_CC_DIRECT	GO:0005793	endoplasmic reticulum-Golgi intermediate compartment	61	0.608782	8.12246e-07	KDELR1, HMGB1, ANPEP, CHORDC1, MYO18A, TMED3, GNPNAT1, TMED2, CHP1, TMED1, TMED7, TMED6, TMED5, SCYL1, TMED4, TMED9, TICAM2, IST1, CCDC115, SLC35C2, TRAPPC2B, RGMB, PDIA6, RER1, SMO, RAB37, ERGIC2, ERGIC1, LRPAP1, TMED10, LMAN2L, STX17, COPB1, CLN8, MTMR6, INPP5B, LMAN1, LMAN2, SERPINH1, PROM1, UGGT2, UGGT1, RAB6B, TRAPPC2, HSPA5, SURF4, FN1, DDHD2, YIF1B, ERP44, SEC23IP, NAT8, STK17B, MGAT4A, NU…	9605	82	20660	1.60011	0.00132471	1.97849e-05	1.80149e-05
GOTERM_CC_DIRECT	GO:0005637	nuclear inner membrane	61	0.608782	0.000139926	RNF13, NRM, LMNB2, LMNB1, GLE1, TMEM43, NUP62, EMD, LBR, ARL6IP6, KCNH1, TMPO, NDC1, NUP214, SUN1, NUP210, NUP133, SIGMAR1, ATP1B4, ATP11B, NUTF2, LEMD3, SIRT1, MFSD10, ERN1, NUP93, TMX4, NEMP2, NUP50, MATR3, NUP54, NUP98, NEMP1, POM121, NUP205, SEH1L, ITPR1, FAM169A, PTGS2, TOR1AIP1, NUP160, ZMPSTE24, TMEM201, TRA2B, TPR, NUP88, NUP43, RAE1, RANBP2, TMEM120B, SMAD1, SMAD3, NUP155, CBX3, FAM209A,…	9605	91	20660	1.44185	0.204175	0.00219577	0.00199933
GOTERM_CC_DIRECT	GO:0033116	endoplasmic reticulum-Golgi intermediate compartment membrane	60	0.598802	8.76381e-06	MCFD2, KDELR1, SPPL3, ROBO1, GOLGA2, TMED3, PIEZO1, TMED2, TMED1, TMED7, CTSC, TMED5, RAB2A, TMED9, ATP6AP1, SLC35C2, TAP2, VPS13B, CSNK1D, F5, TAPBP, F8, TBC1D20, GORASP1, ERGIC2, ERGIC1, GRIA1, TMED10, STX17, ZDHHC20, RAB1B, GOSR2, TGFA, CLN8, INS, PRRG4, SEC14L3, LMAN1, LMAN2, MGAT1, CD59, WHAMM, YKT6, CD55, BCAP31, UVRAG, GALNT1, SURF4, TMED7-TICAM2, YIF1B, TM6SF2, VMP1, TMEM199, CNIH1, NAT8,…	9605	84	20660	1.5364	0.0142008	0.000176575	0.000160778
GOTERM_CC_DIRECT	GO:0098982	GABA-ergic synapse	60	0.598802	4.66332e-05	GABRB2, GABRB1, CLSTN3, KCNC2, ZDHHC5, SLC6A1, ADRA1A, GABRR2, PCLO, C1QBP, LRRTM1, LRRTM2, NPTN, DAG1, FLOT1, ERC2, BSN, GUCY1A1, KCND2, SLC6A17, KCND3, GRID1, SLC6A11, NRG1, GABRG3, CDH13, PLCB1, NLGN1, CTBP2, CTBP1, NRXN1, NRXN3, LPAR1, EFNA5, CLCN3, PCDH17, SLITRK2, ERBB4, SLITRK1, CNR1, NPY, SLITRK3, DRD1, DRD2, DISC1, GABRA2, ARFGEF2, GABRA4, IQSEC3, GABRA3, GAD2, LHFPL4, ATP2B3, ATP2B2, AT…	9605	87	20660	1.48342	0.073283	0.000836322	0.000761504
GOTERM_CC_DIRECT	GO:0022626	cytosolic ribosome	59	0.588822	0.00146534	RPL4, HBS1L, RNF10, RPL3, RPL32, RNF14, RPL31, RPL34, RPLP1, RPLP0, LTN1, RPL10A, RPL8, RPL9, RPL7, RPS4X, RPS15, RPS14, RPS16, RPS19, RPL18A, RPL36, RPL37, PELO, RPS13, RPS12, RPS7, RPS8, RPL23, RPS5, RPL22, RPS6, RPS3A, RPSA, EEF1A1, RPL24, ETF1, RPL29, RPL28, UBA52, RPL10, USP10, RPL36A, GSPT1, RPS15A, RPS3, RPL14, RPL13, ASCC2, RPS2, ASCC3, RPL15, RPL19, RPL35A, RPL23A, RPL27A, ABCE1, RPS24, …	9605	93	20660	1.36459	0.908663	0.0177144	0.0161296
GOTERM_CC_DIRECT	GO:0030175	filopodium	57	0.568862	5.32377e-05	ITGB1, SNAP25, TENM2, B4GALT1, SPEF1, RAPH1, INPPL1, PPP1R9A, DNALI1, PPP1R9B, UBE2Q1, TUBB3, DAG1, EPHA4, CXADR, NGDN, UNC5C, SRCIN1, ERMN, ARL4C, ENAH, ACTA1, SHTN1, RUFY3, MYO3A, SPATA13, NOS1AP, FSCN1, ITGA6, LCP1, EZR, UTRN, RAPGEF3, GPM6A, TWF2, TWF1, CDC42, FGD4, PODXL, MYO6, IGF2BP1, VASP, FARP1, DYNC1H1, VCAM1, MYO10, RDX, MSN, BAIAP2, SCIMP, KITLG, MYO1B, ACTC1, ABI2, ABI1, NF2, FGF13	9605	82	20660	1.49518	0.0832186	0.000924297	0.000841609
GOTERM_CC_DIRECT	GO:0071013	catalytic step 2 spliceosome	57	0.568862	0.00382289	ISY1, EIF4A3, HNRNPU, HNRNPR, EFTUD2, PNN, SYNCRIP, SNRPD2, SNRPD1, SNRPD3, ISY1-RAB43, SRRM2, AQR, PRPF4B, TFIP11, PLRG1, SRRM1, SYF2, HNRNPH1, FRG1, PPIE, PABPC1, SNRPF, CACTIN, SNRNP200, SLU7, SNRPB, ZCCHC8, DDX5, SF3B3, RBM8A, SRSF1, DDX23, PRPF8, DHX35, RALY, SNRPB2, HNRNPA1, SF3B1, SF3A3, SF3A1, PPIL1, HNRNPA3, PPIL2, CDC5L, CWC15, MAGOHB, LSM3, LSM2, HNRNPM, SNW1, HNRNPK, HNRNPF, HNRNPA2B1…	9605	92	20660	1.33266	0.998071	0.0407775	0.0371295
GOTERM_CC_DIRECT	GO:0032580	Golgi cisterna membrane	57	0.568862	0.0169218	B4GALT2, B4GALT3, B4GALT1, CHPF, UXS1, GOLIM4, GOLGA2, GOLGA3, TMED3, TMED2, GAL3ST4, PSENEN, CSGALNACT1, ST6GAL1, ST6GAL2, CHPF2, CSGALNACT2, GOLPH3L, GOLGA8K, GOLGA8J, GOLGA8M, ARAP1, GOLGA8N, ZDHHC14, GOLGA2P5, GOLGA8B, PITPNM1, GOLGA8H, B4GALT6, B4GALT5, TMEM87A, SAR1B, FUT10, FUT11, ASAP2, ATP2C1, FUT2, FUT1, FUT4, APH1A, RAB21, CHSY1, FUT9, ST3GAL4, CHSY3, B4GALNT3, ST3GAL2, BCAP31, HACE1, …	9605	97	20660	1.26397	1	0.139476	0.126999
GOTERM_CC_DIRECT	GO:0045335	phagocytic vesicle	56	0.558882	2.13065e-07	ITGB5, ZDHHC5, RAB22A, CTSS, ACTG1, RAB43, KIF5B, ITGAV, CD36, APPL2, RAB8A, RAB8B, APPL1, PDIA3, ANXA11, ATG14, MPEG1, RAB32, RAB31, VAMP7, CDC42EP4, RAB34, TRIM14, RAB38, RAB7A, VAMP3, BECN1, STX12, STXBP3, STXBP4, STXBP1, VPS26B, AMBRA1, CLCN3, CDC42, RAB23, STX6, FLNB, SRGAP2, RAB11FIP5, ABCA1, UVRAG, GSN, RAB39A, SCIMP, MTOR, RAB11A, RAB11B, MYO1C, RAB14, SYT11, ZYX, RAB9A, VIM, RAB5A, RAB9B	9605	72	20660	1.67297	0.000347661	5.89359e-06	5.36635e-06
GOTERM_CC_DIRECT	GO:0030670	phagocytic vesicle membrane	56	0.558882	0.000132036	SLC48A1, SNAP23, RAB22A, RAB43, LAMP2, RAC1, ATP7A, B2M, RAB8A, RAB8B, ATP6V0E1, SLC15A2, HLA-B, TAP2, OCRL, CYBA, HLA-A, HLA-F, HLA-G, ATG12, HLA-E, TAPBP, DNM2, VAMP8, RAB32, VAMP7, RAB34, SLC9A9, RAB38, PIK3C3, TLR6, CLEC4E, ATP6V0C, TLR2, RAB7A, VAMP3, PIK3R4, INPP5B, SEC14L3, RAB11FIP1, RAB23, ATP6V0A2, STX4, ATP6V0E2, ATG5, ATP6V0A1, RAB39A, SYT7, RAB11B, RAB10, PIKFYVE, HLA-DPB1, RAB9A, CA…	9605	82	20660	1.46895	0.193859	0.00209207	0.00190491
GOTERM_CC_DIRECT	GO:0031594	neuromuscular junction	56	0.558882	0.000813753	ITGB1, APP, SERPINE2, CIB2, LAMC1, CRKL, TUBA1A, DLGAP3, PRKACA, PRKACB, DLGAP4, SNTA1, UNC13B, EPHA4, EPHA7, UNC13A, CXADR, ITGA3, F2R, NRG1, ANK3, SYP, CD2AP, FCHSD1, SLC5A7, FCHSD2, PRKAR1A, DNAJC5, TBC1D24, COL4A5, MYH9, SYNC, UTRN, CRK, HDAC4, GRIA1, NLGN1, LAMA4, PSEN1, SYNGR2, ERBB4, CHRNE, ERBB2, SPOCK1, MPP2, NGFR, ASCC1, SYNJ2BP, COLQ, SLC8A3, P2RX7, DLG1, DLG2, DLG3, DLG4, CDK5R1	9605	86	20660	1.40063	0.735148	0.01054	0.00959711
GOTERM_CC_DIRECT	GO:0035579	specific granule membrane	56	0.558882	0.00510352	SNAP25, ATP8A1, SLC44A2, SNAP23, PTPRJ, SLC2A3, ITGAL, SLC2A5, STK10, PLAU, OLR1, ITGAV, CD36, HGSNAT, CD93, ADAM10, ANO6, CYBA, KCNAB2, ATP11A, SCAMP1, TNFRSF1B, CKAP4, VAMP8, CEACAM1, RAP2B, CLEC4D, RAB37, DNAJC5, TMBIM1, VAMP1, CEACAM8, CD47, CLEC12A, MOSPD2, UBR4, FPR2, PGRMC1, RAP1A, ALDH3B1, ORMDL3, MLEC, STOM, CD59, SLC15A4, LAIR1, HMOX2, AP1M1, ATP8B4, TMEM30A, CMTM6, PTPRB, TSPAN14, DEGS…	9605	91	20660	1.32367	0.999764	0.0530506	0.0483046
GOTERM_CC_DIRECT	GO:0005604	basement membrane	56	0.558882	0.0215295	COL18A1, LAD1, SPARC, ITGB4, LAMC1, LOXL1, SPN, EFEMP2, ADAMTS1, DAG1, TIMP3, HMCN1, TIMP1, DST, ANXA2, P3H2, CASK, NPNT, TMEFF1, ATRN, TMEFF2, CCDC80, COL4A1, COL4A4, COL4A3, PXDN, MMRN2, COL8A2, COL4A5, VWA1, FREM2, COL17A1, CD151, LAMA1, LAMA4, THBS2, EFNA5, NID1, NID2, NTN1, EGFLAM, ATRNL1, LAMB4, FN1, LAMB1, USH2A, COLQ, SMOC2, DLG1, FRAS1, COL5A1, SMOC1, TGFBI, AGRN, FBN1, MEGF9	9605	96	20660	1.25473	1	0.173942	0.158381
GOTERM_CC_DIRECT	GO:0030666	endocytic vesicle membrane	54	0.538922	1.00925e-05	SCARB1, AP2A1, WASL, CD36, SCARF1, AP2M1, HLA-DPA1, WLS, WNT5B, WNT5A, ENTPD7, DNM2, ACE2, DYNC1LI1, SMO, GPR161, UBA52, HBEGF, COLEC12, GRIA1, GRIA2, CAMK2D, LRP1, CAMK2A, WNT6, CACNG8, UBB, UBC, AP2S1, CACNG2, WNT1, CACNG3, CAMK2G, RAB11FIP3, WNT3, GRIA3, CACNG4, WNT4, LYN, MSR1, CD74, HLA-DRB5, WNT3A, NOS3, WNT7B, CAV1, PTCH1, WNT7A, AP2B1, RAB11A, DLG4, HLA-DPB1, MDM2, HLA-DRA	9605	74	20660	1.56962	0.0163362	0.000198446	0.000180692
GOTERM_CC_DIRECT	GO:0016328	lateral plasma membrane	54	0.538922	0.000103243	GPSM2, SLC7A11, PKD1, CLDN1, GJA1, PPP2R1A, CDH1, BSG, LEPR, SCN5A, BVES, SNTA1, ABCC1, ANK3, ATP1B2, ATP1B1, CEACAM1, CLDN12, CLDN18, DSG2, ARL2, AKAP7, LIN7A, IQGAP1, LIN7C, IQGAP3, CORO1C, ERBB3, GNA12, DVL2, DRD2, MARK2, SLC12A2, FZD3, SLC16A1, JUP, KCNB1, TBCD, NSG1, ATP2B1, MPP7, VANGL1, DLG1, VANGL2, GJB1, MYO1C, SLC6A9, APC, MYO1A, RAB13, SLC26A7, CTNNB1, FGF13, SLC26A5	9605	78	20660	1.48913	0.155069	0.00168492	0.00153419
GOTERM_CC_DIRECT	GO:0035861	site of double-strand break	54	0.538922	0.00653011	SMARCAL1, ATF2, MRE11, RIF1, PHF1, ARPC1A, TONSL, SMC5, UFL1, SMCHD1, UIMC1, EPC1, SMARCAD1, NBN, POLH, ACTR3, ACTR2, CNTD1, PARP1, HUS1, ESCO2, INIP, RNF168, DDB1, MMS22L, RNF169, AIM2, DMC1, TIMELESS, TP53, ASF1A, VCP, RNF8, SAMHD1, MBTD1, WDR70, RNF138, LMNA, RBBP8, TP53BP1, ZBTB7A, KDM4D, SMARCA5, RPA2, ARPC5, MAD2L2, RAD50, RAD51, ARPC2, ARPC3, RFWD3, NABP1, RAD18, WRAP53	9605	88	20660	1.31991	0.999977	0.0657849	0.0598997
GOTERM_CC_DIRECT	GO:1904115	axon cytoplasm	50	0.499002	8.70957e-07	UCHL1, NETO1, OPA1, KIF5C, KIF5B, KIF5A, KIF1C, KIF1B, AP3S2, KIF1A, SYBU, NDEL1, AGTPBP1, DST, HSBP1, AP3B1, RANGAP1, AP3B2, TERF2, MAPK8IP3, ARMCX3, MAPT, HAP1, MGARP, ARL8A, ARL8B, PAFAH1B1, SPG7, TRAK1, HIF1A, TRAK2, BLOC1S4, AP3M2, RAB21, BLOC1S5, AP3M1, BLOC1S6, SPAST, KIF3B, KIF3A, BLOC1S2, BLOC1S3, TRIM46, MPP2, DYNC1H1, SNAPIN, AP3D1, RAB27B, DLG2, KIF4A	9605	64	20660	1.68044	0.00142039	2.06e-05	1.87571e-05
GOTERM_CC_DIRECT	GO:0030669	clathrin-coated endocytic vesicle membrane	50	0.499002	5.75248e-05	CHRM2, TFRC, CLTC, CD3G, AP2A1, CD3D, SLC2A8, LDLRAP1, AP2M1, SH3GL2, HLA-DPA1, WNT5A, EREG, BTC, VAMP8, VAMP7, RAB35, ROR2, VAMP4, CFTR, VAMP2, HBEGF, VAMP3, TYRP1, TGFA, LRP2, EGFR, TGOLN2, AP2S1, APOB, LDLR, CD74, HLA-DRB5, SYT2, FZD2, FZD5, SYT1, FZD4, EGF, M6PR, AP2B1, SYT9, IGF2R, CD4, EPGN, CD207, HLA-DPB1, HLA-DRA, IL7R, RAB5A	9605	70	20660	1.5364	0.0896109	0.000988216	0.00089981
GOTERM_CC_DIRECT	GO:0005901	caveola	50	0.499002	0.000762253	SCARB1, PLVAP, BMPR2, IRS1, SLC2A1, MLC1, FASLG, HTR2A, ADRA1A, IGF1R, SPRED1, FLOT1, FLOT2, CD36, SCN5A, JAK2, BVES, PTGIS, TRPC4, F2R, ATP1B1, TGFBR2, SMO, NOS1AP, CDH13, SLC22A6, ADCYAP1R1, ASAH2, SRC, AKAP6, ATP1A2, EFNA5, PTGS2, TFPI, LRP8, LRP6, NEU3, PACSIN2, HMOX1, MAPK1, CAV2, NOS3, INSR, CAV1, PTCH1, ATP2B4, EHD2, DLC1, FXYD1, BMPR1A	9605	75	20660	1.43398	0.711907	0.00998594	0.00909259
GOTERM_CC_DIRECT	GO:0031234	extrinsic component of cytoplasmic side of plasma membrane	49	0.489022	0.00108855	ERRFI1, SNAP25, HIP1, TRAF3IP2, SYAP1, RGS1, AKT1, RAC1, JAK2, JAK1, SYK, KCNAB1, KCNAB2, RHOA, TIRAP, FGR, TIAM1, ZAP70, TRAF6, SRC, ALOX15, IQGAP1, RACGAP1, SNX9, FYN, CYTH1, SNX5, LYN, FARP1, DTNA, YES1, KCNIP1, CAV2, TNK2, OSBPL2, PLEKHA4, PTK2, CYLD, SNX18, FER, DLG4, STAC2, ESYT3, KRAS, ESYT2, ESYT1, MYD88, FRK, FERMT2	9605	74	20660	1.42429	0.830936	0.0136655	0.0124429
GOTERM_CC_DIRECT	GO:0005905	clathrin-coated pit	48	0.479042	1.06887e-05	ITSN2, APP, CEMIP, DGKD, BMPR2, LRP1, TFRC, ITSN1, LRP3, ARRB1, LRP2, VLDLR, ARRB2, HSPD1, INPP5F, FCHO1, AP1G1, FCHO2, MYO6, AP1S2, AP1S1, SH3BP4, SNX9, AP1S3, DNM1L, EPS15, LDLR, AP2M1, SORT1, FNBP1, SGIP1, TNK2, SPHK1, HIP1R, OCRL, SNAP91, DNM2, ATAT1, DAB2, NECAP2, FCHSD2, NECAP1, CTTN, RAB35, AAK1, NUMB, LRP10, PICALM	9605	64	20660	1.61322	0.0172928	0.000207667	0.000189089
GOTERM_CC_DIRECT	GO:0001725	stress fiber	48	0.479042	0.00154445	FBLIM1, SYNPO2, DCTN4, FHOD1, PXN, FAM107A, ILK, FHL3, PRKCZ, LPP, MYL12A, PRICKLE4, CORO1B, MYLK, AMOT, LIMA1, ABLIM1, PDLIM3, ABLIM3, XIRP1, XIRP2, MYH14, FLNB, PGM5, GAS2L1, PDLIM5, PDLIM4, PDLIM7, TPM4, TPM3, LIMCH1, NEBL, ACTN1, TPM1, CYBA, ACTN4, SORBS1, SHROOM4, PTK2, ACTA1, DAAM1, PALLD, FSCN1, ZYX, MYH9, ROR1, LCP1, FERMT2	9605	73	20660	1.41433	0.919741	0.0183981	0.0167522
GOTERM_CC_DIRECT	GO:0045177	apical part of cell	48	0.479042	0.00713147	APP, CRB1, CLIC4, EDA, HFE, CETN2, USH1C, ITPR3, SLC7A11, SLC25A27, CDC42, DYNC2LI1, EPB41L4B, PCM1, CDH2, CHL1, MYO6, DVL2, LDLR, DUOX2, ATP6V1C1, ACVR1, SPECC1, DYNC2H1, VCAM1, HOMER1, PTCH1, RDX, SLC11A2, ARHGEF18, MSN, EMP2, VASH1, TUBG1, EDAR, TJP1, MYO1B, CLCN5, SLC4A9, NIN, FAP, ADGRF5, ITGA8, NUMB, CTNNB1, FAT4, NF2, EZR	9605	77	20660	1.34086	0.999992	0.0709669	0.0646181
GOTERM_CC_DIRECT	GO:0017053	transcriptional repressor complex	47	0.469062	8.37936e-06	HDAC4, HDAC3, ZNF350, CTBP2, CTBP1, HDAC1, GFI1, ARID4A, HMGB1, LIN9, RBPJ, GLI3, CCND1, SIN3A, PRDM16, MIER1, RBBP8, TBL1X, HOXC9, ZNF224, JAZF1, MEN1, SPEN, AKIRIN2, JUN, CBX5, CDX2, ZBTB16, PHF12, CORO2A, NCOR2, SKI, REST, NCOR1, TFAP4, SP1, TBL1XR1, SP3, DEPDC1, MDM2, RLIM, MDM4, HDGF, INSM1, ZFPM1, TP53, RCOR1	9605	62	20660	1.63057	0.0135821	0.000170939	0.000155647
GOTERM_CC_DIRECT	GO:0009925	basal plasma membrane	47	0.469062	0.000563933	SLC22A4, SLC23A2, CHRM3, SLC22A6, SLC27A1, BMPR2, SLC22A5, ITGB4, SLC23A1, INPPL1, SLC1A3, AQP5, SLC1A5, SLC7A1, EGFR, BEST1, ERBB3, ERBB4, SLCO2B1, SLCO1B3, ERBB2, LDLRAP1, EPS15, CD34, ABCC3, SLC12A2, ABCC1, SLC16A1, SVOP, DST, DTNB, ABCC6, ANK3, SHROOM4, SLC5A6, SLC7A5, CEACAM1, MYO1C, SLC7A8, SLC6A9, SLCO3A1, SLCO2A1, SLCO1A2, KCNQ4, MET, MUC20, ITGA9	9605	69	20660	1.46515	0.601719	0.00773393	0.00704205
GOTERM_CC_DIRECT	GO:0030173	integral component of Golgi membrane	46	0.459082	5.21557e-05	SLC35B3, SYS1, SAMD8, SLC35B4, SGMS1, ZDHHC20, TEX261, FURIN, PCSK7, SGMS2, ATP2C1, IER3IP1, PCSK5, LFNG, CUX1, CHST12, MAN1C1, QSOX1, B4GALNT1, QSOX2, SLC35A5, FKTN, CSGALNACT1, SLC35A2, SYT4, SLC35A1, SLC35A4, SLC35A3, GALNT2, ENTPD4, CSGALNACT2, TVP23A, TVP23B, TVP23C, CASD1, POMGNT1, BET1L, ZDHHC15, YIF1B, ACER2, TPST1, RER1, TBC1D20, ACER3, STEAP2, ERGIC1	9605	63	20660	1.57054	0.0815982	0.000915248	0.000833369
GOTERM_CC_DIRECT	GO:0044297	cell body	46	0.459082	0.030554	PLXND1, STAU1, USP33, SLC1A2, PARK7, RLBP1, GNAI2, RNF157, PGRMC1, CASP8, DPYSL3, P2RY1, SYNDIG1, FYN, FADD, DISC1, GLUL, CACNG4, CCT5, BPTF, CCT4, SLC12A2, CCT3, CXADR, KCNJ10, SLC2A13, TUBB, RPS6, TRPV2, BRAF, TACR1, PTPN13, MAPK8IP3, SYN1, ACTA1, ACTC1, PITPNM1, PITPNM3, TCP1, RBP1, GNB4, RAB38, NF2, MAPT, RPL28, TLR2	9605	78	20660	1.26852	1	0.224613	0.204519
GOTERM_CC_DIRECT	GO:0005776	autophagosome	46	0.459082	0.039561	BECN1, STX17, CALCOCO2, PIK3R4, HTT, AMBRA1, C9ORF72, GABARAP, FYCO1, MAP1LC3B, RAB23, TP53INP2, TP53INP1, MYO6, VTI1A, UBQLN1, PIP4K2A, TBC1D14, PIP4K2B, TBC1D12, PIP4K2C, NRBF2, TRIM21, SNAP29, ATG5, GABARAPL3, VPS18, HSPA8, OSBPL7, GABARAPL1, PEG3, ATG9A, WIPI2, ATG14, TMEM230, ATG12, ATG16L1, TBC1D5, RAB12, ADPRH, TBC1D25, ULK2, ULK1, WDFY3, HAP1, OPTN	9605	79	20660	1.25246	1	0.271324	0.247051
GOTERM_CC_DIRECT	GO:0030136	clathrin-coated vesicle	45	0.449102	0.000738476	DENND1B, HIP1, PANK1, DENND1A, CLTC, STON2, PIK3C2A, SNX3, GGA2, AP1G1, FCHO2, MYO6, VTI1A, CLVS2, STX6, SH3BP4, SNX9, AP1M2, AP1M1, CLVS1, BCAP31, VPS18, SORT1, SGIP1, TNK2, VPS33B, HIP1R, ADAM10, OCRL, SCAMP1, SNAP91, DAB2, LMBRD1, SNX18, VPS41, MALL, AAK1, NUMB, GPR107, ASTN2, FOLR1, VAMP2, ASTN1, PICALM, VAMP3	9605	66	20660	1.46657	0.700499	0.00983088	0.0089514
GOTERM_CC_DIRECT	GO:0030139	endocytic vesicle	45	0.449102	0.0018607	NLGN3, RAB5B, RAB5C, SH3KBP1, NRXN1, GOLIM4, DYSF, LPAR1, ARRB2, PIK3C2B, AMOT, DPP4, MYO6, FFAR4, FLOT2, DRD2, RAB11FIP3, RAB11FIP4, ABCA1, SPHK1, STX7, DAB2IP, AVPR1A, GAPVD1, IGF2R, TIRAP, MTSS1, CD2AP, EHD1, EHD2, OCLN, EHD3, RABEP1, EHD4, HEATR5A, CTTN, RAB13, CD207, RAPGEF2, RAB17, RIN1, RAPGEF6, RAB5A, RIN2, ARF6	9605	68	20660	1.42343	0.952141	0.0210879	0.0192014
GOTERM_CC_DIRECT	GO:0030864	cortical actin cytoskeleton	43	0.429142	0.000341088	PLEKHH2, WDR1, SLC2A1, IQGAP1, PPP1R9A, PPP1R9B, SPTA1, AKAP13, LASP1, CDH2, MOBP, CDH1, FLOT1, COTL1, FLOT2, MISP, SPTAN1, SPTBN1, SPTBN2, CAP1, GSN, DBNL, ACTN1, RDX, SHROOM2, DSTN, MYRIP, ACTN4, SPTB, SHROOM4, MED28, EEF1A1, MLPH, CTTN, MYO1A, DLC1, MYADM, LANCL2, NF2, UTRN, DBN1, LLGL1, RAPGEF3	9605	61	20660	1.51625	0.426932	0.00497014	0.00452551
GOTERM_CC_DIRECT	GO:0005640	nuclear outer membrane	42	0.419162	0.00223667	SLC22A3, POM121, NUP205, SEH1L, ITPRIP, RETSAT, ITPR3, PSEN1, PTGS2, SYNE3, NUP160, SYNE2, SYNE1, GLE1, SMPD4, CLMN, TPR, NUP62, TMEM109, NUP43, NUP88, EMD, RAE1, RANBP2, NUP214, NDC1, NUP133, NUP155, DMPK, NUP210, SIGMAR1, TRAPPC2B, NUTF2, LRPPRC, NUP93, NAV3, NUP50, NUP35, NUP54, NUP98, DHCR7, NUP37	9605	63	20660	1.43398	0.974121	0.0250016	0.022765
GOTERM_CC_DIRECT	GO:0035577	azurophil granule membrane	41	0.409182	0.000764854	CD63, PIGR, RAB5C, B4GALT1, ATP8A1, BRI3, TMEM179B, RAB3D, LPCAT1, MGST1, FPR1, PRCP, MAGT1, PSEN1, NDUFC2-KCTD14, ABCA13, RAP1B, NCSTN, LAMP2, PSAP, CPNE1, STOM, CPNE3, SNAP29, MANBA, TMEM30A, CMTM6, SURF4, ATP11B, CKAP4, DDOST, VAMP8, VAMP7, VAPA, RAB37, DNAJC5, CEACAM8, LAMTOR1, CD68, ATP6V0C, ARL8A	9605	59	20660	1.49474	0.713128	0.00998594	0.00909259
GOTERM_CC_DIRECT	GO:0019005	SCF ubiquitin ligase complex	41	0.409182	0.014648	CUL5, DMAC2, CCNF, CUL2, CUL1, FBXO48, FBXO45, FBXO44, FBXL22, CKS1B, FBXO42, FBXL20, AMN1, FBXO4, FBXO3, FBXO6, SKP2, BTRC, FBXO9, SKP1, USP47, FBXW8, FBXW7, FBXO17, FBXL17, FBXL18, CACYBP, FBXL16, FBXL13, FBXO32, NCCRP1, FBXO33, FBXL12, FBXO31, RBX1, SPSB1, CKS2, FBXL3, FBXL2, FBXL5, FBXL7	9605	66	20660	1.3362	1	0.123225	0.112201
GOTERM_CC_DIRECT	GO:0005778	peroxisomal membrane	41	0.409182	0.0274255	PECR, PEX11A, PEX11B, MPV17L, MGST1, HSD17B4, HMGCR, PEX26, MPV17, USP30, ABCD1, RAB8B, PEX16, ATAD1, ACBD5, MAP2K2, ACSL1, PNPLA8, ACSL6, TTC1, PEX2, ACSL4, ACSL3, PEX12, PEX13, GDAP1, SYT7, DHRS4, FNDC5, MAVS, PEX5L, TMEM135, ACOX1, PEX6, IMPDH2, PXMP2, CAT, AGPS, PXMP4, FAR1, TRIM37	9605	68	20660	1.2969	1	0.203447	0.185247
GOTERM_CC_DIRECT	GO:0031252	cell leading edge	40	0.399202	0.00293314	ARF3, ARF1, DDX3X, LDB1, DCTN1, ITGB4, CXCR4, LDB2, IQGAP1, PRKCZ, CORO1B, SLK, DPP9, DUOXA1, ATP7A, DUOX2, CLASP2, NDEL1, BCAS3, CADM4, DST, EXOC8, LMO4, CDC42BPB, CDC42BPA, TUBG1, BSPRY, CD2AP, SHTN1, OCLN, ARPC2, CAPRIN1, JMY, AAK1, MYH9, VIM, PABPC1, PHLDB2, SSX2IP, PAFAH1B1	9605	60	20660	1.43398	0.99172	0.0320228	0.029158
GOTERM_CC_DIRECT	GO:0000791	euchromatin	40	0.399202	0.00675729	KMT2E, SETD5, ELL, UHRF1, ICE2, TCF23, CTR9, PSIP1, ASH2L, HIF1A, AFF4, RNF2, CECR2, EXOSC10, ALKBH1, RUVBL2, HSF1, TRIM24, ANKRD2, JAK2, PELP1, BCAS3, JUN, CBX3, CBX2, DNMT3A, DNTT, RRP1B, KLF4, ESR1, SIRT1, CREB1, SP1, ID2, MYOD1, TRNP1, CTNNB1, NSMF, TCF3, RBMX	9605	62	20660	1.38772	0.999984	0.0676558	0.0616033
GOTERM_CC_DIRECT	GO:0031093	platelet alpha granule lumen	40	0.399202	0.0468286	TOR4A, APP, ORM1, SPARC, PROS1, SERPINE1, OLA1, PDGFB, F13A1, ORM2, THBS1, ISLR, TMSB4X, QSOX1, TIMP1, LEFTY2, VTI1B, FGB, SRGN, TGFB2, TGFB1, APOOL, EGF, HGF, ACTN1, IGF2, FN1, VEGFB, VEGFC, ACTN4, IGF1, GTPBP2, F5, VEGFA, F8, SCCPDH, SERPING1, NHLRC2, ALDOA, GAS6	9605	68	20660	1.26527	1	0.306925	0.279467
GOTERM_CC_DIRECT	GO:0012507	ER to Golgi transport vesicle membrane	39	0.389222	0.00166688	GRIA1, MCFD2, SEC23A, TMED10, STX17, SAR1B, GOSR2, TGFA, LMAN1, VTI1A, TMED2, SCAP, CD59, SEC23B, B2M, SEC31A, HLA-DPA1, VTI1B, SREBF1, CD74, HLA-DRB5, SEC24B, SEC24A, SLC30A5, SEC16A, HLA-B, HLA-A, HLA-F, HLA-G, SREBF2, HLA-E, SEC23IP, CNIH1, VMA21, HLA-DPB1, HLA-DRA, SEC24D, SEC24C, FOLR1	9605	57	20660	1.47171	0.934297	0.0192932	0.0175672
GOTERM_CC_DIRECT	GO:0099056	integral component of presynaptic membrane	39	0.389222	0.00268066	CHRM2, OPRD1, PTPRS, KCNC1, KCNA1, NRXN1, CHRNA6, KCNA3, SLC1A2, HTR2A, PSEN1, SLC6A1, ADRA1A, SLC6A3, PCDH17, SLC6A4, EFNB2, GRM3, APH1A, NCSTN, EFNB3, ERBB4, CNR1, ADAM23, DRD1, EPHB2, DRD2, KCNJ3, CHRNB2, EPHA4, PRRT2, KCNJ9, HTR1B, ATP2B3, SLC6A11, ATP2B1, SYT7, PTPRD, SLC6A9	9605	58	20660	1.44634	0.987484	0.0295598	0.0269153
GOTERM_CC_DIRECT	GO:0071944	cell periphery	39	0.389222	0.0259528	SLC24A3, FBLIM1, PANK1, SLC1A1, CIB2, ICAM5, TOMM20, SLC8A1, CORO1B, FUT4, TUBB3, MUC13, NOS1, CD36, MAGI1, SLC12A2, APC2, SLC12A5, ITGA3, MUC17, PRKCE, SLC2A13, RDX, NME2, MSN, ATP1B2, MUC3A, RHOA, SMOC2, FERMT1, MYO1B, KRT19, APC, STK26, KRT14, BAX, CTNNB1, EZR, AGRN	9605	64	20660	1.31074	1	0.197533	0.179861
GOTERM_CC_DIRECT	GO:0000775	chromosome, centromeric region	39	0.389222	0.0460695	TOP2A, SUV39H2, ZNF330, SYCP1, FMR1, SUV39H1, HJURP, SMC5, PDS5B, CTCF, C9ORF78, PDS5A, SMC4, CENPA, AURKB, PKHD1, PPP2CA, PPP2R1A, MIS18BP1, RAD21, KAT7, OIP5, CENPU, UVRAG, HELLS, CBX3, DNMT3A, NGDN, PPP2R5A, PPP2R5C, SMC1A, WAPL, STAG1, CENPF, INCENP, BIRC5, KIF2C, CENPP, CENPQ	9605	66	20660	1.27102	1	0.303167	0.276045
GOTERM_CC_DIRECT	GO:0014704	intercalated disc	37	0.369261	2.47579e-05	ITGB1, FHOD1, SLC2A1, AKAP6, ATP1A2, SLC8A1, SLC9A1, GJC1, GJA1, TMEM65, CDH2, GJA5, CTNNA1, PGM5, SCN5A, KCNJ2, SCN1B, YWHAH, SCN1A, DSP, CXADR, JUP, SLC31A1, ANK2, ANK3, ATP1B1, TJP1, MYH1, DLG1, PIK3CA, FXYD1, DSG2, FGF13, HAMP, VAMP5, SCN4B, DSC2	9605	47	20660	1.69331	0.0396	0.000469825	0.000427794
GOTERM_CC_DIRECT	GO:0032154	cleavage furrow	36	0.359281	0.0077474	ITGB1, DCTN3, MYLK, RAB21, LIMA1, PPP1CC, RACGAP1, PSD2, HMCN1, ECT2, RAB11FIP3, RAB11FIP4, CEP55, MEN1, NDE1, RDX, ANKRD45, HTR3A, WDR73, MASTL, RHOC, RHOA, RAB11A, RHOB, SSH1, CIT, PITPNM1, KATNBL1, SPIRE2, SPIRE1, MYH9, KIF20A, NF2, STAMBP, OR2A4, ARF6	9605	55	20660	1.4079	0.999997	0.0763599	0.0695287
GOTERM_CC_DIRECT	GO:0005881	cytoplasmic microtubule	36	0.359281	0.023483	RAB3D, ARL3, ARHGAP18, BCL10, BICD1, TUBA1C, TUBA1B, CLMP, SERP1, TUBA1A, SYBU, CLASP1, CLASP2, APC2, BCAS3, DYNC1H1, DYNLT1, MTUS2, FHDC1, TUBG1, MID1, REEP1, CYLD, NIN, APC, TMEM214, REEP3, REEP2, SAA1, BIRC5, SRPRB, KIF2C, MAPRE1, MAPRE2, TPT1, PAFAH1B1	9605	58	20660	1.33508	1	0.18337	0.166965
GOTERM_CC_DIRECT	GO:0000421	autophagosome membrane	35	0.349301	0.0108476	STX17, RPN2, CALCOCO2, TMEM74, GABARAP, MAP1LC3B, RB1CC1, CHMP1B, LAMP2, CHMP1A, SNAP29, GABARAPL3, SH3GLB1, UVRAG, GABARAPL1, MCOLN3, ENTPD4, ATG9A, ATG14, VMP1, TM9SF1, ATG16L1, JMY, CHMP2B, CHMP2A, CHMP3, ATG4B, CHMP4B, ULK1, WDFY3, CHMP4A, PRKD1, CHMP7, TECPR1, RAB7A	9605	54	20660	1.39414	1	0.0967389	0.0880846
GOTERM_CC_DIRECT	GO:0016592	mediator complex	34	0.339321	5.06283e-05	CCNC, MED16, MED15, MED12L, MED18, MED17, BCLAF3, MED11, MED14, BCLAF1, MED13, MED30, MED10, MED31, PPARGC1B, HAVCR2, MED1, CDK19, MED8, MED26, MED6, MED13L, MED7, MED28, CDK9, CDK8, MED22, MED25, MED24, CDK6, THRAP3, CDK4, MED21, MED20	9605	43	20660	1.70076	0.0793059	0.000898102	0.000817757
GOTERM_CC_DIRECT	GO:0000307	cyclin-dependent protein kinase holoenzyme complex	34	0.339321	0.000232749	CDKN1A, CCNJ, PCNA, CCNI, CCNF, CCNC, CKS1B, CCNB2, CCND3, CCNB1, CCND2, CCND1, CCNL2, CCNL1, CDK11B, CCNA2, CCNA1, CDK6, CCNE2, CCNY, CCNE1, CDK4, CCNG2, CDK3, CCNG1, CDK2, CCNI2, CKS2, CDK1, CDK12, CDK13, CDK14, CCNJL, CDK5R1	9605	45	20660	1.62517	0.316063	0.00358345	0.00326287
GOTERM_CC_DIRECT	GO:0031201	SNARE complex	34	0.339321	0.00421465	SNAP25, NAPB, SNAP47, STX12, STX17, STX16, GOSR2, SNAP23, STX18, GOSR1, CPLX2, CPLX1, NAPG, STX11, STX10, CPLX3, SNX4, VTI1A, STX6, STX4, STXBP5, STX3, STX2, YKT6, SNAP29, VTI1B, STX7, BET1L, VAMP8, VAMP7, VAMP1, VAMP4, VAMP2, VAMP3	9605	50	20660	1.46265	0.998985	0.0443762	0.0404063
GOTERM_CC_DIRECT	GO:0030134	ER to Golgi transport vesicle	33	0.329341	8.44789e-05	APP, TMED10, LMAN2L, STX17, PCSK9, TEX261, KLHL12, IER3IP1, GOLGA2, LMAN1, LMAN2, TMED3, TMED2, TMED1, TMED7, TMED6, CTSC, TMED5, SEC31A, TMED4, TMED9, TICAM2, YIPF5, DDHD2, YIF1B, F5, F8, SEC23IP, PITPNM3, YIPF6, ERGIC2, ERGIC1, CNIH4	9605	42	20660	1.69004	0.128793	0.00141028	0.00128412
GOTERM_CC_DIRECT	GO:0000118	histone deacetylase complex	33	0.329341	0.000371993	RERE, HDAC4, HDAC5, KDM3A, HDAC2, HDAC3, HDAC1, SATB2, JMJD1C, HDAC9, PHF21A, HINT1, SIN3B, RBBP4, SIN3A, SAP30L, NRIP1, SAP18, RBBP7, TBL1X, MTA2, CBX5, MBD2, DNTTIP1, TRERF1, SAP30, TAF6L, NCOR1, TBL1XR1, ZNF217, RCOR3, RCOR2, RCOR1	9605	44	20660	1.61322	0.455128	0.00527906	0.00480679
GOTERM_CC_DIRECT	GO:0000792	heterochromatin	32	0.319361	0.00876656	FOXC1, UHRF1, HDAC1, SUV39H1, PSIP1, BMI1, MECP2, SALL1, ORC2, HSF1, BEND3, TNKS1BP1, SMARCAD1, ZBTB18, MBD3, CBX8, CBX6, PHC2, CBX5, ANAPC7, CBX3, CBX2, ATRX, MBD2, DNMT3A, RRP1B, SIRT1, SIRT2, PML, TCP1, MPHOSPH8, EZH1	9605	48	20660	1.43398	0.999999	0.0823769	0.0750074
GOTERM_CC_DIRECT	GO:0099061	integral component of postsynaptic density membrane	32	0.319361	0.0281459	GRIA1, OPRD1, PTPRS, CLSTN2, CLSTN3, LRRC4, ADAM22, EFNB2, CACNG7, GRIN2A, EFNB3, LRRTM3, NETO1, ERBB4, SLITRK1, LRRTM2, NPTN, GSG1L, CACNG2, CACNG3, CACNG4, GRID2, EPHA7, GRID1, DCC, NRG1, SLC30A1, ATP2B2, SHISA9, GRIN2D, SHISA6, LRFN1	9605	51	20660	1.34962	1	0.207846	0.189252
GOTERM_CC_DIRECT	GO:0032993	protein-DNA complex	31	0.309381	0.00170998	KDM5A, MAX, GTF2B, LEF1, HOXA11, HHEX, EP300, NKX2-5, SUZ12, TCF7L2, NPM1, XRCC6, NFYA, PARP1, JUP, EYA1, NFYB, XRCC5, HMGA2, SOX12, FOS, TBX5, PAX2, ST18, RAD52, SP1, DDIT3, SP3, CTNNB1, NUPR1, NFE2L2	9605	43	20660	1.55069	0.938768	0.0196319	0.0178756
GOTERM_CC_DIRECT	GO:0030315	T-tubule	31	0.309381	0.00805685	RTN2, DYSF, AKAP6, ATP1A2, AQP4, CACNA1C, SRI, ADRA1A, SLC8A1, SLC9A1, IGF1R, REM1, CAPN3, CACNG1, SCN5A, KCNJ2, SCN1B, KCNJ3, SCN1A, KCNJ11, RDX, AHNAK2, ATP2B4, ANK2, SLC30A1, ANK3, ATP1B1, FXYD1, NOS1AP, CASQ1, SCN2B	9605	46	20660	1.44956	0.999998	0.0778034	0.070843
GOTERM_CC_DIRECT	GO:0043195	terminal bouton	31	0.309381	0.0269691	CYFIP1, RAB3A, KCNC2, CABP4, LRRK2, GRIK3, CPLX2, CPLX1, CPLX3, CALB2, OPHN1, NPY, NTSR1, UNC13B, HSPA8, NTRK2, PRNP, UNC13A, CAD, AP3D1, SYP, USH2A, PRSS12, SLC4A8, TH, SYNJ1, GPRIN1, AAK1, TBC1D24, RAB5A, CNGB1	9605	49	20660	1.36081	1	0.201897	0.183835
GOTERM_CC_DIRECT	GO:0071005	U2-type precatalytic spliceosome	31	0.309381	0.0379103	SF3B4, SF3B5, SF3B3, WBP4, PRPF8, EFTUD2, SNRPD2, ZMAT2, SNRPD1, DHX16, SNIP1, SNRPB2, SNRPD3, SF3B1, SF3A3, SRRM2, SF3A1, PRPF38A, MAGOHB, LSM5, LSM3, LSM2, SMU1, PRPF4, LSM8, LSM6, PHF5A, PRPF31, SNRPF, SNRNP200, SNRPB	9605	50	20660	1.3336	1	0.262783	0.239274
GOTERM_CC_DIRECT	GO:0000794	condensed nuclear chromosome	30	0.299401	0.00144941	SUV39H1, NCAPG2, NCAPG, ADD3, SMC4, NCAPH, SMC2, NOL6, RAD21, CHEK1, CHMP1A, RRS1, RCC1, NEK2, TOPBP1, BRD4, NIFK, CDX2, NCAPH2, TUBG1, SMC1A, LRPPRC, RAB33B, RAD50, RAD51, AGO3, DMC1, RGS12, NCAPD2, NCAPD3	9605	41	20660	1.57388	0.906253	0.0176525	0.0160733
GOTERM_CC_DIRECT	GO:0099055	integral component of postsynaptic membrane	30	0.299401	0.0257357	NLGN3, CHRM2, NRP1, NLGN1, NRP2, DAGLA, KCNC1, KCNA1, CHRNA6, KCNA3, HTR2A, SLC6A1, CLCN3, ADRA1A, SLC6A3, SLC8A1, PCDH17, SLC6A4, GRM3, GRM5, FLRT3, DRD1, EPHB2, DRD2, EPHA4, NTRK3, SLC6A11, SLC6A6, SLC6A9, CANX	9605	47	20660	1.37296	1	0.197533	0.179861
GOTERM_CC_DIRECT	GO:0042645	mitochondrial nucleoid	30	0.299401	0.0365821	LRRC59, ACADVL, POLDIP2, SHMT2, FASTKD2, TFB1M, HSD17B10, DHX30, TERT, DBT, POLG, HSPA9, TRMT10C, ELAC2, TFB2M, POLRMT, SOD2, ATAD3A, LRPPRC, CLPX, HADHB, SUPV3L1, HADHA, CPS1, TFAM, VDAC2, VDAC1, DNA2, SLC25A5, GRSF1	9605	48	20660	1.34435	1	0.255137	0.232312
GOTERM_CC_DIRECT	GO:0016529	sarcoplasmic reticulum	30	0.299401	0.0365821	RYR2, MTMR12, ATP2A3, ITPR1, ATP2A2, ITPR2, AKAP6, ITPR3, SRI, JPH1, THBS1, HK2, RYR3, SYNE2, JPH2, RASD1, SGCD, FSD2, NOS1, S100A1, CACNA2D1, P3H2, ANK3, ANK1, TRDN, FKBP1A, FKBP1C, CASQ2, CASQ1, CALR	9605	48	20660	1.34435	1	0.255137	0.232312
GOTERM_CC_DIRECT	GO:0043198	dendritic shaft	29	0.289421	0.0106478	GRIA1, APP, ZMYND8, SLC1A1, LPAR1, SEZ6, HTR2A, PSEN1, SLC8A1, JPH4, PREX1, GRM5, SYNGAP1, PRKAR2B, MAP2, SYNDIG1, FLNA, NTSR1, KIRREL3, NSF, MPP2, EPHA4, HOMER1, CRIPT, BAIAP2, FUBP3, ABI3, GIPC1, RGS7BP	9605	43	20660	1.45065	1	0.0954792	0.0869376
GOTERM_CC_DIRECT	GO:0070161	anchoring junction	29	0.289421	0.0164303	YAP1, DOCK5, KCNA1, ATN1, CXCR4, RTN4, ARHGAP21, DSTYK, RAP1A, SCIN, SH3PXD2A, SH3PXD2B, PRX, KDR, DUOX2, HAVCR2, SNTA1, PRIMA1, SH3GL1, AFAP1L1, DBNL, KCND2, SIGMAR1, SLC8A3, FCHSD2, RUFY3, CCDC88C, NOS1AP, RAI14	9605	44	20660	1.41768	1	0.136113	0.123936
GOTERM_CC_DIRECT	GO:0016235	aggresome	28	0.279441	0.000981665	KLHL14, HSPB7, SLC2A3, PSEN1, POLD1, PRDM16, DVL2, UBQLN1, HOXC9, EPS15, TRIM66, SLC2A14, STRADB, EDEM1, SFMBT2, URB2, RANGAP1, EEF2, ZDHHC17, KLF8, FGR, XRN2, PRKCQ, TRIM37, HOXD3, CARD14, HSPA1B, HSPA1A	9605	37	20660	1.62776	0.798681	0.0125979	0.0114709
GOTERM_CC_DIRECT	GO:0005876	spindle microtubule	28	0.279441	0.0475401	ARL3, BOD1L1, XIAP, KIF11, SKA3, TTL, AURKB, AURKA, SKA2, KIF3B, CAPN6, KIF3A, CLASP1, CLASP2, BOD1, CSNK1D, RMDN1, HAUS2, EML3, KIF2A, PRC1, KIF4A, CDK1, BOD1L2, BIRC5, CALM3, CALM1, CALM2	9605	45	20660	1.33838	1	0.308133	0.280567
GOTERM_CC_DIRECT	GO:0060076	excitatory synapse	27	0.269461	0.000358957	GRIA1, NLGN3, GRIA2, CYFIP1, NLGN1, LRRC4, ELFN1, NETO1, LRRTM2, SYNDIG1, PDE4B, SLC17A6, SLC17A8, BSN, CACNG3, NLGN4X, SYT1, HOMER1, ITGA3, SYP, BAIAP2, IGSF11, DLG4, SYT11, PALLD, GPRIN1, FGFR2	9605	34	20660	1.70812	0.443408	0.00518423	0.00472045
GOTERM_CC_DIRECT	GO:0090543	Flemming body	27	0.269461	0.00294327	TSG101, CELF2, VPS4B, VPS4A, KIF14, AGAP2, CAPG, C9ORF72, BOLL, RACGAP1, NUP62, CHAMP1, CEP55, NTNG2, PDCD6IP, IST1, EXOC7, USP3, ANKRD45, MICAL3, IL16, KIF23, STK17B, OR2A4, EXOC2, EXOC1, ARF6	9605	37	20660	1.56962	0.991856	0.0320228	0.029158
GOTERM_CC_DIRECT	GO:0005844	polysome	27	0.269461	0.00878283	DHX9, FMR1, HDLBP, MSI1, MSI2, RPS4Y1, FXR1, RPS4X, ATXN2, UNK, FXR2, EIF4H, RPS3, UPF2, RWDD1, VBP1, MCRS1, RPS6, EEF2, IMPACT, LIN28A, AGO1, AGO2, DRG1, VIM, CALR, EIF4G1	9605	39	20660	1.48913	0.999999	0.0823769	0.0750074
GOTERM_CC_DIRECT	GO:0097060	synaptic membrane	27	0.269461	0.0216896	GRIA1, ITGB1, CNTNAP2, MTMR2, SRC, GPHN, CDH8, SYDE2, GRIN2A, RIMS4, FLRT3, PRKCG, GHSR, ITGA3, PDE2A, HIP1R, ADAM10, BAIAP2, GRIN2B, DLG1, NDUFS7, SYNJ1, DLG4, GPRIN1, NINJ1, KCNK1, DGKI	9605	41	20660	1.41649	1	0.174127	0.15855
GOTERM_CC_DIRECT	GO:0031463	Cul3-RING ubiquitin ligase complex	26	0.259481	0.0128907	PEF1, KLHL15, CUL3, KEAP1, KLHL12, TNFAIP1, ENC1, KLHL25, KLHL21, KLHL3, KCTD2, KLHL24, KCTD5, KLHL40, KLHL42, KLHL20, RBX1, KLHL9, KBTBD6, GAN, KCTD10, KLHL7, KCTD13, SPOPL, LZTR1, KBTBD8	9605	38	20660	1.47171	1	0.109571	0.0997689
GOTERM_CC_DIRECT	GO:0002102	podosome	25	0.249501	0.000988071	DOCK5, WDR1, SRC, CAPG, ASAP1, SCIN, SH3PXD2A, SH3PXD2B, LPXN, TNS3, SH3GL1, VCAM1, GSN, AFAP1L1, DBNL, TPM4, PTPN12, TJP1, HNRNPK, CTTN, PALLD, NOS1AP, FSCN1, LCP1, VCL	9605	32	20660	1.68044	0.800777	0.0125979	0.0114709
GOTERM_CC_DIRECT	GO:0030665	clathrin-coated vesicle membrane	25	0.249501	0.00386621	ATP6V1A, CEMIP, HIP1, DENND1A, AP1G1, MYO6, ATP6V1E1, ATP6V0E2, AP1M2, ATP6V1C1, AP1M1, ATP6V1F, ATP6V0A1, DBNL, ATP6AP1, HIP1R, AP1B1, AP3B1, AP3B2, DAB2, NECAP2, NECAP1, SYT11, ATP6V1B2, ATP6V0C	9605	34	20660	1.58159	0.998203	0.0409717	0.0373064
GOTERM_CC_DIRECT	GO:0005875	microtubule associated complex	25	0.249501	0.0116611	RABGAP1, STAU1, DCTN1, GPR21, PXN, LRP8, GABARAP, TTBK1, ACTR1A, FNTA, MAP2, PEA15, MAP7, KIF1B, MAP4, MAP1S, EML1, MID1, SHTN1, CLIP2, APPBP2, KIF4A, MAP1B, DCX, PAFAH1B1	9605	36	20660	1.49372	1	0.100693	0.0916848
GOTERM_CC_DIRECT	GO:0033017	sarcoplasmic reticulum membrane	25	0.249501	0.0422094	RTN2, RYR2, CAMK2D, ATP2A3, ATP2A2, ITPR2, SRI, RYR3, SYNE2, TMEM109, TMEM38A, TMEM38B, CAMK2G, SLC30A7, DMPK, CHERP, TRDN, FKBP1A, STIM1, REEP5, ASPH, FKBP1C, NOS1AP, CASQ2, CASQ1	9605	39	20660	1.37882	1	0.286377	0.260757
GOTERM_CC_DIRECT	GO:0044295	axonal growth cone	24	0.239521	0.000310983	GPM6A, CYFIP1, SNAP25, EPHA4, HSP90AA1, HSP90AB1, DCC, NRXN1, PTCH1, TRPV2, COBL, L1CAM, TRAK1, MYO9A, C9ORF72, TIAM1, SHTN1, NIN, FLRT3, KIF5C, FLNA, FKBP4, NEO1, CLASP2	9605	29	20660	1.78011	0.398063	0.00461385	0.0042011
GOTERM_CC_DIRECT	GO:0005721	pericentric heterochromatin	24	0.239521	0.00161785	KDM4A, HELLS, KDM4B, DNMT1, KDM4C, CBX5, KDM4D, CBX3, ATRX, SMARCA5, ESCO2, IKZF1, LRWD1, BAZ1B, CENPA, CENPC, CHRAC1, ZNF618, INCENP, POLE3, SNAI1, FLYWCH1, NCAPD3, EZH2	9605	31	20660	1.66526	0.928814	0.0188595	0.0171723
GOTERM_CC_DIRECT	GO:0005790	smooth endoplasmic reticulum	23	0.229541	6.81211e-05	RYR2, APP, HSPA5, RPL10, SYVN1, PSEN1, GBA2, GABARAP, RYR3, HSP90B1, MYO1D, DNAJC3, JPH4, TH, SLMAP, CANX, ERP29, HYOU1, CALR, CASQ1, PPIB, APOB, KCNJ2	9605	26	20660	1.90277	0.10522	0.00115806	0.00105446
GOTERM_CC_DIRECT	GO:0032809	neuronal cell body membrane	23	0.229541	0.00262379	GRIA1, CX3CR1, KCNC1, KCND2, UNC5A, KCNE3, KCNB1, KCNC2, CADM2, AMIGO1, INSR, KCNC4, HPCA, DAB2IP, TACR3, ATP1A3, ATP2B2, ATP2B1, THY1, SLC6A2, SLC6A3, SLC4A8, CD22	9605	30	20660	1.64907	0.986263	0.0291294	0.0265235
GOTERM_CC_DIRECT	GO:0032839	dendrite cytoplasm	23	0.229541	0.00916485	MAP2K4, CDKL5, STAU1, LRRK2, HPCA, HIP1R, GRIK3, HNRNPU, TRAK2, UHMK1, ABHD12, ABHD13, PURA, SFPQ, KIF3B, MAP2, DLG4, KIF5C, KIF5B, CANX, KIF5A, FLOT2, WASF1	9605	32	20660	1.546	1	0.0854688	0.0778227
GOTERM_CC_DIRECT	GO:0048787	presynaptic active zone membrane	23	0.229541	0.0248876	NTNG1, GRIA1, GPM6A, NTNG2, SNAP25, GABRB1, CNTNAP1, ITGA3, STXBP1, ATP2B4, ATP2B2, STX11, CPLX3, GRIN2D, SYT11, SCN8A, P2RY1, OTOF, APBA1, STX4, STX3, STX2, HCN1	9605	34	20660	1.45506	1	0.192495	0.175275
GOTERM_CC_DIRECT	GO:0071339	MLL1 complex	23	0.229541	0.0380004	INO80C, KMT2A, MAX, PHF20, MGA, MCRS1, DPY30, ASH2L, HCFC2, SENP3, RNF2, HCFC1, KANSL1, LAS1L, RBBP5, RUVBL2, PRPF31, TAF4, EPS15, E2F6, PELP1, TAF1, MEN1	9605	35	20660	1.41349	1	0.262783	0.239274
GOTERM_CC_DIRECT	GO:0016580	Sin3 complex	22	0.219561	1.24964e-06	HDAC2, CSNK2A1, HDAC1, PHF12, ARID4A, TET1, ARID4B, ING1, SAP30, MORF4L1, ING2, BRMS1, RBBP4, SIN3B, SIN3A, SAP30L, BRMS1L, SAP130, SUDS3, RBBP7, SINHCAF, OGT	9605	22	20660	2.15096	0.00203734	2.87242e-05	2.61545e-05
GOTERM_CC_DIRECT	GO:0031519	PcG protein complex	22	0.219561	3.5781e-05	CBX8, CBX7, CBX6, PCGF6, PHC2, PHC1, KDM2B, CBX4, PCGF5, PCGF2, CBX2, PCGF3, BMI1, PHC3, RNF2, YY1, SCML2, RYBP, YY2, ZFP42, UBAP2L, SKP1	9605	24	20660	1.97172	0.0567233	0.000663575	0.000604211
GOTERM_CC_DIRECT	GO:0000123	histone acetyltransferase complex	22	0.219561	0.0079174	CREBBP, BRPF1, MEAF6, TRRAP, BRPF3, PHF20, MCRS1, JADE1, MSL3, JADE3, TAF5L, HCFC1, ING5, MORF4L1, KAT2A, KANSL1, KAT6B, KANSL2, MORF4L2, EP300, KAT7, OGT	9605	30	20660	1.57737	0.999998	0.0769119	0.0700313
GOTERM_CC_DIRECT	GO:0043209	myelin sheath	22	0.219561	0.0079174	HSP90AA1, GDI1, SRD5A1, ITPR3, TUBB4A, SIRT2, ERMN, MYO1D, MPZ, ERBB2, PLP1, BCL2, CNTN2, CALM3, TSPAN2, CALM1, GLUL, CALM2, GPM6B, SERINC5, CA13, PLEC	9605	30	20660	1.57737	0.999998	0.0769119	0.0700313
GOTERM_CC_DIRECT	GO:0016342	catenin complex	22	0.219561	0.0356789	APC2, JUP, CTNND1, CDH8, CDH7, CDH6, CDH4, CDH3, APC, CDH2, CDH1, CDH20, CDH11, CDH22, CDH12, CDHR3, CTNNA1, CDH13, CTNNB1, CTNNA2, CDH18, CDH19	9605	33	20660	1.43398	1	0.250983	0.22853
GOTERM_CC_DIRECT	GO:0035097	histone methyltransferase complex	21	0.209581	0.00063958	PRMT5, KMT2D, CBX5, PRDM4, KMT2A, NCOA6, KMT2C, SETD1B, SETD1A, CXXC1, DPY30, ASH2L, HCFC2, HDAC9, HCFC1, PAGR1, RBBP5, WDR82, JARID2, KDM6A, MEN1	9605	25	20660	1.80681	0.648001	0.00869829	0.00792013
GOTERM_CC_DIRECT	GO:0032585	multivesicular body membrane	21	0.209581	0.0121886	CD63, NDFIP2, ABCB6, ABCA3, RAB27A, RAB27B, NSG1, SORL1, LAPTM4B, NSG2, HGS, CHMP1B, SLC9A8, CHMP2B, CHMP1A, CHMP2A, CHMP4B, CHMP3, CHMP4A, CHMP7, CD300LG	9605	29	20660	1.55759	1	0.104145	0.0948284
GOTERM_CC_DIRECT	GO:0016514	SWI/SNF complex	21	0.209581	0.0207309	RB1, SMARCE1, SS18, SMARCD1, SMARCC1, SMARCD2, PBRM1, SMARCB1, BCL11B, BCL11A, ACTL6A, ARID1A, SMARCA2, ARID1B, ACTB, BCL7A, BCL7B, DPF2, DPF3, BRD9, ARID2	9605	30	20660	1.50567	1	0.168323	0.153265
GOTERM_CC_DIRECT	GO:0070847	core mediator complex	20	0.199601	0.00549142	MED1, MED8, MED16, MED26, MED15, MED18, MED6, MED17, MED7, MED28, MED22, MED11, MED25, MED14, MED24, MED30, MED21, MED10, MED20, MED31	9605	26	20660	1.65459	0.999875	0.0567215	0.0516472
GOTERM_CC_DIRECT	GO:0005657	replication fork	20	0.199601	0.0475794	PIF1, DNMT1, MRE11, PCNA, UBE2B, UHRF1, XRCC2, XRCC3, DONSON, RAD51B, RAD51D, WRN, RECQL5, BCL6, CHEK1, NBN, TP53BP1, TP53, RAD18, POLH	9605	30	20660	1.43398	1	0.308133	0.280567
GOTERM_CC_DIRECT	GO:0030285	integral component of synaptic vesicle membrane	20	0.199601	0.0475794	OPRD1, GABRA2, SYT4, STX12, PTPRS, SYT1, SLC6A17, SYP, ATP2B1, SYT9, SCAMP1, CLCN3, STX10, SV2C, SLC6A9, SYPL1, STX6, MAL2, SLC17A6, SLC17A8	9605	30	20660	1.43398	1	0.308133	0.280567
GOTERM_CC_DIRECT	GO:0005697	telomerase holoenzyme complex	19	0.189621	0.00074093	NVL, PTGES3, HNRNPU, NAT10, SMG7, SMG5, SMG6, LSM11, GNL3L, TERT, TEP1, DKC1, GAR1, NHP2, SNRPD3, HNRNPC, NOP10, SNRPB, WRAP53	9605	22	20660	1.85765	0.701697	0.00983088	0.0089514
GOTERM_CC_DIRECT	GO:0097708	intracellular vesicle	19	0.189621	0.00192303	ABCA1, ITSN2, COPB1, TYRP1, ITSN1, AP1B1, AP4E1, AP3D1, AP2B1, SLC5A1, ABCA13, AP3B2, AP4B1, EGFR, AP1G1, PLCG2, LRIG2, NEO1, APPL1	9605	23	20660	1.77688	0.956778	0.021644	0.0197077
GOTERM_CC_DIRECT	GO:0032590	dendrite membrane	19	0.189621	0.0444566	OPRD1, GABRA2, MPP2, DAGLA, SLC12A5, KCNC1, KCNB1, KCNC2, INSR, GABRA4, KCNC4, HPCA, GABRA3, TACR3, THY1, GABRG3, GABRG1, SGCE, ATF4	9605	28	20660	1.45958	1	0.296722	0.270177
GOTERM_CC_DIRECT	GO:0030117	membrane coat	18	0.179641	0.00131927	COPB2, COPA, COPB1, AP1B1, AP4E1, AP2B1, AP3B2, AP4B1, DNM1, SYNJ1, AP1G1, CHMP1B, AP1S2, CHMP2A, CHMP4B, CHMP4A, AP3S2, AP1S3	9605	21	20660	1.84368	0.884036	0.0161884	0.0147401
GOTERM_CC_DIRECT	GO:0071782	endoplasmic reticulum tubular network	18	0.179641	0.00131927	ATL3, ARL6IP1, ATL1, PARP16, RTN4, RNF41, PARP8, RAB10, REEP1, SPAST, ZFYVE27, REEP5, REEP3, REEP2, RAB18, RAB3GAP1, LNPK, KPNB1	9605	21	20660	1.84368	0.884036	0.0161884	0.0147401
GOTERM_CC_DIRECT	GO:0044233	ER-mitochondrion membrane contact site	18	0.179641	0.00131927	BCAP31, AHCYL1, TOMM40, STX17, TMEM41B, MBOAT7, VPS13A, ACSL4, ATG14, TOMM20, RAB32, TMX2, CANX, RAB38, SERAC1, CLCC1, PDZD8, ATG5	9605	21	20660	1.84368	0.884036	0.0161884	0.0147401
GOTERM_CC_DIRECT	GO:0035371	microtubule plus-end	18	0.179641	0.0139386	DST, DCTN1, SLAIN2, SLAIN1, CKAP5, CLIP3, CLIP2, CLIP1, KIF18B, CLIP4, MAPRE3, KIF2C, MAPRE1, GAS2L1, MAPRE2, NCKAP5, CLASP1, CDK5RAP2	9605	24	20660	1.61322	1	0.117865	0.10732
GOTERM_CC_DIRECT	GO:0032281	AMPA glutamate receptor complex	18	0.179641	0.0410748	GRIA1, GRIA2, SHISA9, SHISA7, SHISA6, ABHD12, CACNG7, PORCN, CACNG8, OLFM2, OLFM3, DLG3, DLG4, VWC2L, CACNG2, CACNG3, GRIA3, CACNG4	9605	26	20660	1.48913	1	0.280477	0.255386
GOTERM_CC_DIRECT	GO:0005942	phosphatidylinositol 3-kinase complex	17	0.169661	0.0115958	CISH, PIK3R3, PIK3R2, PIK3CB, PIK3R1, PIK3C2A, SLA2, PIK3CG, PIK3C2B, SOCS2, SOCS3, SOCS1, PIK3CA, SOCS6, SOCS7, SOCS4, SOCS5	9605	22	20660	1.66211	1	0.100661	0.0916561
GOTERM_CC_DIRECT	GO:0030687	preribosome, large subunit precursor	17	0.169661	0.0217659	WDR37, NIP7, MAK16, PPAN, RRP1B, WDR12, RPF1, FTSJ3, BOP1, EBNA1BP2, LAS1L, PES1, MRTO4, RRS1, ZNF622, RRP15, MDN1	9605	23	20660	1.58984	1	0.174127	0.15855
GOTERM_CC_DIRECT	GO:0036020	endolysosome membrane	16	0.159681	0.00926871	ABCB6, CLTC, PCSK9, CLTA, AP2A1, AP2B1, TPCN2, RNF167, ATG16L1, AP2S1, TLR8, TLR7, LDLR, SLC15A4, AP2M1, TLR3	9605	20	20660	1.72077	1	0.0859462	0.0782574
GOTERM_CC_DIRECT	GO:0098688	parallel fiber to Purkinje cell synapse	16	0.159681	0.0185604	GPM6A, GRID2, KCNJ9, STXBP1, ATP2B3, ATP2B2, CALB2, PPP3R1, SYNJ1, SLC6A9, SCN8A, SLC16A7, GRIA3, CBLN1, KCNJ3, SPTBN2	9605	21	20660	1.63883	1	0.152214	0.138597
GOTERM_CC_DIRECT	GO:0016234	inclusion body	16	0.159681	0.0334845	MIOX, PRNP, HSP90AB1, LRRK2, HTT, KEAP1, DNAJB2, GYS1, BAG5, IAPP, WDFY3, HAP1, SNCB, HSPA1B, HSPA1A, SNCA	9605	22	20660	1.56434	1	0.239678	0.218237
GOTERM_CC_DIRECT	GO:0030863	cortical cytoskeleton	16	0.159681	0.0334845	MPP1, DMTN, TPM4, EPB41, TRPC4, SLC4A1, ACTB, CAPZB, CTTN, DLG4, CAPZA2, FLNA, MYH9, NSMF, EZR, DBN1	9605	22	20660	1.56434	1	0.239678	0.218237
GOTERM_CC_DIRECT	GO:0043232	intracellular non-membrane-bounded organelle	16	0.159681	0.0334845	FUS, FMR1, PTPRM, BRCA1, FXR1, GNL3L, CNOT7, WNK1, CAPRIN1, FLNA, EIF4EBP2, FLNB, VHL, HNRNPA1, TARDBP, CLASP2	9605	22	20660	1.56434	1	0.239678	0.218237
GOTERM_CC_DIRECT	GO:0030140	trans-Golgi network transport vesicle	15	0.149701	0.0152681	TMED9, TMED10, SORT1, RAB27B, FURIN, IGF2R, TGOLN2, RAB14, RAB12, RAB13, ATP7A, STEAP2, RAB8A, CLRN1, RAB8B	9605	19	20660	1.69813	1	0.12713	0.115757
GOTERM_CC_DIRECT	GO:0035102	PRC1 complex	14	0.139721	0.00489703	CBX8, CBX7, CBX6, PCGF6, PHC2, PHC1, CBX4, PCGF5, PCGF2, CBX2, PCGF3, BMI1, PHC3, RNF2	9605	16	20660	1.88209	0.999668	0.0512304	0.0466473
GOTERM_CC_DIRECT	GO:0034399	nuclear periphery	14	0.139721	0.0119476	SP100, NUP205, PSIP1, PIAS1, NUP93, EBNA1BP2, TPR, DAG1, ANAPC4, NUP98, MSX1, MAPT, TELO2, ATF4	9605	17	20660	1.77138	1	0.102623	0.0934424
GOTERM_CC_DIRECT	GO:0031588	nucleotide-activated protein kinase complex	14	0.139721	0.0247817	PRKAA1, PRKAB2, PRKAA2, PRKAG1, PRKAB1, PRKAG3, NUAK1, NUAK2, PRKAR1A, PRKAR2A, SESN2, PRKACA, TSSK2, PRKACB	9605	18	20660	1.67297	1	0.192495	0.175275
GOTERM_CC_DIRECT	GO:0097038	perinuclear endoplasmic reticulum	14	0.139721	0.0453946	BCAP31, OSBPL7, OSBPL6, OSBPL3, OSBPL2, ADAM10, CISD2, CYBA, OSBP, CREB3L2, TRIM13, FYN, OSBPL1A, OSBP2	9605	19	20660	1.58492	1	0.301155	0.274213
GOTERM_CC_DIRECT	GO:1990531	Lem3p-Dnf1p complex	13	0.129741	0.00302205	ATP8B4, ATP8B3, TMEM30A, ATP8A2, TMEM30B, ATP8B2, ATP8A1, ATP8B1, ATP10D, ATP11C, ATP10B, ATP11B, ATP11A	9605	14	20660	1.99732	0.992841	0.0324472	0.0295445
GOTERM_CC_DIRECT	GO:0099524	postsynaptic cytosol	13	0.129741	0.00302205	PRKCG, HSPA8, HOMER1, EIF4A3, HTT, FBXO45, BAIAP2, PLCB3, KIF5C, DAG1, PIN1, PLCB1, DBN1	9605	14	20660	1.99732	0.992841	0.0324472	0.0295445
GOTERM_CC_DIRECT	GO:0048188	Set1C/COMPASS complex	13	0.129741	0.00869058	BOD1, SETD1B, SETD1A, BOD1L1, CXXC1, DPY30, ASH2L, HCFC2, HCFC1, RBBP5, WDR82, WDR5B, DYDC2	9605	15	20660	1.86417	0.999999	0.0823769	0.0750074
GOTERM_CC_DIRECT	GO:0000159	protein phosphatase type 2A complex	13	0.129741	0.0395681	PPP2R5A, PPP2R2A, PPP2R5D, PPP2R3A, PPP2R5C, NKD1, PPP2CA, PPP2R1B, PPP2R2C, PPP2R1A, PPP2R2B, PPP2R5E, PPP2R2D	9605	17	20660	1.64485	1	0.271324	0.247051
GOTERM_CC_DIRECT	GO:0099523	presynaptic cytosol	12	0.11976	0.00563629	PRKCG, HSPA8, PNKD, CTBP2, GDI1, PRKCB, STXBP1, LRRK2, ARL6IP5, HTT, FBXO45, BAIAP2	9605	13	20660	1.9855	0.999901	0.0577634	0.0525958
GOTERM_CC_DIRECT	GO:0043657	host cell	12	0.11976	0.0152218	TSG101, DYNLT1, CD209, KPNA6, VPS37C, NMT2, VPS37A, VPS37B, IFIT1, KPNA2, KPNA3, VPS28	9605	14	20660	1.84368	1	0.12713	0.115757
GOTERM_CC_DIRECT	GO:0030014	CCR4-NOT complex	12	0.11976	0.0331828	CNOT4, CNOT6, ZFP36, CNOT7, CNOT6L, CNOT11, CNOT2, CNOT3, TNKS1BP1, CPEB3, CNOT8, TOB1	9605	15	20660	1.72077	1	0.239678	0.218237
GOTERM_CC_DIRECT	GO:0030673	axolemma	12	0.11976	0.0331828	MYO1D, ROBO2, CNTNAP2, KCNC1, KCNC2, CHRNA7, EPB41L3, SLC1A2, MAPT, THY1, ANK1, SPTBN1	9605	15	20660	1.72077	1	0.239678	0.218237
GOTERM_CC_DIRECT	GO:0035098	ESC/E(Z) complex	11	0.10978	0.0103968	SUZ12, HDAC2, AEBP2, RBBP4, EED, MTF2, RBBP7, JARID2, EZH1, EZH2, PHF19	9605	12	20660	1.97172	1	0.0937433	0.085357
GOTERM_CC_DIRECT	GO:0032009	early phagosome	11	0.10978	0.0103968	SNX3, SYK, UNC93B1, SYT11, SLC9A9, TLR7, PLA2G5, RAB5A, SYT7, APPL2, APPL1	9605	12	20660	1.97172	1	0.0937433	0.085357
GOTERM_CC_DIRECT	GO:0098993	anchored component of synaptic vesicle membrane	11	0.10978	0.0103968	RAB3B, RAB3C, RAB5B, RAB3A, DNAJC5, RAB35, RAB27B, RAB5A, SYN1, RAB7A, CPLX3	9605	12	20660	1.97172	1	0.0937433	0.085357
GOTERM_CC_DIRECT	GO:0030904	retromer complex	11	0.10978	0.0103968	SNX3, SNX1, SNX2, TBC1D5, DENND4C, SNX12, VPS26A, VPS35, VPS26B, SNX5, SNX6	9605	12	20660	1.97172	1	0.0937433	0.085357
GOTERM_CC_DIRECT	GO:0036477	somatodendritic compartment	11	0.10978	0.0262651	SNAP25, MAP1B, STX4, MAPT, NSG1, CACNG2, CACNG3, RAB5A, LDLR, CACNG4, JAM2	9605	13	20660	1.82005	1	0.197533	0.179861
GOTERM_CC_DIRECT	GO:0031253	cell projection membrane	11	0.10978	0.0262651	SLC12A2, NDRG4, DLG1, DMTN, RAB35, FSCN1, ASAP1, AQP4, ATP1B2, MAPRE1, BVES	9605	13	20660	1.82005	1	0.197533	0.179861
GOTERM_CC_DIRECT	GO:0005740	mitochondrial envelope	11	0.10978	0.0262651	TIMM10B, HADHB, BNIP3L, ADAP2, MAOB, ABCB6, BNIP3, CIDEA, SLC25A20, SDHD, HSD17B8	9605	13	20660	1.82005	1	0.197533	0.179861
GOTERM_CC_DIRECT	GO:0030126	COPI vesicle coat	11	0.10978	0.0262651	COPB2, COPA, COPB1, TMED3, COPG2, COPG1, TMED7, COPZ1, COPE, SCYL1, ARCN1	9605	13	20660	1.82005	1	0.197533	0.179861
GOTERM_CC_DIRECT	GO:0005677	chromatin silencing complex	10	0.0998004	0.00588607	SUZ12, YY1, SUV39H1, BAHD1, SMARCA5, BAZ2A, SIRT1, RRP8, SIRT2, EZH2	9605	10	20660	2.15096	0.999935	0.059665	0.0543274
GOTERM_CC_DIRECT	GO:0034663	endoplasmic reticulum chaperone complex	10	0.0998004	0.0189337	SDF2L1, HSPA5, DNAJB11, DNAJC10, MZB1, HYOU1, P4HB, PPIB, PDIA6, HSP90B1	9605	11	20660	1.95542	1	0.154499	0.140678
GOTERM_CC_DIRECT	GO:0016281	eukaryotic translation initiation factor 4F complex	10	0.0998004	0.0445447	EIF4A2, EIF4A1, EIF4E3, EIF4E1B, EIF4H, EIF4E2, EIF4E, EIF4B, EIF4G2, EIF4G1	9605	12	20660	1.79247	1	0.296722	0.270177
GOTERM_CC_DIRECT	GO:1902554	serine/threonine protein kinase complex	10	0.0998004	0.0445447	STK11, TBK1, CAB39, CAB39L, TRAF3, STRADA, STRADB, AZI2, IKBKE, TANK	9605	12	20660	1.79247	1	0.296722	0.270177
GOTERM_CC_DIRECT	GO:0000796	condensin complex	9	0.0898204	0.0115016	NCAPH2, NCAPG2, NCAPG, NCAPD2, NCAPD3, SMC4, NCAPH, SMC2, RAB33B	9605	9	20660	2.15096	1	0.100378	0.091398
GOTERM_CC_DIRECT	GO:0016600	flotillin complex	9	0.0898204	0.0115016	CDH1, FLOT1, CTNNA1, CTNNB1, FLOT2, SORBS1, CBL, SLC6A3, CORO1C	9605	9	20660	2.15096	1	0.100378	0.091398
GOTERM_CC_DIRECT	GO:0005664	nuclear origin of replication recognition complex	9	0.0898204	0.0115016	ORC5, REPIN1, ORC4, ORC6, ORC1, ORC3, ORC2, LRWD1, MCM2	9605	9	20660	2.15096	1	0.100378	0.091398
GOTERM_CC_DIRECT	GO:0030131	clathrin adaptor complex	9	0.0898204	0.0339639	AP3M2, AP3M1, AP1B1, AP3B1, AP2B1, AP4B1, AP2M1, AP1M2, AP1M1	9605	10	20660	1.93587	1	0.239952	0.218486
GOTERM_CC_DIRECT	GO:0098684	photoreceptor ribbon synapse	9	0.0898204	0.0339639	HSPA8, CACNB2, EGFLAM, CTBP2, DAG1, ATP2B1, DNM1, PACSIN1, CPLX3	9605	10	20660	1.93587	1	0.239952	0.218486
GOTERM_CC_DIRECT	GO:0042382	paraspeckles	9	0.0898204	0.0339639	NUDT21, HNRNPM, SFPQ, CPSF6, BCL6, PSPC1, BCL11A, NONO, NEAT1	9605	10	20660	1.93587	1	0.239952	0.218486
GOTERM_CC_DIRECT	GO:0071144	SMAD2-SMAD3 protein complex	8	0.0798403	0.0222427	SMAD2, SMAD1, SMAD4, SMAD3, SMAD9, SMAD6, SMAD5, SMAD7	9605	8	20660	2.15096	1	0.174519	0.158907
GOTERM_CC_DIRECT	GO:0048788	cytoskeleton of presynaptic active zone	8	0.0798403	0.0222427	RIMS2, RIMS1, RIMS4, PCLO, RIMS3, ERC1, ERC2, BSN	9605	8	20660	2.15096	1	0.174519	0.158907
GOTERM_CC_DIRECT	GO:0042555	MCM complex	8	0.0798403	0.0222427	MCM7, MCM8, MCM9, MCM3, MCM4, MCM5, MCM6, MCM2	9605	8	20660	2.15096	1	0.174519	0.158907
GOTERM_CC_DIRECT	GO:0097136	Bcl-2 family protein complex	8	0.0798403	0.0222427	BCL2L11, BIK, BAX, PMAIP1, BAK1, BCL2L2, BCL2L1, MCL1	9605	8	20660	2.15096	1	0.174519	0.158907
GOTERM_CC_DIRECT	GO:0098984	neuron to neuron synapse	7	0.0698603	0.0424652	NLGN3, NLGN4Y, RS1, NLGN1, NLGN4X, ATP1A3, ATP1B2	9605	7	20660	2.15096	1	0.286377	0.260757
GOTERM_CC_DIRECT	GO:0071141	SMAD protein complex	7	0.0698603	0.0424652	SMAD2, SMAD1, SMAD4, SMAD3, HMGA2, SMAD9, SMAD5	9605	7	20660	2.15096	1	0.286377	0.260757
GOTERM_CC_DIRECT	GO:0042788	polysomal ribosome	21	0.209581	0.0504587	BTF3, RPL41, PNPT1, RPL32, NUFIP2, RPL31, DHX9, ELAVL4, RPL36A, LARP4B, RPL10A, RPL8, RPS28, LARP1, RPL18A, RPS29, RPL36, RPL24, RPS23, ABCF1, RPL19	9605	32	20660	1.41157	1	0.324346	0.29533
GOTERM_CC_DIRECT	GO:0033162	melanosome membrane	15	0.149701	0.0506791	OCA2, MREG, ABCB6, TYRP1, RAB27A, CTNS, MFSD12, TPCN2, RAB32, BACE2, DCT, TH, RAB38, ATP7A, RAB7A	9605	21	20660	1.5364	1	0.324346	0.29533
GOTERM_CC_DIRECT	GO:0034045	pre-autophagosomal structure membrane	15	0.149701	0.0506791	WDR45B, RAB1B, ATG9A, WIPI2, ATG14, ATG13, ATG12, ATG16L1, RB1CC1, ATG2A, ULK2, ULK1, ATG5, RAB7A, ATG2B	9605	21	20660	1.5364	1	0.324346	0.29533
GOTERM_CC_DIRECT	GO:0008076	voltage-gated potassium channel complex	47	0.469062	0.0509165	DPP10, KCNK6, CNTNAP2, KCNE1, KCNC1, KCNC2, KCNA1, LRRC38, AMIGO1, KCNC4, KCNA3, KCNA4, KCNA6, KCNA7, LRRC55, SLC5A3, KCNV1, KCNMB1, KCNN1, KCNN4, KCNJ1, KCNJ2, KCNH1, KCNJ3, KCNJ6, KCND1, KCNIP1, KCND2, KCNB1, KCND3, KCNIP3, KCNAB1, KCNAB2, KCNS1, CTTN, KCNS2, DLG4, KCNS3, KCNQ3, KCNQ4, KCNQ5, CALM3, CALM1, KCNK1, KCNK2, CALM2, HCN2	9605	82	20660	1.23287	1	0.324593	0.295555
GOTERM_CC_DIRECT	GO:0016459	myosin complex	31	0.309381	0.0518594	ACAA2, CCDC102A, MYL12A, MYO6, MYO18A, MYH14, MYH11, BMF, CGNL1, MCL1, MYH7B, MYO10, MYO5A, MYO9B, CGN, MYO9A, MYO19, MYO16, MYO1D, MYH1, MYH2, MYO1B, MYO1C, MYO3B, MYO1A, MYL2, MYO5B, MYO3A, MYH9, MYO1H, MYO1F	9605	51	20660	1.30745	1	0.329317	0.299856
GOTERM_CC_DIRECT	GO:0035060	brahma complex	11	0.10978	0.0538732	SMARCE1, SMARCD1, SMARCC1, SMARCD2, SMARCB1, ACTL6A, DPF3, ARID1A, SMARCA2, ARID1B, ACTB	9605	14	20660	1.69004	1	0.34078	0.310293
GOTERM_CC_DIRECT	GO:0000242	pericentriolar material	16	0.159681	0.0554568	DYRK3, TNKS, CEP85L, RABL2A, RABL2B, TUBE1, HOOK3, TUBG1, PCM1, NIN, TCP1, NEK1, CEP192, CEP85, BBS4, CDK5RAP2	9605	23	20660	1.49632	1	0.347363	0.316288
GOTERM_CC_DIRECT	GO:0031258	lamellipodium membrane	16	0.159681	0.0554568	VASP, APC2, NCKAP1, PLXND1, ITGB3, SYNE2, DPP4, FAP, SLC39A6, PIEZO1, PLEK2, ITGAV, CSPG4, CD44, FERMT2, EPHA2	9605	23	20660	1.49632	1	0.347363	0.316288
GOTERM_CC_DIRECT	GO:0005834	heterotrimeric G-protein complex	23	0.229541	0.0555526	GNAI3, GNG12, GNAI1, GNAI2, GNA13, GNA14, GNG10, GNAL, GNG2, GNG5, GNAT2, GNG4, GNG7, GNA11, GNAQ, GNB2, GNA12, GNB1, GNB4, GNAS, DNAJC25-GNG10, GNB5, GNAT1	9605	36	20660	1.37423	1	0.347363	0.316288
GOTERM_CC_DIRECT	GO:0005891	voltage-gated calcium channel complex	24	0.239521	0.0577989	CACNA2D1, PDE4D, CACNA1B, CACNA1A, CACNA1C, CACNA1E, CACNB2, CACNA1I, CACNG7, CACNB3, CACNG8, CACNB4, SCN8A, SCN9A, CACHD1, PDE4B, SCN7A, SCN4A, SCN5A, CACNG2, CACNG3, SCN3A, CACNG4, SCN1A	9605	38	20660	1.3585	1	0.36003	0.327821
GOTERM_CC_DIRECT	GO:0016591	DNA-directed RNA polymerase II, holoenzyme	8	0.0798403	0.0598363	POLR2M, RECQL5, MYO6, RPRD1B, RPRD2, RPRD1A, RPAP2, GCOM1	9605	9	20660	1.91197	1	0.369897	0.336806
GOTERM_CC_DIRECT	GO:0044294	dendritic growth cone	8	0.0798403	0.0598363	CYFIP1, HSP90AA1, CDKL5, HSP90AB1, MAP2, SRC, PTCH1, COBL	9605	9	20660	1.91197	1	0.369897	0.336806
GOTERM_CC_DIRECT	GO:0001917	photoreceptor inner segment	41	0.409182	0.0609628	SLC24A2, PHLPP2, RD3, CERKL, SNAP25, CRB1, ATP8A2, GUCA1B, USH1C, SLC2A1, CIB2, ATP1A3, GUCA1A, ARR3, EPB41L5, RS1, RDH12, GNAT2, RDH11, GUK1, BSG, RHO, CEP250, PIP4K2A, STX3, GNAT1, NOS1, BBS4, ZBED4, ATP1B2, USH2A, DNM1, USH1G, MYO3B, PRPH2, HKDC1, MAK, CROCC, MYO3A, AIPL1, SHANK2	9605	71	20660	1.24211	1	0.373794	0.340354
GOTERM_CC_DIRECT	GO:0016586	RSC complex	12	0.11976	0.0620282	SUZ12, SMARCE1, SMARCD1, SMARCC1, PBRM1, SMARCD2, SMARCB1, ACTL6A, ASH1L, ARID2, BRD7, ACTB	9605	16	20660	1.61322	1	0.373794	0.340354
GOTERM_CC_DIRECT	GO:0030127	COPII vesicle coat	12	0.11976	0.0620282	SEC23A, SEC24B, SEC24A, SAR1A, PEF1, SAR1B, KLHL12, TMED7, SEC24D, SEC24C, SEC23B, SEC31A	9605	16	20660	1.61322	1	0.373794	0.340354
GOTERM_CC_DIRECT	GO:0031011	Ino80 complex	12	0.11976	0.0620282	INO80C, YY1, INO80B, INO80D, RUVBL2, ACTR5, MCRS1, ACTL6A, ACTR8, INO80, NFRKB, UCHL5	9605	16	20660	1.61322	1	0.373794	0.340354
GOTERM_CC_DIRECT	GO:0035770	ribonucleoprotein granule	12	0.11976	0.0620282	RPUSD4, HNRNPL, TRUB2, DHX30, HNRNPA3, FASTKD1, FASTKD2, YTHDC2, FASTK, RPUSD3, GRSF1, TBRG4	9605	16	20660	1.61322	1	0.373794	0.340354
GOTERM_CC_DIRECT	GO:0071565	nBAF complex	12	0.11976	0.0620282	SMARCE1, SMARCD1, SMARCC1, SMARCB1, SS18L1, DPF1, DPF2, DPF3, ARID1A, SMARCA2, ARID1B, ACTB	9605	16	20660	1.61322	1	0.373794	0.340354
GOTERM_CC_DIRECT	GO:0032040	small-subunit processome	43	0.429142	0.0620699	UTP25, WDR3, UTP23, FCF1, NAT10, AATF, PWP2, WDR46, WDR43, NOL6, RRP7A, RPS4X, RPS14, FBL, RPS15A, RPS16, EXOSC10, RPS19, DHX37, UTP14A, RPS13, UTP14C, RPS12, UTP15, NOP58, WDR36, RPS7, PNO1, KRR1, XRCC5, RPS8, RPS5, RPS6, NGDN, WDR75, DNTTIP2, RPS3A, UTP18, RPS28, MPHOSPH10, NOL10, RPS24, RPS23	9605	75	20660	1.23322	1	0.373794	0.340354
GOTERM_CC_DIRECT	GO:0035578	azurophil granule lumen	51	0.508982	0.0649172	PYGB, FAF2, GDI2, ORM2, PYCARD, HEBP2, GM2A, PSMD1, GUSB, CTSC, SERPINB3, CAP1, ARSA, ACTR2, ANXA2, NHLRC3, IST1, ARG1, TUBB, PRKCD, RNASE3, RNASE2, UNC13D, DNAJC3, ACLY, GRN, VCP, GNS, C3, PLAC8, SDCBP, DSN1, DPP7, CREG1, MAPK1, ARSB, TXNDC5, CTSA, VAT1, DYNC1H1, TRAPPC1, GCA, PTGES2, STK11IP, ADA2, C6ORF120, CPPED1, HRNR, IMPDH1, TOLLIP, FRK	9605	91	20660	1.20548	1	0.389503	0.354658
GOTERM_CC_DIRECT	GO:0016528	sarcoplasm	13	0.129741	0.0691408	MEF2C, GSN, IFRD1, NFATC1, ELAVL1, SERPINB5, SLC8A3, HABP4, SPOCK1, BAALC, SCN3A, CTHRC1, PLEC	9605	18	20660	1.55347	1	0.411816	0.374975
GOTERM_CC_DIRECT	GO:0043034	costamere	13	0.129741	0.0691408	SYNM, HOMER1, SDC4, AHNAK2, ANK2, ANK3, FXR1, KRT19, DAG1, PGM5, FLNC, VCL, PLEC	9605	18	20660	1.55347	1	0.411816	0.374975
GOTERM_CC_DIRECT	GO:0043229	intracellular organelle	32	0.319361	0.0703084	TDRKH, MDC1, VCP, NVL, SLC23A1, PLD5, SPG7, BRCA1, SLC5A1, SPAST, G3BP2, LONP2, TOPBP1, PIP4K2C, TP53BP1, ECT2, BUB1, SPTBN1, SPTBN2, PIAS4, NSF, RFC1, POLM, OR51E2, DBF4, KATNAL2, STIM2, YME1L1, AMPH, DCP1A, MCPH1, DCP1B	9605	54	20660	1.27464	1	0.417248	0.379921
GOTERM_CC_DIRECT	GO:0060170	ciliary membrane	36	0.359281	0.0739498	GPI, HHIP, CLTB, ADCY3, PKD1L1, TXNDC15, MCHR1, PKD1, ARL13B, TMEM67, FFAR4, RHO, DRD1, BBS7, DRD2, BBS5, BBS4, RAB8A, PROM2, GPR157, BBS1, PTCH1, IQCE, CASK, GPR37L1, SSTR3, TMEM231, EHD1, TTC8, EVC, TMEM17, SMO, GPR161, MXRA8, SHANK2, CNGB1	9605	62	20660	1.24895	1	0.430036	0.391565
GOTERM_CC_DIRECT	GO:0032045	guanyl-nucleotide exchange factor complex	9	0.0898204	0.0740442	RAP1A, PDE3B, ELMO1, WDR41, SMCR8, DOCK1, C9ORF72, DGKI, RASGRP3	9605	11	20660	1.75988	1	0.430036	0.391565
GOTERM_CC_DIRECT	GO:1990234	transferase complex	9	0.0898204	0.0740442	PIAS4, UBE2I, F13A1, PDSS2, F13B, PDSS1, ATG12, ATG5, THG1L	9605	11	20660	1.75988	1	0.430036	0.391565
GOTERM_CC_DIRECT	GO:0035631	CD40 receptor complex	9	0.0898204	0.0740442	IKBKB, CD40, CHUK, TRAF3, DIABLO, TRAF6, TRAF5, HTRA2, BIRC2	9605	11	20660	1.75988	1	0.430036	0.391565
GOTERM_CC_DIRECT	GO:0000813	ESCRT I complex	9	0.0898204	0.0740442	UEVLD, TSG101, MVB12B, VPS37C, MVB12A, VPS37D, VPS37A, VPS37B, VPS28	9605	11	20660	1.75988	1	0.430036	0.391565
GOTERM_CC_DIRECT	GO:0071162	CMG complex	9	0.0898204	0.0740442	GINS1, GINS2, MCM7, GINS4, MCM3, MCM4, MCM5, MCM6, MCM2	9605	11	20660	1.75988	1	0.430036	0.391565
GOTERM_CC_DIRECT	GO:0043679	axon terminus	38	0.379242	0.0753171	CHRM2, OPRD1, PCSK1, KCNC1, KCNC2, KCNA1, FMR1, KCNC4, SLC1A1, DIXDC1, HNRNPR, KCNA6, CLCN3, ELK1, SLC6A3, SLC8A1, CDH8, SLC8A2, FLRT3, SLC17A8, DRD2, SNCB, GLUL, SRSF10, SNCA, PACSIN1, NTRK2, EPHA4, CASR, PRRT2, ITGA2, PDYN, SLC8A3, SLC4A8, SLC9A6, CDHR3, ROR1, RAB5A	9605	66	20660	1.23843	1	0.434508	0.395637
GOTERM_CC_DIRECT	GO:0097386	glial cell projection	14	0.139721	0.0753467	ITGB1, CRB1, FMR1, SLC1A1, SIRT2, ERMN, SLC4A8, GPR161, SCN7A, FYN, LCP1, MAPT, GLUL, WASF3	9605	20	20660	1.50567	1	0.434508	0.395637
GOTERM_CC_DIRECT	GO:0098985	asymmetric, glutamatergic, excitatory synapse	6	0.0598802	0.0797598	NLGN3, NLGN4Y, NLGN1, NLGN4X, SHISA7, SHISA6	9605	6	20660	2.15096	1	0.444259	0.404515
GOTERM_CC_DIRECT	GO:0071204	histone pre-mRNA 3'end processing complex	6	0.0598802	0.0797598	SLBP, SYNCRIP, LSM11, ERI1, YBX1, SNRPB	9605	6	20660	2.15096	1	0.444259	0.404515
GOTERM_CC_DIRECT	GO:0035032	phosphatidylinositol 3-kinase complex, class III	6	0.0598802	0.0797598	BECN1, UVRAG, PIK3R4, PIK3C3, NRBF2, ATG14	9605	6	20660	2.15096	1	0.444259	0.404515
GOTERM_CC_DIRECT	GO:0097165	nuclear stress granule	6	0.0598802	0.0797598	TIA1, RBFOX1, SUMO1, DHX9, HSF1, SYMPK	9605	6	20660	2.15096	1	0.444259	0.404515
GOTERM_CC_DIRECT	GO:0008024	cyclin/CDK positive transcription elongation factor complex	6	0.0598802	0.0797598	CDK9, CCNK, CCNT2, CCNT1, CDK12, CDK13	9605	6	20660	2.15096	1	0.444259	0.404515
GOTERM_CC_DIRECT	GO:0000808	origin recognition complex	6	0.0598802	0.0797598	ORC5, ORC4, ORC6, ORC1, ORC3, ORC2	9605	6	20660	2.15096	1	0.444259	0.404515
GOTERM_CC_DIRECT	GO:0098591	external side of apical plasma membrane	6	0.0598802	0.0797598	ABCC4, SLC7A5, SLC38A1, ABCB1, LCT, ABCG2	9605	6	20660	2.15096	1	0.444259	0.404515
GOTERM_CC_DIRECT	GO:0070937	CRD-mediated mRNA stability complex	6	0.0598802	0.0797598	SYNCRIP, DHX9, CSDE1, IGF2BP1, HNRNPU, YBX1	9605	6	20660	2.15096	1	0.444259	0.404515
GOTERM_CC_DIRECT	GO:0005642	annulate lamellae	6	0.0598802	0.0797598	EIF5A, EIF5AL1, RANBP2, XPO1, BICD2, TNPO3	9605	6	20660	2.15096	1	0.444259	0.404515
GOTERM_CC_DIRECT	GO:1990635	proximal dendrite	6	0.0598802	0.0797598	GSK3A, KCNB1, MAP2, RAB3IP, SLC1A1, GIGYF2	9605	6	20660	2.15096	1	0.444259	0.404515
GOTERM_CC_DIRECT	GO:0005622	intracellular	27	0.269461	0.0853624	CCDC68, GDA, DHX9, YTHDC2, ARHGAP17, ARHGAP44, DHX30, CLEC1A, DHX33, CAMKV, DHX57, DHX35, DHX15, DHX37, DHX16, CAPN3, OSTF1, SNTA1, POLR2M, CAMK1D, TALDO1, DHX40, ABI1, FRK, CAMK1G, SNTB1, SNTB2	9605	45	20660	1.29058	1	0.462978	0.42156
GOTERM_CC_DIRECT	GO:0098686	hippocampal mossy fiber to CA3 synapse	27	0.269461	0.0853624	SNAP47, CTNND1, AKAP7, PPP3R1, EFNB3, CAPZB, RNF19A, LRRTM2, VTI1A, MAL2, SLC16A7, STXBP5, EPHB2, CACNG2, SLC39A3, EPHA7, SYT1, SYT9, PDYN, YWHAZ, SYT7, GRIN2D, BACE1, PTPRD, SLC6A9, SHANK2, RAPGEF4	9605	45	20660	1.29058	1	0.462978	0.42156
GOTERM_CC_DIRECT	GO:0042589	zymogen granule membrane	10	0.0998004	0.0856737	TMED10, SLC30A2, GP2, TMED2, RAB27B, STX3, ZG16, SCAMP1, CUZD1, VAMP2	9605	13	20660	1.65459	1	0.462978	0.42156
GOTERM_CC_DIRECT	GO:1990391	DNA repair complex	10	0.0998004	0.0856737	FANCI, KDM1A, ASCC1, ASCC2, ATM, BRCA1, TP53BP1, ASCC3, RCOR1, PHF21A	9605	13	20660	1.65459	1	0.462978	0.42156
GOTERM_CC_DIRECT	GO:0044224	juxtaparanode region of axon	10	0.0998004	0.0856737	MPP2, CNTNAP2, DLG2, DLG4, KCNA1, EPB41L3, CNTN2, KCNAB1, KCNAB2, SIRT2	9605	13	20660	1.65459	1	0.462978	0.42156
GOTERM_CC_DIRECT	GO:0031985	Golgi cisterna	10	0.0998004	0.0856737	GOLGA8B, RAB30, GOLPH3, GOLGA5, STX16, RAB34, GCNT1, GOLPH3L, SORL1, CIT	9605	13	20660	1.65459	1	0.462978	0.42156
GOTERM_CC_DIRECT	GO:1990907	beta-catenin-TCF complex	10	0.0998004	0.0856737	TLE4, TLE3, TCF7L2, PYGO2, TCF7L1, LDB1, LEF1, CTNNB1, TCF4, BCL9L	9605	13	20660	1.65459	1	0.462978	0.42156
GOTERM_CC_DIRECT	GO:0034709	methylosome	10	0.0998004	0.0856737	PRMT5, SNRPD2, SNRPD1, PRMT1, CLNS1A, ERH, SNRPD3, SNRPF, SNRPB, WDR77	9605	13	20660	1.65459	1	0.462978	0.42156
GOTERM_CC_DIRECT	GO:0030877	beta-catenin destruction complex	10	0.0998004	0.0856737	APC2, GSK3B, GSK3A, APC, CSNK1A1, CTNNBIP1, SIAH1, CTNNB1, CACYBP, AXIN2	9605	13	20660	1.65459	1	0.462978	0.42156
GOTERM_CC_DIRECT	GO:0045334	clathrin-coated endocytic vesicle	17	0.169661	0.089682	SFTPB, CEMIP, CLTC, CLTB, CLTA, AP2A1, AP2B1, DNM2, LMBRD1, INPP5F, MYO6, RAB35, DVL2, AP2S1, SFTPA1, AP2M1, PICALM	9605	26	20660	1.4064	1	0.483039	0.439826
GOTERM_CC_DIRECT	GO:0005791	rough endoplasmic reticulum	34	0.339321	0.092548	RPL4, PCSK1, APP, ADCYAP1R1, RPN2, STAU1, HM13, PLOD3, PCSK9, TMEM97, PSEN1, SLC7A11, SPPL3, SYNE3, MYC, MPZ, LRAT, SEC62, GLUL, ARSB, KCNJ2, TP63, EPHA5, SUCO, CDKAL1, BAIAP2, CKAP4, PKM, LIN28A, RAB14, CANX, SFTPA1, TMCC1, RPS23	9605	59	20660	1.23954	1	0.496837	0.452389
GOTERM_CC_DIRECT	GO:0005903	brush border	35	0.349301	0.0931775	FLII, SLC23A1, USH1C, SLC2A2, ITPR3, LRP2, ADD3, ACTB, EPS8, SCIN, CAPZB, FLNA, MYH14, FLNB, DNM1L, SLC38A2, CLIC1, SNX5, PLS1, ACTR3, SLC34A2, MME, ACTN1, PDZK1, MYO1D, SLC9A3, MYO1B, MYO1C, MYO1A, CAPZA2, MYH9, ANKS4B, EZR, VCL, PLEC	9605	61	20660	1.23416	1	0.498576	0.453973
GOTERM_CC_DIRECT	GO:0005665	DNA-directed RNA polymerase II, core complex	11	0.10978	0.0952542	POLR2M, POLR2J3, POLR2B, POLR2C, POLR2D, POLR2E, POLR2F, POLR2I, POLR2J, POLR2K, POLR2L	9605	15	20660	1.57737	1	0.501467	0.456605
GOTERM_CC_DIRECT	GO:0046930	pore complex	11	0.10978	0.0952542	TOMM40, PDZD11, BCL2, BAX, ADAM10, VDAC2, VDAC1, BAK1, TSPAN33, PLEKHA7, TOMM40L	9605	15	20660	1.57737	1	0.501467	0.456605
GOTERM_CC_DIRECT	GO:0045178	basal part of cell	11	0.10978	0.0952542	CLDN11, EDN1, FAP, HFE, ITGA2, DOCK7, KRT14, ITGA1, SLC11A2, PRCP, CLRN1	9605	15	20660	1.57737	1	0.501467	0.456605
GOTERM_CC_DIRECT	GO:0043226	organelle	11	0.10978	0.0952542	KCMF1, CAMK2D, ZFHX3, ZEB2, ZEB1, NBEA, CAMK2A, WDR7, WDFY3, BSN, CAMK2G	9605	15	20660	1.57737	1	0.501467	0.456605
GOTERM_CC_DIRECT	GO:0097440	apical dendrite	11	0.10978	0.0952542	MYO1D, GSK3A, MAP1B, SLC1A1, SEZ6, FLNA, NSMF, SLC17A8, CPEB3, YKT6, OSBP2	9605	15	20660	1.57737	1	0.501467	0.456605
GOTERM_CC_DIRECT	GO:0000793	condensed chromosome	19	0.189621	0.0965595	TOP2A, RIF1, ESRRB, HMGB2, SMARCA5, AKAP8, LIG4, NCAPG, CTCF, HMGB1, MKI67, BAZ1B, SMC2, RAB33B, RAD51, TUBA1A, CDK2, CHAMP1, NCAPD2	9605	30	20660	1.36228	1	0.506705	0.461374
