# Supplementary material for: Serum exosomal microRNA profiling reveals a down-regulation of hsa-miR-124-3p in patients with severe acne
Source: Front Immunol. 2025 Jun 23;16:1554811. doi: 10.3389/fimmu.2025.1554811 (PMC12230035; doi:10.3389/fimmu.2025.1554811)
Supplement: Supplementary file 6 [file Table4.xlsx]

## Sheet: 新建 文本文档
Category	Term		Count	%	PValue	Genes	List Total	Pop Hits	Pop Total	Fold Enrichment	Bonferroni	Benjamini	FDR
GOTERM_MF_DIRECT	GO:0005515	protein binding	7110	70.9581	6.47724e-150	SCOC, TFRC, HTR4, PTPDC1, COMTD1, HTR7, CAPNS1, SCP2, LURAP1L, PRKACA, PRKACB, EXOC3-AS1, ZNF17, GSTK1, PRKAB2, UNC5B, SECISBP2, RC3H1, ZNF10, UNC5C, BHLHA15, PRKAB1, BCR, SCO1, DDIT3, DDIT4, AGTR1, ORAI2, AGTR2, SF1, UNC119B, SET, COL13A1, SHMT2, FAXDC2, NPRL3, ZNF20, ZNF22, ZNF23, ZNF24, ZNF25, ZNF26, LARP1, ADAMTS13, RDH12, RDH11, RDH10, SFN, GSTM3, PRPF38A, NEBL, ZNF34, L1CAM, LARP4, MOV10, P…	9398	12657	18976	1.13425	2.24436e-146	2.24436e-146	2.1919e-146
GOTERM_MF_DIRECT	GO:0046872	metal ion binding	1565	15.6188	1.95841e-19	ATF2, ITSN1, TESK2, ALKBH6, ZC3H12D, ZC3H12C, ALKBH5, ALKBH4, CAPNS1, AKT2, ZC3H12B, ANKFY1, ZNF17, CACNA2D1, RC3H1, ZNF10, ACE2, EWSR1, ZC3H11A, OPTN, ZNF28, SAR1B, ZNF20, BAZ2A, BAZ2B, ZNF23, ZNF24, ZNF25, ZNF26, RNF212, RNF214, RNF213, RNF216, ADAMTS18, RNF217, ADAMTS17, TOE1, CREBBP, TIPARP, NEBL, ZNF34, RNF222, AGO3, AGO2, DZIP1, ZNF496, LIN54, ZNF491, ZNF490, KDM8, ZNF43, ZNF45, ZNF48, SMPD…	9398	2728	18976	1.15835	6.7859e-16	1.13098e-16	1.10454e-16
GOTERM_MF_DIRECT	GO:0042802	identical protein binding	1034	10.3194	6.11984e-19	ATF1, ATF2, TFRC, UXS1, CLDN2, CLDN1, LACTB, ZFYVE27, TBK1, UBASH3B, DPYSL2, FGFR1OP2, DPYSL3, AKT1, WLS, CXADR, CSNK2A1, FNBP1, BHLHA15, CD2AP, ACE2, DDX39B, EWSR1, DDIT3, PSME3, TMEM79, RBCK1, ATF6, CGGBP1, ATF3, OPTN, ATF4, SF1, SLBP, MTMR2, TPRG1L, PDGFB, GATA3, ZNF24, KLRK1, HMGXB4, GRPEL1, HLCS, MYO6, SFN, HEXIM1, GSTM3, JUN, FN1, EIF2AK3, EIF2AK2, SETX, COL1A1, UCK2, COL1A2, GSTM5, ZNF250,…	9398	1737	18976	1.20196	2.12052e-15	3.02932e-16	2.95851e-16
GOTERM_MF_DIRECT	GO:0003723	RNA binding	944	9.42116	2.50391e-30	TDRKH, SPI1, TFRC, POP1, NOC2L, ENDOU, ALKBH5, LSM12, RAVER1, GPBP1, RAVER2, RBFOX1, RBFOX2, RBFOX3, SECISBP2, NGDN, DNTTIP2, RC3H1, DICER1, SND1, DDX39B, EWSR1, CLNS1A, ZC3H11A, SF1, EXD1, SLBP, MEPCE, BAZ2A, DAZ2, MRPL15, MRPL12, MRPL10, GIGYF2, MRPL11, LARP1, LTA4H, CFAP65, PPARGC1A, PPARGC1B, MCTS1, TOE1, JUN, PRPF38B, PRPF38A, EIF2AK2, LARP4, MAGOHB, SNUPN, EIF1, SETX, CS, DAZL, MOV10, EIF5,…	9398	1483	18976	1.28529	8.67603e-27	4.33802e-27	4.23661e-27
GOTERM_MF_DIRECT	GO:0005524	ATP binding	941	9.39122	1.01869e-21	ARAF, TESK2, MYLK, TBK1, AKT2, AKT3, AKT1, PRKACA, PRKACB, XYLB, CSNK2A1, CSNK2A2, DICER1, BCR, MTHFD1, DDX39B, IDNK, PIF1, ABCB1, NLRX1, ABCB6, ABCB7, ABCB5, AGAP2, RNF213, HSPH1, HLCS, MYO6, PIP5K1A, PIP5K1C, ABCA1, LYN, ABCA2, MYH7B, ABCA6, ABCA3, EIF2AK3, EIF2AK2, SETX, MOV10, UCK2, C8ORF44-SGK3, HYOU1, PRKAG1, PRKAG3, AACS, IKBKB, FASTK, JAK2, IKBKE, JAK1, UPF1, RIPK2, SPHK1, RIPK4, BAZ1B, T…	9398	1541	18976	1.23298	3.52976e-18	1.17659e-18	1.14908e-18
GOTERM_MF_DIRECT	GO:0003677	DNA binding	806	8.04391	3.30828e-15	ATF2, ZNF292, RBPJ, GPBP1, BBX, PKNOX1, MNX1, PKNOX2, SAMD11, MEF2A, HES7, WDHD1, MEF2C, ZNF285, SECISBP2, DNTTIP1, RFX2, RFX3, DICER1, RFX1, AR, RFX7, DDIT3, RFX4, TBPL1, CLOCK, ATF4, SET, PARPBP, SHOX2, GATA6, GATA4, BAZ2A, ZNF22, GATA3, BAZ2B, HMGXB4, HMGXB3, ZBTB7A, ZNF268, PPARGC1A, JUN, PBX3, PBX2, FLI1, PBX1, SETX, MLLT10, ZBTB8B, ZNF496, ZNF43, ZNF45, PQBP1, MECP2, JPH2, DFFB, UPF1, ZNF48…	9398	1347	18976	1.20819	1.15408e-11	9.55265e-13	9.32934e-13
GOTERM_MF_DIRECT	GO:0000981	RNA polymerase II transcription factor activity, sequence-specific DNA binding	784	7.82435	6.12345e-18	ATF1, ATF2, SPI1, ZNF292, RBPJ, SPIB, BBX, PKNOX1, MNX1, PKNOX2, MEF2A, HES7, ZNF17, MEF2C, ZNF285, ZNF284, ZNF283, ZNF282, ZNF281, RFX2, ZNF10, RFX3, BHLHA15, RFX1, AR, RFX6, RFX7, DDIT3, RFX4, ATF5, ATF6, CLOCK, ATF3, ATF4, ZNF28, ZNF275, ZBTB8A, SHOX2, GATA6, MYNN, ZNF20, GATA4, ZNF22, GATA3, ZNF23, GATA2, ZNF24, ZNF25, ZNF26, ZBTB7B, ZBTB7A, ZNF266, ZBTB7C, ZNF264, JUN, ZNF260, PBX3, PBX2, ZN…	9398	1286	18976	1.23096	2.12177e-14	2.65222e-15	2.59022e-15
GOTERM_MF_DIRECT	GO:0000978	RNA polymerase II core promoter proximal region sequence-specific DNA binding	761	7.59481	1.01476e-20	ATF1, ATF2, ZNF296, ZNF175, EHF, SPI1, MYT1L, RAX, HNRNPU, RBPJ, BACH1, SOX21, ELK1, BACH2, ELK3, SPIB, ELK4, HOXA9, CREB3L3, SOX17, MYC, MYB, HOXA3, HOXA1, HOXA7, PKNOX1, HOXA6, JUNB, HOXA5, PKNOX2, MEF2A, ZNF17, HES7, MED1, MEF2C, ZNF285, ZNF284, ZNF283, ZNF281, MED8, RFX2, RFX3, SOX11, SOX12, BHLHA15, RFX1, AR, RFX6, RFX7, DDIT3, RFX4, ZSCAN21, HOXB4, HOXB3, ZSCAN25, CLOCK, ATF6, HOXB6, ATF3, …	9398	1222	18976	1.25743	3.51613e-17	8.79033e-18	8.58484e-18
GOTERM_MF_DIRECT	GO:0008270	zinc ion binding	515	5.13972	2.30369e-07	TES, MYT1L, EHMT2, EHMT1, ZMIZ1, ZMIZ2, PRKCG, ZNF282, PRKCB, RC3H1, PRKCA, CLPX, AR, ACE2, CDIP1, SF1, SHMT2, GATA6, ZNF22, GATA4, GATA3, GATA2, ADH5, ADH4, ADAMTS15, GRIN2A, ADAMTS13, RNF216, RNF217, LTA4H, ZNF146, CREBBP, PHC2, PHC1, SIVA1, NR2F1, NR1D2, LNPEP, NR2F2, PHC3, GRIN2B, ST18, NR2F6, THAP11, TADA2B, CYLD, PHF2, RARG, GTF2H2C, CTCF, LITAF, PHEX, PHF8, GLI2, EEA1, IFIH1, TRIM8, TRIM9,…	9398	889	18976	1.1697	0.000797911	2.2173e-05	2.16547e-05
GOTERM_MF_DIRECT	GO:0042803	protein homodimerization activity	441	4.4012	1.48501e-07	ATF2, TFRC, UXS1, SLC4A1, F11R, PSMD7, CREB3L3, PIP4K2A, AKT1, PIP4K2B, GBP6, STARD3, ACOT7, TYW5, GLCE, DNTTIP1, DDIT3, RABL3, HPD, ATF3, EXD1, ZNF397, MTMR1, FICD, ABCB7, SHMT2, PDGFB, XPA, BLOC1S6, GRPEL1, TERT, FLRT3, S100A16, GRPEL2, PDGFC, SYNDIG1, PNPO, HMOX1, PSMF1, NKX2-5, ZBTB7B, ATG7, S100A11, ST3GAL2, S100A10, GSTM3, CADM1, JUP, FZD4, FZD9, TMEM192, NR2F2, GLUD1, CHRFAM7A, CEP57, MYOM…	9398	749	18976	1.18885	0.000514425	1.5134e-05	1.47803e-05
GOTERM_MF_DIRECT	GO:0003700	transcription factor activity, sequence-specific DNA binding	409	4.08184	1.53767e-17	ATF1, ATF2, ZNF296, ZNF175, EHF, SPI1, RBPJ, BACH1, SOX21, ELK1, BACH2, ELK3, SPIB, ELK4, HOXA9, MYC, CREB3L2, GPBP1, PKNOX1, JUNB, HOXA5, MEF2A, MEF2C, ZNF285, ZNF282, ZNF281, RFX2, RFX3, SOX11, BHLHA15, RFX1, AR, RFX7, DDIT3, RFX4, HOXB3, ATF5, CLOCK, ATF6, ATF3, ATF4, ZNF395, GATA6, ZNF22, GATA4, GATA3, GATA2, HIF1A, POU5F1B, NKX2-1, HOXC9, NKX2-5, ZNF148, ZBTB7A, ZNF268, HOXC6, JUN, ZNF383, N…	9398	618	18976	1.3363	5.32804e-14	5.92004e-15	5.78165e-15
GOTERM_MF_DIRECT	GO:0005509	calcium ion binding	405	4.04192	0.015287	ITSN2, ITSN1, CAPNS1, UNC13B, CCBE1, UNC13A, GLCE, HPCAL1, HPCAL4, EML1, FLG2, MYL2, ASTN2, PADI1, FLG, PLA2G5, IQGAP1, PPP3R1, RHOT2, ADAMTS13, PCDHA1, S100A16, PCDHA5, PCDHA4, PCDHA3, PLCG1, PCDHA2, PCDHA9, RHBDL3, PCDHA8, S100A11, PCDHA7, S100A10, PCDHA6, EDEM3, JAG2, JAG1, EDEM1, BRAF, AIF1L, HRNR, EHD1, PCDHGA10, EHD2, PCDHGA11, EHD3, PCDHGA12, EHD4, PCDHB2, DCHS2, FAT3, NOX5, PLCH2, FAT4, R…	9398	756	18976	1.08169	1	0.361123	0.352681
GOTERM_MF_DIRECT	GO:0019901	protein kinase binding	351	3.50299	2.58672e-16	ATF2, ERRFI1, CCNK, TFRC, MAML1, ACTB, GOLGA2, RPS6KA3, TCL1B, TCL1A, ZFYVE26, RPS19, DPYSL2, CHEK2, AKT1, GNAT1, SLC12A6, PRKACA, TRIM21, PRKACB, SLC12A7, TRIM22, CDK5RAP2, MEF2A, IL15RA, PRKAB2, PRKCD, AP1B1, ANK2, UNC5C, ACSL3, MAPK8IP2, ATG13, PRKAB1, CCNY, TRIM14, MTCP1, SIK1, VDAC1, TRIB3, CD226, KIF20A, TP53, TELO2, LLGL1, ATF4, CTBP2, STXBP1, MAPKAP1, GATA6, AGAP2, GSKIP, GATA4, IQGAP1, B…	9398	523	18976	1.35511	7.69385e-13	8.14818e-14	7.95771e-14
GOTERM_MF_DIRECT	GO:1990837	sequence-specific double-stranded DNA binding	345	3.44311	6.00429e-09	ATF2, ZNF296, GFI1, RAX, HNRNPU, ELK1, BACH2, ELK3, SPIB, ELK4, HOXA9, DPF1, BBX, HOXA1, SOX9, HOXA7, PKNOX1, HOXA6, SOX7, JUNB, SOX4, MNX1, HOXA5, PKNOX2, HES7, MEF2C, MBNL2, ZFP1, ZNF282, ZNF281, RFX2, RFX3, SOX12, BHLHA15, RFX1, OVOL1, RUNX3, RUNX2, RUNX1, ARGFX, RFX7, RFX4, HOXB4, ZNF713, HOXB8, CLOCK, ATF6, HOXB6, ATF3, ZSCAN29, HOXB5, ATF4, HOXD1, FOXG1, SHOX2, GATA6, XPA, GATA4, GATA3, ZNF…	9398	560	18976	1.24394	2.08047e-05	7.17409e-07	7.00639e-07
GOTERM_MF_DIRECT	GO:0001228	transcriptional activator activity, RNA polymerase II transcription regulatory region sequence-specific binding	336	3.35329	1.74171e-19	ATF1, ATF2, ZNF175, EHF, SPI1, ZNF292, RAX, RBPJ, BACH1, IKZF3, SOX21, ELK1, ELK3, SOX2, SPIB, ELK4, HOXA9, SOX1, CREB3L3, SOX17, ZNF606, MYC, CREB3L2, MYB, ZNF845, HOXA1, SOX9, ZNF721, HOXA7, ZNF841, JUNB, SOX4, HOXA5, TP63, MEF2A, MEF2C, FOXH1, RFX2, EBF2, SOX11, SOX12, BHLHA15, HNF1A, RUNX2, RUNX1, AR, ZNF717, RFX6, DDIT3, RFX4, ZSCAN21, HOXB3, ATF5, CLOCK, ATF6, TP53, ATF3, HOXB5, ATF4, ZNF39…	9398	483	18976	1.40463	6.03502e-16	1.13098e-16	1.10454e-16
GOTERM_MF_DIRECT	GO:0003682	chromatin binding	328	3.27345	6.3521e-13	APP, SPI1, HNRNPU, NOC2L, RBPJ, SMC4, ELK1, SMC2, IKZF5, ELK4, TRIM24, RCC1, PWWP2A, SOX9, PKNOX1, TP63, SAMD11, TSPYL2, MEF2A, MED1, WDHD1, SMARCC1, TSPYL1, SFMBT1, PRKCB, DDX11, SFMBT2, EBF2, HNF1A, RUNX2, HCFC1, AR, WDR82, GRWD1, TFAM, ATF5, TP53, TSPYL4, ASF1A, TSPYL5, L3MBTL3, SET, TSHZ3, CTBP2, SHMT2, CTBP1, GATA6, PRDM13, GATA2, PRDM11, NCAPH, MBTD1, PLAC8, DHX30, BRIP1, RAD21, MCMBP, TNRC…	9398	502	18976	1.31929	2.20082e-09	1.46733e-10	1.43303e-10
GOTERM_MF_DIRECT	GO:0004712	protein serine/threonine/tyrosine kinase activity	294	2.93413	1.54071e-12	ARAF, TESK2, RPS6KA4, RPS6KA3, RPS6KA6, RPS6KA5, TBK1, RPS6KA2, AKT2, CHEK2, RPS6KA1, CHEK1, AKT3, KDR, AKT1, EPHB2, PRKACA, PRKACB, EPHB4, EPHB3, PRKCG, EPHA5, EPHA4, EPHA7, PRKCH, CSNK2A1, DAPK1, PRKCB, EPHA8, PRKCE, CSNK2A2, PRKCD, CSNK1D, PRKCA, CSNK1E, UHMK1, BCR, PRKD3, TYRO3, SIK3, ULK2, SIK1, ULK1, PRKD2, PRKCQ, SIK2, PRKD1, EPHA2, EPHA10, TXK, PIK3R4, NLK, KALRN, PRKCZ, TTBK1, NUAK1, NUA…	9398	445	18976	1.334	5.33837e-09	3.14033e-10	3.06692e-10
GOTERM_MF_DIRECT	GO:0004674	protein serine/threonine kinase activity	270	2.69461	1.26109e-12	ARAF, TESK2, RPS6KA4, RPS6KA3, RPS6KA6, RPS6KA5, TBK1, RPS6KA2, AKT2, CHEK2, RPS6KA1, CHEK1, AKT3, PDK3, AKT1, CPNE3, PRKACA, PRKACB, ACVR1, PRKCG, PRKCH, CSNK2A1, DAPK1, PRKCB, PRKCE, CSNK2A2, PRKCD, CSNK1D, PRKCA, CSNK1E, UHMK1, BCR, PRKD3, SIK3, ULK2, SIK1, ULK1, PRKD2, PRKCQ, SIK2, PRKD1, PIK3R4, NLK, KALRN, PRKCZ, TTBK1, ABR, NUAK1, NUAK2, STK38L, TRPM7, TRPM6, CDK17, CDK18, CDK19, DMPK, PLK…	9398	403	18976	1.35278	4.36972e-09	2.73105e-10	2.66721e-10
GOTERM_MF_DIRECT	GO:0016887	ATPase activity	263	2.62475	2.4581e-05	EIF4A2, EIF4A1, CLPB, EIF4A3, SMC5, DDX60L, ABCA12, ABCA13, SMC4, NUBP1, SMC2, NUBP2, DHX57, LONP2, KIF21A, DDX17, DYNC2H1, DDX18, ATP6V1G1, AQR, DDX11, RECQL, CLPX, DHX40, KATNAL1, DDX39B, KATNAL2, YME1L1, DNA2, KIF20A, CFTR, NAIP, PFN2, PIF1, ABCB1, SRCAP, ABCB6, ABCB7, DHX9, HSPA4L, ABCB5, DHX30, BRIP1, SPAST, HSPH1, RNF213, DHX33, DHX35, DHX37, ABCA1, ABCA2, RTEL1-TNFRSF6B, XRCC6, XRCC5, ABCA…	9398	443	18976	1.19873	0.0816479	0.00160704	0.00156948
GOTERM_MF_DIRECT	GO:0004672	protein kinase activity	256	2.55489	1.12043e-11	ARAF, TESK2, MYLK, RPS6KA3, RPS6KA6, RPS6KA5, RASSF2, TBK1, RPS6KA2, AKT2, CHEK2, RPS6KA1, CHEK1, AKT3, TRIM24, PDK3, AKT1, PRKACA, PRKACB, PDK2, PDK1, ACVR1, PRKCG, EPHA4, PRKCH, CSNK2A1, DAPK1, PRKCB, PRKCE, CSNK2A2, PRKCD, CSNK1D, PRKCA, CSNK1E, PRKAB1, SIK3, SIK1, PRKD2, TRIB3, PRKCQ, TRIB1, TRIB2, EPHA10, TXK, PIK3R4, NLK, PRKCZ, NUAK1, NUAK2, STK38L, CDK17, CDK18, CDK19, EIF2AK3, DCLK3, EIF…	9398	384	18976	1.3461	3.88228e-08	1.94115e-09	1.89577e-09
GOTERM_MF_DIRECT	GO:0019899	enzyme binding	255	2.54491	1.14261e-10	RB1, APP, SLC4A2, UBE2L3, CDC20, PREX1, HOXA9, AKT1, LONP2, PLCE1, SNRPD3, TSPYL1, PRKCH, PRKCE, PRKCD, ACSL6, ANK2, PRKCA, HDHD2, ANK1, UHMK1, AR, POR, SLPI, TEP1, VOPP1, VDAC2, CYP2E1, TP53, CFTR, BCL10, HIF1A, HACD2, HACD4, APH1A, WDR70, HLCS, ZNHIT6, STC2, PCBP2, NKX2-1, DYM, MLEC, HMOX1, TSPAN5, LYN, GSTM3, JUN, YES1, EIF2AK3, FN1, PARP14, SNW1, TH, NDUFAF7, CYP1A1, RCOR2, RCOR1, TOP2A, RYR2…	9398	388	18976	1.32702	3.95914e-07	1.64964e-08	1.61108e-08
GOTERM_MF_DIRECT	GO:0005525	GTP binding	240	2.39521	0.000103333	NUDT2, GNAT2, PIP4K2B, ARL16, GNAT1, SEPHS1, TRIM23, GBP6, ARL10, ARL11, DAPK1, ARL15, GTPBP8, GTPBP2, GTPBP1, GTPBP4, GTPBP3, RRAGA, RRAGC, RRAGD, RABL3, SUCLG2, SAR1A, RRAD, SAR1B, AGAP2, NOLC1, AGAP1, NUGGC, GSPT1, RHOT2, RRAS, INSR, RANBP17, RAB39A, RAB39B, RAB27A, RAB27B, ERAL1, GPN2, GPN1, EHD1, EHD2, GLUD1, EHD3, GLUD2, EHD4, EIF5, ARF3, HBS1L, ARF4, ARF1, GFM1, DIRAS1, DIRAS2, SRP54, OLA1…	9398	407	18976	1.19066	0.300975	0.00596751	0.00582801
GOTERM_MF_DIRECT	GO:0003779	actin binding	232	2.31537	1.27071e-11	GMFB, WIPF1, WIPF2, AVIL, WIPF3, IPP, DIXDC1, HNRNPU, MYLK, EPS8, ALKBH4, OPHN1, DAG1, MYOZ3, TNS4, TNS1, VPS18, MAP1S, LIMCH1, ACTN1, AFAP1, ACTN4, DAAM1, DAAM2, MAP1B, TLN2, PFN1, EZR, PFN2, MACF1, EPB41, FLII, TWF2, TWF1, ACTR3B, ACTR3C, EPB41L1, MICAL1, EPB41L2, MYO6, EPB41L3, STK38L, TRPM7, SPTBN1, SPTBN2, VASP, RDX, MICAL3, MYO5A, MICAL2, PARVA, PARVB, CGN, INO80, FHDC1, PTK2, ANLN, CCDC88A…	9398	343	18976	1.36572	4.403e-08	2.09667e-09	2.04766e-09
GOTERM_MF_DIRECT	GO:0045296	cadherin binding	231	2.30539	2.39882e-16	TES, RPL34, FNBP1L, F11R, CRKL, GOLGA2, GOLGA3, PCMT1, MPRIP, BSG, KDR, TRIM25, TMPO, EIF2A, ACVR1, CSNK1D, ANK3, GAPVD1, SND1, CD2AP, HCFC1, SHTN1, RPL24, TAGLN2, RPL29, PFN1, EZR, TLN1, EPHA2, MACF1, PDXDC1, TWF2, TWF1, IQGAP1, GIGYF2, LDHA, SNX1, LARP1, SNX2, SNX9, SFN, PROM1, ARGLU1, SPTBN1, SNX5, SPTBN2, VASP, JUP, RDX, PARVA, CGN, PAICS, VASN, EHD1, ANLN, PPFIBP1, HNRNPK, EHD4, EIF5, GIPC1,…	9398	320	18976	1.45758	7.69385e-13	8.14818e-14	7.95771e-14
GOTERM_MF_DIRECT	GO:0044877	macromolecular complex binding	231	2.30539	7.1577e-07	ATF1, ATF2, CNTF, TFRC, HNRNPU, MLC1, PEX26, SCAMP5, MYC, DAG1, IL12B, EPHB2, CDK5RAP2, MED1, HNF1B, PDZK1, ACTN4, MAPK8IP2, CD2AP, PSG9, MAP1B, SUCLG2, ULK1, TELO2, VPS28, STXBP3, CTBP2, BCL10, PRKCZ, SPAST, RRAS, SCAP, FADD, SPTBN1, NTSR1, XRCC6, JUP, FZD5, HOMER1, FZD4, XRCC5, INSR, MTHFR, BRAF, NPLOC4, PSMG4, STRN, GRB2, ATM, RAD18, CDKN1C, DET1, CDKN1A, CDKN1B, ARPC1B, CLTA, AP2A1, C8A, PTPR…	9398	371	18976	1.25721	0.00247707	6.04913e-05	5.90772e-05
GOTERM_MF_DIRECT	GO:0043565	sequence-specific DNA binding	230	2.29541	2.01989e-10	ATF1, EHF, SPI1, RBPJ, IKZF3, ELK1, ELK3, SOX2, SPIB, ELK4, HOXA1, SOX9, HOXA7, MEF2A, ZNF281, FOXH1, THAP1, AR, THAP9, TFAM, ZNF711, ATF5, CLOCK, ATF6, ATF3, ATF4, EPAS1, GATA4, ZNF24, HIF1A, ZBTB4, PRDM16, ZBED1, ZNF148, NKX2-5, PPARGC1A, EGR1, EGR2, FOXF2, FOXF1, NR2F1, NR1D2, NR2F2, FLI1, NR2F6, FOSL2, FOSL1, SNAI2, CSRNP1, FOXE3, CSRNP3, FOXE1, HNF4G, CTCF, GLI1, MEOX1, GLI2, HNF4A, VENTX, F…	9398	346	18976	1.34221	6.99892e-07	2.79957e-08	2.73412e-08
GOTERM_MF_DIRECT	GO:0000977	RNA polymerase II regulatory region sequence-specific DNA binding	229	2.28543	1.33872e-07	RB1, ATF1, ATF2, ZNF175, EHMT2, IKZF5, CREB3L3, ZNF846, BBX, ZNF844, TP63, MEF2A, MEF2C, ZNF705D, ZNF282, ZFP3, ZNF10, ACTN4, RUNX3, RUNX1, RFX6, HOXB8, ATF5, ATF6, ATF3, ZNF398, ATF4, CASZ1, ZBTB8A, EPAS1, ZNF391, TWIST2, ZNF20, TWIST1, GATA4, ZNF22, ZBTB5, HIF1A, ZNF25, ZBTB4, NHLH1, ZBED2, NKX2-1, ALX4, RREB1, HOXC8, ZBED4, ZNF266, EGR1, XBP1, FOXF2, FOXF1, PBX2, PBX1, FOSL2, ZBTB9, CREBRF, SN…	9398	362	18976	1.27731	0.000463758	1.40565e-05	1.37279e-05
GOTERM_MF_DIRECT	GO:0031625	ubiquitin protein ligase binding	221	2.20559	1.35673e-13	RB1, UBE2L6, UBE2L3, HERC2, UBASH3B, CHEK2, PSMD1, PRKACA, PRKACB, GABARAPL3, GABARAPL1, ARRDC1, RPL23, YOD1, SCAMP3, RRAGA, PRKAR1A, TXNIP, TRIB3, TRIB1, UBA52, TRIB2, ATF6, TP53, ABCB1, BCL10, NLK, HIF1A, GABARAP, UBE2J1, PRKAR2B, PRKAR2A, HLTF, PCBP2, SNX9, PATZ1, PPARGC1A, LYN, NGFR, JUN, XBP1, EGR2, FZD5, FZD4, XRCC5, FZD6, FZD8, ERLIN2, SPART, NPLOC4, TOLLIP, CALR, RAD18, DAZAP2, GPI, DET1,…	9398	315	18976	1.41661	4.70094e-10	3.61621e-11	3.53168e-11
GOTERM_MF_DIRECT	GO:0001227	transcriptional repressor activity, RNA polymerase II transcription regulatory region sequence-specific binding	221	2.20559	2.85762e-09	ZNF175, SPI1, MYT1L, GFI1, BACH1, BACH2, IKZF5, ELK3, MYC, ZNF846, MNX1, ZNF705D, ZNF282, ZNF281, ZNF10, OVOL1, THAP1, HOXB8, TP53, ATF3, ZNF398, ZBTB8A, ZNF391, ZNF20, GATA3, ZBTB5, ZNF25, ZBTB4, ZBTB2, PRDM16, HIVEP1, ZBED2, ZNF148, PATZ1, ZBTB7A, ZNF266, JUN, BCL11A, SNAI3, NFATC3, NR2F1, NFATC2, NR1D2, NR2F6, THAP11, ZBTB6, SNAI1, SNAI2, HOXD9, CC2D1A, ZNF134, CC2D1B, VSX2, ZNF131, ZNF491, CT…	9398	337	18976	1.32413	9.90161e-06	3.53631e-07	3.45364e-07
GOTERM_MF_DIRECT	GO:0005102	receptor binding	219	2.18563	0.0896997	APP, TRAF3IP2, SERPINE2, SERPINE1, ABCA12, GJA1, ALCAM, SCP2, TNFSF10, TRIM24, EPHB2, ICOSLG, CXADR, HLA-B, HLA-A, PDZK1, HLA-F, HLA-G, HLA-E, AR, LRPAP1, BEX1, HHLA2, ARPP19, GLG1, C3, PRDX5, TESPA1, MAP7, PPARGC1A, ABCA1, FZD1, LYN, WNT10A, YES1, TNFSF14, CADM1, FN1, LIF, FZD8, PTK2, GIPC1, TNFSF4, TNFSF9, TNFSF8, HAMP, CD22, TENM2, MSTN, HILPDA, ADM, CX3CL1, SLC6A3, PANX1, HNF4A, ENSA, RSPO2, …	9398	412	18976	1.07329	1	1	0.976905
GOTERM_MF_DIRECT	GO:0031267	small GTPase binding	212	2.11577	4.0303e-13	CYFIP2, USP6NL, NCKAP1, CYFIP1, ERRFI1, GCC2, EPS8, GOLGA4, GOLGA5, RASSF3, RASSF5, RCC1, ANKFY1, PLCE1, UNC13B, PRKCH, GAPVD1, SYTL4, UNC13D, SYTL2, DAAM1, DAAM2, KCTD13, ULK1, PFN1, RIN1, RIN2, OPTN, CDC42SE1, ADCYAP1R1, MAPKAP1, MYCBP2, IQGAP1, IQGAP3, C9ORF72, STRIP1, RAB11FIP1, MICAL1, RAB11FIP2, RAB11FIP3, RAB11FIP4, EXPH5, RAB11FIP5, ABCA1, NGFR, RABGAP1L, HACE1, RCC2, RANBP17, MICAL3, MYO…	9398	302	18976	1.41742	1.39643e-09	9.97499e-11	9.74181e-11
GOTERM_MF_DIRECT	GO:0003924	GTPase activity	212	2.11577	0.000817238	GNAT2, ARL16, GNAT1, TRIM23, GBP6, ARL10, ARL11, ARL15, ENTPD4, ENTPD7, GTPBP2, GTPBP1, GTPBP4, GTPBP3, RRAGA, RRAGC, RRAGD, RABL3, SAR1A, RRAD, SAR1B, AGAP2, AGAP1, NUGGC, GSPT1, GNG10, RHOT2, RRAS, RAB39A, RAB39B, RAB27A, RAB27B, GPN2, GPN1, ARF3, HBS1L, ARF4, ARF1, GFM1, DIRAS1, DIRAS2, SRP54, ARHGAP5, RAB22A, TUBA1C, TUBA1B, TUBA1A, NKIRAS2, RAC1, RAB8A, RAB8B, TUBB, RHOG, RRAS2, RHOH, RHOF, …	9398	365	18976	1.17277	0.941157	0.0404533	0.0395076
GOTERM_MF_DIRECT	GO:0061630	ubiquitin protein ligase activity	196	1.95609	0.0256369	TRAF3IP2, CBLB, HERC5, RNF115, HERC3, RNF114, HERC2, TRIM24, FBXO4, TRIM25, TRIM26, FBXO6, BTRC, TRIM21, TRIM22, RNF111, TRIM23, VPS18, MED1, NHLRC3, NHLRC4, MED8, RC3H1, MED6, MED7, RNF128, TRIM17, HECW2, HECW1, TRIM13, TRIM14, CBLL1, TRIM10, RNF121, MYCBP2, NEDD4L, RNF213, RNF216, RNF217, HLTF, HACE1, SIAH3, SIAH2, SIAH1, IRF2BP1, MEX3C, RAD18, LRSAM1, PPP1R11, MED18, SH3RF1, MED17, RNF157, TRI…	9398	356	18976	1.11167	1	0.510528	0.498594
GOTERM_MF_DIRECT	GO:0003713	transcription coactivator activity	185	1.84631	8.15967e-11	TCERG1, SMARCB1, MAML2, KDM1A, MAML1, WWC1, ATN1, JADE1, UBE3A, NUCKS1, PARK7, UBE2L3, PSMD9, ZXDA, ZMIZ1, ZXDC, TRIM24, TRIM25, EP300, TRIM21, ATXN7L3, TRIM22, DDX17, ABT1, MED1, SMARCC1, LMO3, DYRK1A, ARID5B, ACTN4, HCFC2, MED6, SUPT7L, MED7, HCFC1, KAT6B, MAK, KAT6A, SUB1, TRIM13, TRIM14, NUP98, NUPR1, RBCK1, MAML3, ZFPM2, KMT2E, KMT2D, CD274, ENY2, NOTCH1, SRCAP, CBFB, CTBP2, MAGED1, DHX9, CT…	9398	267	18976	1.39904	2.82732e-07	1.22927e-08	1.20054e-08
GOTERM_MF_DIRECT	GO:0003676	nucleic acid binding	185	1.84631	0.0109915	EIF4A2, EIF4A1, POGK, EIF4A3, GPATCH2, GPATCH4, DDX60L, ETS1, GPATCH8, TBK1, RAVER1, PEG10, DHX57, KHSRP, ENPP1, CMTR1, DDX17, ABT1, DDX18, HFM1, GIN1, DDX11, RECQL, RNASE4, RNASE3, LEMD3, RNASE2, RNASE1, SND1, DHX40, GPATCH11, CARHSP1, GPANK1, XRN1, DDX39B, XRN2, ZNF318, SNRNP27, PPIE, SRSF4, MATR3, PGR, SRSF5, NEIL1, SNRNP200, SRSF7, DDX6, TMEM161B, DDX5, DDX4, YTHDC2, ZCCHC9, ENDOD1, AKAP17A, …	9398	329	18976	1.13539	1	0.286358	0.279664
GOTERM_MF_DIRECT	GO:0003729	mRNA binding	176	1.75649	3.95324e-10	EIF4A1, TACO1, FMR1, EIF4A3, HDLBP, MSI1, HNRNPR, CASC3, PARK7, ADARB1, MSI2, EDC3, RPL7, ZC3H12D, ZC3H12C, ZFP36, RAVER1, MYC, PEG10, ZC3H12B, KHSRP, RAVER2, SNIP1, DENR, NUDT16, SNRNP35, RPS13, EIF2A, SRRM2, NANOS1, SRRM4, RBFOX1, AQR, RBFOX2, RBFOX3, KHNYN, RPS5, RC3H1, THOC5, ATXN2L, ARC, SLPI, ZC3H11A, RPL24, PPIE, SRSF4, SRSF5, NUP98, SRSF6, SNRPC, SRSF7, SF1, DDX6, KHDRBS1, SLBP, KHDRBS2, …	9398	255	18976	1.39361	1.3698e-06	5.26846e-08	5.1453e-08
GOTERM_MF_DIRECT	GO:0019904	protein domain specific binding	174	1.73653	1.24121e-09	PLXND1, ZFYVE9, ZMYND8, FHOD1, ATN1, DIXDC1, STMN3, IKZF1, ETS2, IKZF4, IKZF5, PPP1CC, BASP1, LAMP2, CHEK1, OSBP, CEP250, ARFIP1, PRKACA, PRKACB, TP63, SKP1, IST1, ACTN1, WNT5A, ANGEL1, FOXH1, DICER1, ACSL3, SCAMP1, GTF2F1, SRCIN1, HPCAL4, RUNX2, PIAS1, RNF41, HGS, PRKAR1A, KCTD13, STAMBP, EZR, SRSF7, KPNB1, SRSF9, SHC4, DDX6, KHDRBS1, VCP, CTBP1, STXBP1, XPA, ITPR1, ARL1, NOLC1, TWIST1, MRPL17, …	9398	254	18976	1.3832	4.30078e-06	1.59289e-07	1.55565e-07
GOTERM_MF_DIRECT	GO:0000976	transcription regulatory region sequence-specific DNA binding	172	1.71657	2.7667e-12	SPI1, GABPB2, CCNT1, GFI1, PRDM5, ZBTB20, ARID4A, ARID4B, AHR, GABPB1, ETS1, ELK1, TNF, SOX2, YY1, SOX17, CREB3L3, BASP1, CREB3L2, ZNF568, SOX6, SOX7, SOX4, TP63, SOX5, MEN1, CDK5RAP2, MEF2C, MSX2, ZNF281, FOXH1, RFX3, ARID5B, SOX11, SOX12, HNF1A, RUNX1, PIAS1, AR, DMTF1, RFX6, TBL1XR1, DDIT3, TFAM, ATF5, MZF1, ATF6, TP53, ATF3, ATF4, KMT2D, ZBTB8A, DLX2, DLX3, DLX5, GATA6, GATA4, GATA3, FOXO3, P…	9398	239	18976	1.45311	9.58653e-09	5.32591e-10	5.2014e-10
GOTERM_MF_DIRECT	GO:0005096	GTPase activator activity	169	1.68663	0.00189096	USP6NL, ERRFI1, FAM13A, ARHGAP39, ARHGAP35, RGS4, PREX2, SYDE2, ARHGAP44, RGS5, PREX1, ARHGAP42, SYNGAP1, ARHGAP40, OPHN1, RGS1, ARHGDIA, TBC1D30, TBC1D22B, RGS6, AGFG2, TBC1D10B, AGFG1, RALBP1, RALGAPA1, STARD8, RALGAPA2, TSC2, OCRL, GAPVD1, BCR, ACAP2, DEPDC1B, RALGAPB, TBC1D20, ADPRH, TBC1D24, TBC1D25, PREB, TBC1D28, RIN1, RIN2, LLGL1, TBC1D19, TBC1D9B, NPRL3, AGAP2, ARHGAP19, ARHGAP18, AGAP1,…	9398	289	18976	1.18075	0.998582	0.0789419	0.0770965
GOTERM_MF_DIRECT	GO:0004842	ubiquitin-protein transferase activity	162	1.61677	1.84757e-06	UBE2D4, UBE2D2, UBE2D3, UBE2D1, UBE2L6, CBLB, UBE3A, FBXO21, FBXO22, UBE2L3, HERC5, RNF115, HERC3, HERC2, HERC1, RNF19A, FBXO4, TRIM25, FBXO3, TRIM21, RAG1, TRIM23, FBXO9, MYLIP, AREL1, FBXW8, UBE2E3, UBE2E1, RC3H1, UBE2E2, LMO7, FBXO10, FBXO11, FBXW2, TRAIP, KLHL42, RNF41, RBX1, TRIM17, KCTD10, HECW2, HECW1, KCTD13, TRIM13, ANAPC4, RBCK1, CBLL1, CUL5, UBA7, CUL3, CUL2, CUL1, UBR4, NEDD4L, UBR3, …	9398	251	18976	1.3032	0.00638137	0.000145496	0.000142095
GOTERM_MF_DIRECT	GO:0016301	kinase activity	159	1.58683	4.62468e-07	MAPKBP1, DGKE, CERK, TRRAP, DGKA, CIB2, MYLK, EPS8, RPS6KA3, STK11, PLAU, RPS6KA2, CHEK2, NEK1, AKT1, MAP3K9, SKP2, EPHA4, PRKAB2, CDKL5, CSNK2A1, DAPK1, IPMK, DYRK1A, CASK, PRKCA, MAPK8IP2, MAPK8IP3, PRKAB1, CCNE1, PRKD3, HGS, PRKAR1A, MAK, CMPK2, PRKD1, GNE, EPHA2, CERKL, BRSK2, MAPKAP1, TXK, PIK3R3, PIK3R2, PIK3R1, GRK1, IRAK1, PRKAR2B, PRKAR2A, ABL1, PACSIN2, PACSIN3, IP6K1, PACSIN1, MARK1, I…	9398	242	18976	1.32663	0.00160117	4.10885e-05	4.0128e-05
GOTERM_MF_DIRECT	GO:0008017	microtubule binding	158	1.57685	0.00463919	TRAF3IP1, FMR1, TPGS1, GOLGA2, FNTA, CAPN6, DPYSL5, KIF5C, DPYSL2, KIF5B, CHORDC1, KIF5A, ZNF207, CHP1, KIF21A, LZTS1, CDK5RAP2, GAS2L3, MAP1S, MTUS1, VASH2, MTUS2, MID1, EML1, EML3, EML4, CLIP3, CLIP2, TIAM1, CLIP1, KATNAL1, KATNAL2, CEP57L1, KIF16B, MAP1B, SBDS, KIF20A, EZR, S100A9, MACF1, ARL3, NDRG1, GABARAP, CAMSAP1, SKA2, CAMSAP2, CNN3, SPAST, BCL2L11, KIF3B, RACGAP1, MAP2, KIF3A, MAP4, TPP…	9398	273	18976	1.16859	1	0.156066	0.152418
GOTERM_MF_DIRECT	GO:0051015	actin filament binding	153	1.52695	8.15649e-07	CYFIP1, AVIL, FHOD1, ARPC5L, SAMD14, POF1B, MPRIP, CFL2, COTL1, PLS3, PKNOX2, PLS1, GAS2L3, TPM4, TPM3, MAP1S, TPM2, ACTN1, TPM1, ACTN4, ERMN, CACNB2, SHTN1, FSCN1, TAGLN2, TLN2, EZR, TLN1, UTRN, AJUBA, VCL, MACF1, FLII, TWF2, TWF1, IQGAP1, ACTR3B, IQGAP3, CORO1B, CORO1C, CNN3, SPTA1, CNN1, ACTR3C, BLOC1S6, SCIN, MICAL1, MYO6, ABL1, ABL2, MYH14, MYH11, GAS2L1, SPTBN1, SPTBN2, MYH7B, NEBL, DSTN, M…	9398	233	18976	1.32588	0.00282223	6.7291e-05	6.5718e-05
GOTERM_MF_DIRECT	GO:0000287	magnesium ion binding	153	1.52695	1.19435e-06	ATP8A2, CERK, ATP8A1, XYLT2, CIB2, COMT, NUDT3, THG1L, RPS6KA4, RPS6KA3, STK11, RPS6KA6, RPS6KA5, RPS6KA2, RPS6KA1, NUDT19, PAPOLA, MAP3K8, NUDT16, MTPAP, PRKACA, PRKACB, GLUL, MAP3K7, PSPH, NUDT12, GEN1, ADPRHL1, ATP11C, ATP11B, ATP11A, ERN1, MSH6, MSH2, RRAGC, PPA2, MTHFD2, PPA1, ILVBL, ADPRH, SIK3, PGP, SUCLG2, SIK1, HPRT1, SIK2, TSSK2, PI4K2A, IDI1, BRSK1, PIF1, BRSK2, ARL3, STK4, NLK, STK3, …	9398	234	18976	1.32022	0.00412989	9.62427e-05	9.39928e-05
GOTERM_MF_DIRECT	GO:0005085	guanyl-nucleotide exchange factor activity	140	1.39721	0.00225918	ITSN2, DENND5B, ITSN1, RAPGEFL1, RCBTB2, THG1L, DOCK10, PREX2, DOCK11, PREX1, HERC2, HERC1, RCC1, PLCE1, FBXO8, SBF1, SBF2, SWAP70, GAPVD1, BCR, TIAM1, FRMD7, SPATA13, ELMO1, PREB, DENND6A, RIN1, RIN2, ARHGEF26, ARHGEF28, MYCBP2, KALRN, RASGRP1, C9ORF72, RASGRP3, RIC8A, ABR, RAP1A, RIC8B, TBXA2R, SLC38A9, ECT2, EIF2B5, PRPF38B, ANKRD27, EIF2B2, IQSEC2, DENND4B, ARHGEF37, IQSEC1, RCC2, ARHGEF39, I…	9398	236	18976	1.1978	0.999605	0.0879556	0.0858994
GOTERM_MF_DIRECT	GO:0061629	RNA polymerase II sequence-specific DNA binding transcription factor binding	137	1.36727	7.22241e-11	RB1, ATF2, TCERG1, SPI1, KDM1A, KEAP1, AHR, RBPJ, ETS1, ELK1, ETS2, CRKL, SOX17, EP300, GTF2I, MEF2A, MEF2C, PIAS2, RBX1, AR, KAT6B, KAT6A, DDIT3, ZFPM2, TRIB1, TRIB2, ZFPM1, TP53, ATF4, ZBTB8A, BEX1, DHX9, CTBP1, EPAS1, GATA4, PRDM13, GATA3, GATA2, STK4, HIF1A, MTDH, NEUROD1, NHLH2, NKX2-1, TP53BP1, NKX2-5, PPARGC1A, SMAD2, BBS1, CREBBP, JUN, EGR2, SMAD4, SMAD3, SETD1A, ESRRB, HMGA2, NFATC1, SMA…	9398	187	18976	1.47927	2.50257e-07	1.13753e-08	1.11094e-08
GOTERM_MF_DIRECT	GO:0038023	signaling receptor activity	136	1.35729	0.00707847	CD86, CHRM3, REG1A, ANTXR2, PVR, ICAM1, AMOT, ANPEP, BSG, EIF2D, SEC62, CMKLR1, SEC63, PAQR9, GUCY1A1, PAQR7, PAQR4, CD93, PAQR5, BTN1A1, KRT1, PAQR3, JMJD6, EDAR, PROCR, GPRIN1, APLNR, GRIA1, NOTCH2, GRIA2, NOTCH3, ADCYAP1R1, SUCNR1, NOTCH1, CUL5, TNFRSF11B, CSF2RB, FPR2, TNFRSF11A, SLC1A5, ADIPOR2, PKHD1, TMEM123, GRIN2A, KLRK1, SLAMF8, BTLA, TNFRSF17, GRIA3, RTBDN, NGFR, PRNP, FZD4, LRRN2, TNF…	9398	234	18976	1.17352	1	0.213277	0.208292
GOTERM_MF_DIRECT	GO:0003714	transcription corepressor activity	135	1.34731	2.0534e-06	RB1, TCERG1, ZNF451, ZMYND8, NAB2, ATN1, HNRNPU, NOC2L, CCND1, BASP1, RUVBL2, DPF2, TRIM22, PIAS4, TLE4, MED1, TLE3, RBFOX2, SFMBT1, LMO4, SFMBT2, FOXP3, RUNX1, PIAS1, SAP30, EID1, TBL1XR1, SRSF2, TRIB3, FLYWCH1, BCORL1, ZFPM2, ZFPM1, AJUBA, SF1, TSG101, CTBP2, CTBP1, NPAT, MIER3, MIER1, SMYD1, SCAI, WNT4, WWTR1, CREBBP, CBX4, PHF12, SIAH2, IRF2BP1, IRF2BP2, HMGA2, PARP14, TRERF1, PARP15, DRAP1, …	9398	204	18976	1.3362	0.00708977	0.000158111	0.000154415
GOTERM_MF_DIRECT	GO:0008022	protein C-terminus binding	132	1.31737	1.04527e-07	MDC1, MRE11, RAB3A, NCF2, CEP120, YEATS4, MKI67, PEX26, CDC20, PPP1CC, CEP250, EP300, VPS36, KPNA3, MAGI1, PIAS4, RBFOX1, MAP2K1, CEP135, LIG4, LMO7, ATP1B1, HPCAL4, CD2AP, HIC2, MSH2, NCL, EZR, NEIL1, OPTN, ATF4, PXK, CTBP1, EPB41, CACNA1B, BCL10, MCHR1, FBLN5, PRDX3, SDCBP, NPAT, ATXN2, ATXN1, TERT, BLOC1S2, ABL1, MAP2K7, XRCC6, SYT1, XRCC5, ZBTB16, VTA1, SIAH1, FN1, PRRC2C, FOXN3, DAB2, DLG1, …	9398	192	18976	1.38817	0.000362119	1.13183e-05	1.10537e-05
GOTERM_MF_DIRECT	GO:0005516	calmodulin binding	129	1.28743	0.000532395	MYLK2, SLC8A1, MYLK, SLC8A2, RGS4, RGS1, AKT1, SPA17, CEP97, KCNH1, CDK5RAP2, UNC13B, UNC13A, KCNH5, DAPK1, CASK, PHKA1, EEF1A1, PCP4, MAPKAPK3, EWSR1, MIP, GPRIN1, MAPKAPK2, KCNQ3, KCNQ4, MAPKAPK5, KCNQ5, DDX5, PDE1C, PDE1B, RRAD, EPB41, TPRG1L, UBR4, CACNA1C, IQGAP1, IQGAP3, CAMSAP1, SLC9A1, CAMSAP2, CNN3, CNN1, PPP3R1, CALD1, MAP2, MYO6, MYH14, KCNN1, MYH11, KCNN3, KCNN4, SPTBN1, TRPM4, NGFR, …	9398	210	18976	1.24034	0.842012	0.0275335	0.0268899
GOTERM_MF_DIRECT	GO:0042393	histone binding	125	1.2475	0.0064315	HJURP, TONSL, YEATS4, NOC2L, IPO7, IPO9, DPF1, SCMH1, DPF2, RCC1, PWWP2A, DPF3, ZNF689, KAT7, RAG1, SAMD11, TSPYL2, SMARCC1, TSPYL1, SFMBT1, PRKCB, SFMBT2, USP3, PYGO2, TBL1XR1, KAT6B, GRWD1, KAT6A, HAT1, TSPYL4, ASF1A, GLYR1, TSPYL5, KMT2D, L3MBTL3, SET, SRCAP, ANP32A, TNKS, KMT2C, BAZ2A, CD1D, MBTD1, SBNO1, SBNO2, USP51, TP53BP1, WDTC1, PHC2, PHC1, BRPF1, BRPF3, SMARCA5, INO80, PHC3, SMARCA2, M…	9398	213	18976	1.18495	1	0.198974	0.194323
GOTERM_MF_DIRECT	GO:0003712	transcription cofactor activity	112	1.11776	4.04048e-12	TCERG1, SMARCB1, TRRAP, NAB1, NAB2, JMJD1C, ZXDA, ZXDB, DPF1, ZXDC, DPF2, DPF3, EP300, KAT7, PIAS4, MED1, KDM2A, KDM2B, MED8, MED6, PIAS2, SND1, PIAS1, SAP30, MED7, TCERG1L, EWSR1, KAT6B, KAT6A, DHX9, PXN, MED12L, MTDH, NPAT, MED30, MED31, PRDM16, LPXN, CAMTA1, ZBED1, TP53BP1, PPARGC1A, PPARGC1B, AKIRIN2, AKIRIN1, CREBBP, BCL11A, FUS, PHF12, HMGA1, HMGA2, NFKB1, MED13L, CNOT2, PIR, ZNF410, PHF2, …	9398	143	18976	1.58143	1.40001e-08	7.36856e-10	7.19631e-10
GOTERM_MF_DIRECT	GO:0046983	protein dimerization activity	111	1.10778	0.00642194	APP, AHR, PYCARD, MYC, BTRC, MEF2A, HES7, ABCG8, MEF2C, MITF, HNF1A, BHLHA15, CLPX, MYCL, MYCN, CLOCK, ABCG1, ABCG2, MAX, PEF1, EPAS1, TWIST2, TWIST1, BHLHE22, HIF1A, NPAS3, NEUROD1, NEUROD2, NHLH2, NHLH1, SOHLH2, ZBED1, TPPP, MSC, ZBED4, STAT5A, STAT5B, ST13, HPS4, ID2, ID1, BHLHE40, MYF6, ID4, ID3, TCF4, TCF3, MXD1, MXD3, MYF5, MXD4, MESP2, HSP90AB1, TCF24, TCF23, HIF3A, IL10, NCOA1, NCOA2, SRE…	9398	187	18976	1.19853	1	0.198974	0.194323
GOTERM_MF_DIRECT	GO:0060090	binding, bridging	107	1.06786	0.0134384	RB1, ITSN2, OTUD4, SPI1, WWC1, ITSN1, WWC2, UBE2Z, FNTA, WWC3, CAPN3, MAGI1, MAP2K4, TICAM2, MAGI3, ADAM10, RBX1, EEF1A1, AR, DYNC1LI1, RRAGC, PPP1R3C, LOX, COL4A4, RRAGD, LETMD1, TELO2, IPPK, COX15, MAPKAP1, IQGAP1, GTF2E1, GIGYF2, SAV1, SLC9A1, BCL2L11, IRAK2, NLRP3, FADD, RAB11FIP3, PRNP, JAG1, CAV2, CAV1, TREX2, HMGA1, MICAL3, NFATC2, MAVS, DLG1, SP1, TOLLIP, BCL2, TAB3, TAB2, PSMG1, PSMG2, D…	9398	183	18976	1.1806	1	0.334994	0.327163
GOTERM_MF_DIRECT	GO:0044325	ion channel binding	105	1.0479	2.24411e-08	FMR1, SLC8A1, PYCARD, RIMS2, RIMS1, RIMS4, RIMS3, AP2M1, SCN1B, CASR, KCNH5, ACTN1, ANK2, ANK3, ACTN4, ANK1, VDAC1, KCNE1, KCNE3, CABP4, NEDD4L, ITPR2, SLC5A3, LRRC55, BAG2, SCN3B, S100A10, LYN, TRAPPC2, PRNP, YES1, HOMER1, CAV1, CHERP, DIAPH1, DLG1, ID2, FXYD1, CALM3, CALM1, FGF13, CALM2, FGF12, DPP10, YWHAE, RYR2, CNTNAP2, SNAP25, HSP90AB1, KCNC1, KCNC2, PRKCSH, LRRC38, LRRK2, FHL1, ATP2A3, ATP…	9398	144	18976	1.4723	7.77555e-05	2.50834e-06	2.4497e-06
GOTERM_MF_DIRECT	GO:0005178	integrin binding	94	0.938124	0.017446	ITGB1, APP, ITGB5, ITGB4, ITGB3, CIB2, ICAM5, HMGB1, LAMC1, F11R, FGF1, ITGAL, FGF2, CX3CL1, SLC6A4, ICAM1, ADAMTS5, TNN, KDR, ANXA7, ITGAV, ITGB6, LGALS8, CASR, CXADR, DST, SYK, ITGA3, ACTN1, ITGA2, ITGA1, ADAM11, ADAM10, NRG1, PRKCA, EMP2, GFRA1, ACTN4, NPNT, ADAM17, FRMD5, ADAM15, IL1B, COL4A3, ANGPTL3, ITGA8, MYH9, ADAM9, CD226, ITGA6, TLN2, ITGA5, LCP1, TLN1, UTRN, PPIA, ITGA9, SEMA7A, CD151…	9398	160	18976	1.18625	1	0.392535	0.383359
GOTERM_MF_DIRECT	GO:0042826	histone deacetylase binding	92	0.918164	1.18989e-05	YWHAE, TOP2A, SPI1, HSP90AB1, YWHAB, AKAP8L, CHD4, NR2E1, PRDM1, IKZF3, PHF6, GLI3, SMG5, HOXA10, CDC20, MECP2, NIPBL, CCND1, KPNA2, DACT1, NKX3-1, MEF2A, MYOCD, MEF2C, HSP90AA1, PARP1, MAGEA2B, FOXP3, HIC1, SIRT2, NCOR2, KAT2B, SFPQ, KAT2A, NCOR1, BRMS1, TAL1, TRAF6, RARA, CRY1, LCOR, SIK1, TP53, JDP2, HDAC4, BEX4, HDAC5, GCM1, CEBPB, HDAC2, HDAC3, HDAC1, SATB2, SRF, LEF1, AKAP8, TWIST1, HDAC9, …	9398	134	18976	1.38628	0.0403917	0.000841426	0.000821756
GOTERM_MF_DIRECT	GO:0017124	SH3 domain binding	88	0.878244	1.74398e-05	ERRFI1, CNTNAP1, DOCK3, WIPF1, SH3KBP1, DENND1A, WIPF3, ARHGAP1, INPPL1, FMN1, PTPN22, CBLB, ARHGAP6, MYPN, SYNGAP1, DPYSL3, SH3BGRL2, OSTF1, USP8, SGIP1, LANCL1, AFAP1, ADAM10, CYBA, CD2AP, CIT, DNM2, ADAM19, TOM1L1, ENAH, ADAM17, PLSCR1, ADAM15, PLSCR3, DNAJC6, RUFY2, PLSCR4, ADAM12, RAPGEF1, ELMO1, ELMO2, ADAM9, EVL, MAPT, SOS1, DOCK1, CRK, SHANK2, KHDRBS1, KHDRBS2, SH2D2A, DTX1, ARHGAP17, LRP…	9398	128	18976	1.38817	0.0586397	0.00116209	0.00113493
GOTERM_MF_DIRECT	GO:0035091	phosphatidylinositol binding	78	0.778443	1.00601e-05	PLEKHF2, HIP1, PITPNB, PITPNA, SNX12, SNX13, SNX10, SNX11, PIK3C2A, PITPNC1, ZCCHC14, PIK3C2B, ING2, SH3PXD2A, SH3PXD2B, SBF2, APPL2, APPL1, BCAS3, MREG, EXOC8, PARD3B, TOM1L1, TOM1L2, SLC9A3, PITPNM1, HGS, KIF16B, PARD3, PITPNM2, SGK3, MAPT, AIDA, SGK1, TLN1, PXK, ITPR1, ITPR2, ITPR3, SNX33, SNX30, SNX31, PLD2, GGA2, SNX4, GGA1, SNX29, SNX1, SNX2, GGA3, SNX27, RPS6KC1, SNX25, FCHO2, HS1BP3, SNX9…	9398	110	18976	1.43176	0.034258	0.000726216	0.00070924
GOTERM_MF_DIRECT	GO:0002020	protease binding	78	0.778443	4.54391e-05	ITGB1, CNTNAP2, GSK3B, ITGB3, SERPINE1, TNFAIP3, TNF, SLC6A3, ADAMTS4, PYCARD, PANX1, SH3PXD2A, CHL1, ADAMTSL4, CASP3, TIMP2, FLOT1, BDKRB2, TIMP3, LONP2, ITGAV, TIMP1, NFRKB, POLG, SERPINB3, SERPINB4, CCBE1, ANXA2, ITGA3, IL1R1, SLC2A13, SERPINB9, MIF, F3, SERPINB6, THAP5, STIM1, NDUFS7, KIT, TP53, CSTB, SERPINB13, DERL1, FURIN, SRI, BCL10, THBS1, MALT1, INS, DPP4, CST3, RNF139, UBC, PSAP, DVL3,…	9398	113	18976	1.39375	0.145681	0.00291568	0.00284752
GOTERM_MF_DIRECT	GO:0019900	kinase binding	75	0.748503	1.73221e-05	RB1, ERRFI1, MIDN, BTG1, DGKD, HSP90AB1, WWC1, WWC2, SLC2A1, TNFAIP3, PTPN22, PARK7, MYOM2, TTC28, PPP1R9B, LAPTM4B, SIT1, CHORDC1, WWC3, CHP1, PDE8A, STRADA, PRKCD, PPP2R5A, EMP2, RAD23A, PARP8, EEF1A1, TIAM1, CEACAM1, MYCN, ATF5, CRK, DGKH, LRRC14, CEBPA, SP100, CEBPB, CAB39, SRC, HPCA, HTT, BCL10, JAKMIP1, EGFR, JAKMIP3, AURKB, RASGRP3, JAKMIP2, PRDX3, LDHB, UBQLN1, RPS3, FLNA, PIP5K1A, MPP2, …	9398	106	18976	1.42865	0.0582557	0.00116209	0.00113493
GOTERM_MF_DIRECT	GO:0003697	single-stranded DNA binding	73	0.728543	0.00225833	SWSAP1, WDR48, MCM7, MCM8, MCM9, HMGB2, HNRNPU, NUCKS1, MCM10, SMC5, YBX1, HMGB1, SMC4, SMC2, DDX11, RAD23A, WBP11, RAD23B, TSN, RAB33B, RAD51B, MMS22L, RAD51D, MSH2, MSH3, SUB1, CRY2, DMC1, MCM3, RBMS1, MCM4, MCM5, MAPT, MCM6, MCM2, DHX9, SAMHD1, HSPD1, RAD51AP1, PURB, PURA, HNRNPDL, RNF138, PCBP2, RBBP8, PMS2, HNRNPA1, CTC1, TSNAX, MYEF2, CNBP, RPA1, RPA2, MLH1, APTX, POU4F1, LRPPRC, RAD52, POL…	9398	114	18976	1.29297	0.999604	0.0879556	0.0858994
GOTERM_MF_DIRECT	GO:0004713	protein tyrosine kinase activity	73	0.728543	0.00225833	RET, ALK, DYRK4, ITK, DYRK3, FLT1, DYRK2, AATK, TESK2, IGF1R, DSTYK, RPS6KA5, KDR, NEK1, MAP3K9, EPHB2, JAK2, JAK1, SCYL1, PDGFRB, MAP2K3, MAP2K4, EPHA4, MAP2K1, EPHA7, MAP2K2, SYK, DYRK1A, TYK2, BAZ1B, FGR, BCR, ZAP70, PKM, KIT, TYRO3, MET, EPHA2, SRC, TXK, TTBK1, EGFR, CAMKK2, ERBB3, ERBB4, ERBB2, ABL1, ABL2, FYN, MAP2K7, LYN, YES1, RYK, INSR, TNK2, BRAF, HIPK1, CLK4, HIPK3, CLK3, PTK2, CLK2, H…	9398	114	18976	1.29297	0.999604	0.0879556	0.0858994
GOTERM_MF_DIRECT	GO:0030674	protein binding, bridging	72	0.718563	0.00736007	RAB3A, COL14A1, DCAF7, RPTOR, TRIM6, PPP4R2, TRIM5, NEFH, BBS4, TRIM22, NCK1, MEN1, NDC1, VPS18, MORC3, FBXW7, ANK2, ATP1B3, ANK3, ATP1B2, ATP1B1, TIRAP, TRDN, HCFC1, DDB1, TRIM17, TNNT2, COL8A2, FSCN1, MAPT, GAS6, FKBP4, OPTN, RAPGEF4, BECN1, CUL5, SYNPO2, CUL2, CUL1, NOLC1, NMD3, COL19A1, SLC9A1, APH1A, POLD3, NCSTN, APH1B, ADAP2, TCOF1, FLRT2, FLRT3, DVL2, CNTLN, AKIRIN2, HSPA8, CBX5, CRADD, C…	9398	116	18976	1.25327	1	0.21985	0.214711
GOTERM_MF_DIRECT	GO:0047485	protein N-terminus binding	71	0.708583	0.000936355	SUV39H1, RBPJ, SLA2, RND2, SLC6A3, MECP2, PPP1CC, RASSF1, NIPBL, YWHAQ, NBN, PELP1, MEN1, EIF5AL1, EIF5A, NCOA1, SRRM2, SMARCC1, MAP2K1, PARP1, CSNK2A1, NCOA3, CSNK2A2, ALG2, TSC1, ACTN4, NCOR2, MORF4L1, MAU2, ACOX1, TBL1XR1, TRAF6, EXOC5, TP53, BIRC2, EXOC2, ARF6, EPB41, HDAC1, STXBP1, DCTN4, GLRX, LRP8, RELA, SDCBP, TERT, PDCD10, NTSR1, SMARCE1, TGFB1, KCNB1, GADD45A, TAF11, RPA2, GTF2H2, GTF2H…	9398	108	18976	1.32741	0.96107	0.0450621	0.0440087
GOTERM_MF_DIRECT	GO:0008013	beta-catenin binding	70	0.698603	5.00515e-07	PTPRT, GSK3B, CALCOCO1, CTNND2, CTNND1, CBY1, PTPRJ, RORA, ASH2L, PTPRK, LZIC, GLI3, GJA1, SALL1, SOX17, CDH2, CDH1, SUFU, RUVBL2, EP300, SOX9, BTRC, DACT1, SKP1, APC2, KDM6B, CXADR, TRPC4, CTNNBIP1, SHROOM2, AXIN2, AJAP1, CD2AP, AR, TBL1XR1, NUMB, TAX1BP3, ADNP, VCL, AMER1, AMER2, KANK1, AMER3, PXN, LEF1, PSEN1, FOXO4, FOXO3, FOXO1, MED12L, CTNNA1, DVL3, CTNNA3, CTNNA2, TBL1X, BCL9L, TCF7L2, TCF…	9398	92	18976	1.53631	0.00173278	4.33571e-05	4.23435e-05
GOTERM_MF_DIRECT	GO:0051087	chaperone binding	70	0.698603	0.00353368	APP, CDKN1B, TFRC, ATP7A, CTSC, FGB, KSR1, HLA-B, AHSA1, TSC1, CDC25A, GAK, DNAJC3, DNAJC1, DNLZ, ERP29, PTGES3L, BIRC5, DNAJC9, MAPT, TP53, CFTR, BIRC2, USP13, GRN, FICD, ATP1A3, ATP1A2, TIMM10, LRP2, HSPD1, DNAJB2, DNAJB1, BAG4, BAG5, GRPEL1, BAG2, DNAJB6, TERT, DNAJB5, DNAJB4, GRPEL2, CDC37L1, DNAJB9, HES1, BAK1, DNAJB7, FNIP1, FNIP2, SLC12A2, UBL4A, HSPA8, PRNP, SDF2L1, HSPA5, PTGES3, FN1, SY…	9398	110	18976	1.28492	0.999995	0.127544	0.124562
GOTERM_MF_DIRECT	GO:0043130	ubiquitin binding	69	0.688623	8.4586e-05	TOP2A, UBXN1, WDR48, UBXN2B, UBXN2A, FAF2, TNFAIP3, UBE2L6, CKS1B, UCHL1, DDI2, NUP62, DHX16, UBXN7, SMARCAD1, JARID2, VPS36, USP5, FBXW7, RAD23A, UCHL3, RAD23B, SIRT2, RNF168, TOM1L1, TOM1L2, HGS, CKS2, RBCK1, CUEDC1, BIRC2, VPS28, OTUB1, USP13, OTUB2, TSG101, RNF8, CXCR4, RNFT1, GGA2, DNAJB2, GGA1, GGA3, TP53INP2, UBR5, MVB12A, ASCC2, BUB3, RAE1, N4BP2, N4BP1, USP25, SMAD3, ADRM1, UBE2A, STAM, …	9398	99	18976	1.40729	0.254054	0.00514194	0.00502173
GOTERM_MF_DIRECT	GO:0004725	protein tyrosine phosphatase activity	68	0.678643	0.00790405	PTPRT, PTPRS, DUSP19, PTEN, PTPRM, PTPRJ, PTPN22, DUSP18, PTPRK, PTPN23, DUSP15, DUSP16, PTPDC1, PTPRF, CDC14A, PTPRG, CDC14B, DUSP10, UBASH3B, ACP1, DUSP4, DUSP5, DUSP2, DUSP3, DUSP1, DUSP28, DUSP8, CDC25C, DUSP9, DUSP6, CDC25A, DUSP7, CDC25B, PTP4A1, PTP4A2, PTP4A3, DNAJC6, PGP, MTMR1, MTMR2, MTMR3, MTMR4, MTMR6, TIMM50, PPP2CA, PTPRZ1, PTPMT1, PTPN1, PTPN18, RNGTT, EYA1, EYA3, EYA4, PTPN11, PT…	9398	109	18976	1.25966	1	0.232098	0.226672
GOTERM_MF_DIRECT	GO:0019903	protein phosphatase binding	66	0.658683	1.72489e-05	YWHAE, PTPRT, CDKN1B, GHR, TBK1, CDH2, PPME1, PPP6R1, PPP6R2, CDC27, PPP6R3, NEK2, IKBKE, JAK1, FCRL2, HSP90AA1, ANAPC7, ITGA1, AP3B1, GTF2F1, ANK1, KAT2A, CEACAM1, PPP1R3C, TRAF3, ANAPC4, PPARG, ANAPC5, MET, TP53, VCP, MTMR3, STX17, MVP, PXN, MTMR9, PIK3R2, PIK3R1, AMBRA1, IQGAP1, MTMR4, EGFR, HSP90B1, SNX3, MAPK8, KIF3A, ERBB2, SHOC2, STAT6, KCNN4, MAP2K7, PDLIM4, CADM4, JUP, BAD, STAT3, EIF2AK…	9398	91	18976	1.46444	0.0580171	0.00116209	0.00113493
GOTERM_MF_DIRECT	GO:0005200	structural constituent of cytoskeleton	66	0.658683	0.0214077	SYNM, HIP1, ARPC1B, YEATS4, BICD1, ACTB, LMNB2, LMNB1, ACTG1, EPB41L4B, TUBA1C, TUBB6, TUBA1B, TUBA1A, TUBB3, NEFH, SPTAN1, PLS1, DSP, ACTR3, ACTR2, TUBB, TPM1, ANK2, ANK3, TUBG1, ANK1, SPTB, KRT9, CD2AP, ACTA1, TUBB2B, TUBB2A, TLN2, CYLC2, TLN1, INA, PLEC, TUBAL3, EPB41, TUBD1, ADD3, ADD2, SPTA1, TUBA3D, LMNA, EPB41L3, CTNNA2, SPTBN1, SPTBN2, MSN, SORBS2, TUBE1, ARPC5, TUBB4A, SORBS3, KRT19, ARP…	9398	109	18976	1.22261	1	0.455078	0.44444
GOTERM_MF_DIRECT	GO:0008233	peptidase activity	63	0.628743	0.0312322	APP, PARK7, PCSK7, PCSK5, CNDP1, CNDP2, ADAMTS4, ADAMTS5, LACTB, SHH, CASP7, CASP8, CASP3, LONP2, CAPN3, CTSH, CAPN1, CTSE, CTSD, TGM2, CTSB, DESI2, MMP1, MMP3, PPP2R5C, UCHL3, MMP9, BACE1, ADAM17, PREPL, MASP1, TMPRSS5, MYRF, HM13, FGL2, KLK5, HTRA2, FURIN, ABHD5, SPG7, MALT1, ZMPSTE24, PSMB5, ADAMTS13, PSMB2, USP1, LTA4H, SEC11A, SEC11C, LMLN, USP25, CARD8, KY, KLK12, SPCS3, SPCS2, CAPN11, SPCS…	9398	105	18976	1.21149	1	0.591365	0.577541
GOTERM_MF_DIRECT	GO:0030165	PDZ domain binding	62	0.618762	0.00021182	KIF14, PTEN, F11R, SLC22A12, ERC1, SNTA1, NSF, GRID2, GPR37, MAP2K2, CXADR, PDZK1, SHISA9, SSTR2, CIT, SHISA6, TGFBR3, SLC9A3, ADAM17, ACOX1, RAPGEF2, CFTR, SLC22A4, GRIA1, NLGN1, SLC22A5, SDC2, LPAR1, PSEN1, CLCN3, CXXC4, NKD1, GNG5, CACNG3, FZD1, MPP2, FZD3, DTNA, FZD2, CADM1, PLEKHA1, FZD4, MUC17, PLEKHA2, FZD7, CRIM1, CRIPT, ATP2B4, FZD8, ARHGAP29, ATP2B3, ATP2B2, ATP2B1, GNG12, BAIAP2, ACVR2…	9398	89	18976	1.4066	0.520032	0.0116501	0.0113778
GOTERM_MF_DIRECT	GO:0019003	GDP binding	61	0.608782	2.77592e-07	RAB3B, DIRAS1, RASEF, DIRAS2, SRP54, RERG, RAB22A, RAB42, GNAT1, RAB8A, RAB8B, TRIM23, RAB2A, NME2, RRAS2, RHOA, RHOB, RAP2C, DYNC1LI1, RAB31, RAP2B, MRAS, RRAGC, RAB35, RRAGD, SUCLG2, ARL8B, RAB7A, ARF6, RAB5B, RALB, RAB5C, ARL3, GNAI3, ARL2, MIEF1, GNAI1, RAP1B, RAB21, NRAS, RAP1A, RAB40C, RRAS, GBP1, RAB4A, RAB27A, RAB27B, RAB11B, RAB10, RIT1, RAB14, RHEB, RAB12, RAB18, RAB9A, KRAS, RAB17, RHE…	9398	77	18976	1.59959	0.000961395	2.5312e-05	2.47203e-05
GOTERM_MF_DIRECT	GO:0051117	ATPase binding	59	0.588822	0.000575969	UBXN1, RAB3A, SNX10, BBC3, PEX26, FBL, RUVBL2, VCPKMT, ATP6V1E1, PELP1, SNTA1, TRPC5, ATP6V1G1, S100A1, PDE4D, TRPC1, SLC2A13, ANK2, ATP1B3, ATP1B2, ATP1B1, ANK1, AR, TMEM106B, CHMP4A, PGR, ALDOB, EZR, BRSK2, RALB, SRC, DERL1, TOR1AIP2, PSEN1, METTL21A, EGFR, TOR1AIP1, TMTC4, DNAJB1, ATXN3, NKAIN1, NCSTN, ZNHIT6, ATP6V0A2, ATP6V1G3, ATP6V0A1, ABCA1, USP25, NOP58, SDF2L1, CAV1, RDX, SYVN1, ESR1, S…	9398	86	18976	1.38523	0.864164	0.029349	0.0286629
GOTERM_MF_DIRECT	GO:0031490	chromatin DNA binding	57	0.568862	0.00167049	KDM5A, THRB, THRA, NKAP, JMJD1C, HNRNPU, MECP2, ZIC2, RUVBL2, EP300, UTY, KDM6A, KDM6B, MED1, ATRX, PAX6, ACTN4, LEMD3, RUNX2, TOX4, TOX3, MYOD1, RARA, TOX, CLOCK, CEBPA, KDM3A, CEBPB, HDAC3, NOTCH1, WBP2, DHX9, SRF, FOXO3, FOXO1, RELA, SBNO1, SBNO2, WBP2NL, HSF1, PPARGC1A, SUZ12, XBP1, CREBBP, SMAD3, KDM4D, STAT3, NR1H3, GRHL3, KLF4, BCL6, APEX1, POLE3, INSM1, OGT, BAP1, EZH2	9398	85	18976	1.35402	0.996951	0.0751719	0.0734146
GOTERM_MF_DIRECT	GO:0005546	phosphatidylinositol-4,5-bisphosphate binding	56	0.558882	0.00483585	FRMPD4, AVIL, JPH2, SH3PXD2A, ANXA8, LDLRAP1, PHLDA3, ANXA2, PLA2G4E, EXOC7, TIRAP, SYTL2, PARD3, RAB35, CHMP3, PLCB1, PFN1, EXOC1, PFN2, AMER1, AMER2, AMER3, MAPKAP1, FLII, ALOX15, TWF2, TWF1, CAPG, ASAP1, SLC9A1, SDCBP, SCIN, ADAP2, TTPA, FCHO2, KRIT1, STXBP6, KCNJ1, KCNJ2, MARK1, SYT5, GSDMC, GSN, SYT1, FZD7, OSBPL2, HIP1R, SNX21, PLEKHA4, SYT9, SNAP91, SYT7, SNX18, MYO1B, SESTD1, PICALM	9398	86	18976	1.3148	1	0.158077	0.154382
GOTERM_MF_DIRECT	GO:0001540	beta-amyloid binding	56	0.558882	0.00686881	SCARB1, CLSTN2, CLSTN3, CLSTN1, LDLRAD3, CD36, EPHB2, LDLRAP1, DLGAP3, EPHA4, COL25A1, VBP1, ITGA2, MAPK8IP2, BACE1, GPRIN1, PFDN1, IAPP, PFDN2, TLR6, TLR4, TLR2, GRIA1, GRIA2, LRPAP1, NLGN1, LRP1, CHRNA7, CACNA1B, CACNA1A, ATP1A3, FPR2, LRP8, CST3, GRIN2A, PGRMC1, CALCR, APBB2, LDLR, GRIA3, MSR1, NGFR, CD74, PRNP, TGFB2, FZD5, FZD4, INSR, LILRB2, GRIN2B, SORL1, APBA1, CHRFAM7A, ITM2B, ITM2C, PIC…	9398	87	18976	1.29968	1	0.208776	0.203895
GOTERM_MF_DIRECT	GO:0004386	helicase activity	54	0.538922	0.0115831	EIF4A2, SMARCAL1, EIF4A1, ERCC6L, MCM7, CHD9, CHD4, TTF2, CHD2, CHD1, IFIH1, DHX57, DHX15, DHX16, SMARCAD1, DDX18, UPF1, HELLS, AQR, HFM1, DDX11, ATRX, DDX51, DICER1, SUPV3L1, DHX40, DDX19A, DDX19B, SLFN11, DDX39B, RAD54L2, DNA2, SNRNP200, DDX6, SRCAP, DHX9, YTHDC2, DDX60, BRIP1, RECQL5, BTAF1, DHX33, DHX35, HLTF, DHX37, ASCC3, ERCC6L2, SMARCA5, HELZ, SMARCA1, SMARCA2, SETX, ZNFX1, ERCC6	9398	85	18976	1.28276	1	0.299519	0.292517
GOTERM_MF_DIRECT	GO:0003725	double-stranded RNA binding	53	0.528942	0.000231513	EIF4A1, HSP90AB1, TFRC, CLTC, HNRNPU, DDX60L, ADAR, ADARB1, ADARB2, ELAVL1, OASL, IFIH1, TUBA1B, DHX15, DGCR8, LRRFIP1, MBNL1, STRBP, ACTN1, RC3H1, DICER1, ILF2, MRPL44, SUPV3L1, ILF3, OAS2, SIDT1, TLR8, TLR7, TLR3, SIDT2, STAU1, DHX9, DDX21, DDX60, HSPD1, MTDH, DHX30, DHX33, NLRP6, DROSHA, ZFR2, EIF2AK2, MSN, APTX, TARBP2, YRDC, AGO3, AGO4, AGO1, AGO2, VIM, LSM14A	9398	74	18976	1.44615	0.551696	0.0125342	0.0122412
GOTERM_MF_DIRECT	GO:0001618	virus receptor activity	53	0.528942	0.00370288	CD86, ITGB1, SCARB1, ITGB5, TFRC, ITGB3, HTR2A, IDE, F11R, PVR, CLDN1, ICAM1, ANPEP, BSG, DAG1, ITGAV, ITGB6, HAVCR1, CCR5, SERPINB3, CR2, CXADR, ITGA2, RPSA, ACE2, ILF3, PLSCR1, NPC1, TYRO3, CDHR3, ITGA5, CD46, XPR1, EPHA2, CXCR4, SLC1A5, SLC7A1, EGFR, DPP4, EFNB2, EFNB3, NCAM1, LDLR, CD55, GPR15, SIVA1, MOG, CD4, AXL, CD209, CDK1, HSPA1B, HSPA1A	9398	80	18976	1.33769	0.999997	0.130923	0.127863
GOTERM_MF_DIRECT	GO:0000987	core promoter proximal region sequence-specific DNA binding	52	0.518962	9.7714e-09	ATF2, SPI1, ELL, HMGB2, AHR, YY1, YY2, SOX9, TEAD1, ZNF322, SOX5, TCF12, FOXH1, ARNT, HNF1B, PAX2, TFDP1, MTF1, ZNF516, TP53, ZNF395, UHRF1, CXXC1, TWIST1, GATA3, HIF1A, E2F1, E2F2, E2F3, MSX1, ZBTB7B, E2F7, NKX2-2, E2F8, SMAD2, TFAP2B, XBP1, SMAD3, TIPARP, ESRRB, HMGA1, FOXN4, FOXN3, FOXN2, KLF4, ELL2, TFCP2, SP1, LHX1, SP3, TCF3, MIXL1	9398	60	18976	1.74993	3.38573e-05	1.1286e-06	1.10221e-06
GOTERM_MF_DIRECT	GO:0035064	methylated histone binding	52	0.518962	0.00222485	KDM5A, PHF2, SETD5, SPIN4, PHF1, FMR1, ZMYND8, SPIN3, KDM8, NCAPG2, ING1, CHD1, RRP8, PHF8, ING5, ING2, ING3, SPIN1, PWWP2A, MORC3, MORC4, ATRX, MSL3, CDYL2, MSH6, PYGO1, MTF2, ZMYND11, KDM7A, GLYR1, KMT2E, UHRF1, CXXC1, MBTD1, RBBP5, TP53BP1, BPTF, SUZ12, CBX8, KDM4A, CBX6, CBX5, CBX4, CBX3, CBX2, LRWD1, ZZEF1, ZZZ3, PHF13, NCAPD3, MPHOSPH8, PHF19	9398	77	18976	1.36358	0.999555	0.0879556	0.0858994
GOTERM_MF_DIRECT	GO:0097110	scaffold protein binding	51	0.508982	8.72345e-05	YWHAE, PARK7, TREM1, PHF6, PANX1, IKBKB, GRM3, GJA1, CASP8, UBTF, NCK2, SCN5A, NOS1, MAP3K7, DSP, GRID2, MAP2K1, HSP90AA1, MAP2K2, SYK, CHUK, PDE4D, CIT, ATG4B, IL6ST, CRK, NLGN3, GRIA1, NLGN1, SRC, ITPR2, DLL1, ADCY5, TCOF1, PSAP, P2RY1, PLCG2, FYN, NLGN4Y, LYN, XRCC6, NLGN4X, HOMER1, CAV2, NOS3, CRIPT, ATP2B4, BRAF, BAIAP2, DLG4, VIM	9398	69	18976	1.49242	0.260869	0.00521151	0.00508968
GOTERM_MF_DIRECT	GO:1990841	promoter-specific chromatin binding	49	0.489022	0.000190314	ATF2, KDM1A, ZC3H4, GTF2B, EHMT2, NRL, HNRNPU, PRDM1, BMI1, IKZF3, GLI2, MECP2, ZNF609, NIPBL, MED1, USP3, GTF2F1, SIRT1, RBL2, RBL1, MYOD1, NUP98, TP53, ATF4, HDAC4, DDX5, FOXC1, DNMT1, HDAC2, HDAC1, DHX9, PRDM15, FOXO4, FOXO1, HSF1, E2F4, SUZ12, TCF7L2, EGR1, SMAD3, SETDB1, GADD45A, PCGF2, KLF4, WDR13, FOSL1, ERCC4, ERCC1, EZH2	9398	67	18976	1.47669	0.482891	0.0108105	0.0105578
GOTERM_MF_DIRECT	GO:0002039	p53 binding	49	0.489022	0.0036953	DAZAP2, GSK3B, SMARCB1, PPP1R13B, KDM1A, EHMT2, SETD7, EHMT1, BRCA1, TRIAP1, STK11, TRIM29, TRIM24, ZNF385B, EP300, TP63, ZNF385A, PRMT5, SIRT1, TEP1, PSME3, MAPKAPK5, TP53, USP10, HDAC1, HTT, PTTG1IP, RCHY1, HIF1A, CDKN2AIP, HSPD1, NUAK1, MUC1, SMYD2, MSX1, TP53BP1, BRD7, RFFL, BRD4, RNF20, CREBBP, CDKN2A, NTRK3, ARMC10, RFWD3, MDM2, MDM4, TAF1, TP73	9398	73	18976	1.35532	0.999997	0.130923	0.127863
GOTERM_MF_DIRECT	GO:0017018	myosin phosphatase activity	49	0.489022	0.0633309	DUSP19, PTEN, DUSP18, DUSP15, DUSP16, CDC14A, CDC14B, PPP1CB, PPP6C, PPP1CC, PPP3CC, DUSP10, DUSP4, DUSP5, DUSP2, DUSP3, PPTC7, DUSP1, SSU72, CTDSPL, DUSP28, DUSP8, DUSP9, DUSP6, DUSP7, CTDNEP1, PPM1A, PPM1B, CTDSP1, CTDSP2, PHLPP2, PHLPP1, PPM1L, PPM1N, PPM1H, PPM1K, PPM1D, PPM1E, RPAP2, PPM1F, PPP2CA, PTPMT1, EYA1, SSH2, SSH3, CPPED1, SSH1, UBLCP1, CDKN3	9398	82	18976	1.20657	1	0.906783	0.885586
GOTERM_MF_DIRECT	GO:0008092	cytoskeletal protein binding	47	0.469062	6.37649e-05	MACF1, B4GALT1, EPB41, LIN7C, SYNE3, SLC8A1, TOR1AIP1, MYPN, SYNE1, NCKIPSD, EPB41L5, EPB41L4B, EPB41L4A, EPB41L1, EPB41L2, EPB41L3, PACSIN2, PACSIN3, FLNC, PACSIN1, FARP2, FARP1, MYLIP, RPH3AL, TOR1A, DUSP3, ANXA2, NEBL, TPM1, RDX, DYRK1A, MSN, SORBS1, ANK3, FRMD3, DLG1, FRMD5, FABP3, DLG5, ABI1, ALDOC, NF2, ALDOB, PTPN4, ALDOA, CRK, PTPN3	9398	62	18976	1.53065	0.198245	0.00394545	0.00385322
GOTERM_MF_DIRECT	GO:0003684	damaged DNA binding	47	0.469062	0.00116588	DCLRE1A, FEN1, DCLRE1C, PCNA, OGG1, HMGB2, XPA, HMGB1, BRCA1, UNG, NTHL1, TDG, POLD1, RBBP8, RPS3, POLI, EP300, NBN, POLK, TP53BP1, TP63, POLH, POLQ, CREBBP, XRCC6, KDM4D, PARP1, XRCC5, PARP2, RPA1, REV1, RPA2, RAD23A, APTX, RAD23B, MSH6, DDB1, MSH2, ERCC4, APEX1, ERCC1, CRY2, SDE2, ERCC5, NEIL1, RAD18, CUL4B	9398	67	18976	1.41642	0.98244	0.0538635	0.0526044
GOTERM_MF_DIRECT	GO:0015293	symporter activity	47	0.469062	0.0459212	SLC46A3, SLC24A2, SLC22A4, SLC46A1, SLC24A4, SLC46A2, SLC24A3, SLC22A5, SLC20A1, SLC1A1, SLC1A2, SLC5A12, SLC1A3, SLC1A4, SLC1A5, SLC6A1, SLC6A20, SLC6A2, SLC4A4, SLC6A4, SLC16A6, SLC16A7, SLC17A6, SLC17A8, SLC16A9, SLC16A2, SLC36A4, SLC15A4, MFSD2A, SLC16A5, SLC38A4, SLC10A7, SLC15A2, SLC16A1, SLC6A17, SLC6A15, SLC10A3, SLC2A12, SLC6A14, MFSD12, SLC16A14, SLC16A13, SLC5A6, SLC6A6, SLC6A8, SLC28A…	9398	77	18976	1.23247	1	0.745888	0.728451
GOTERM_MF_DIRECT	GO:0004879	RNA polymerase II transcription factor activity, ligand-activated sequence-specific DNA binding	46	0.459082	2.47537e-07	RARG, THRB, THRA, NR1I2, RORC, HNF4G, RORA, AHR, RORB, PIK3R1, NR2E1, NR2C2, NR3C1, NR2C1, NR2E3, NR3C2, RXRB, RXRA, HNF4A, NKX3-1, SREBF1, VDR, STAT3, ESRRB, NR2F1, NR1H3, ARNT, NR1D2, ESRRG, NR2F2, ESR1, ESR2, NR2F6, NR4A2, NR4A1, AR, NR4A3, NR6A1, NR5A2, RARA, AHRR, RARB, PPARG, PGR, PPARA, PPARD	9398	54	18976	1.72002	0.000857349	2.31815e-05	2.26396e-05
GOTERM_MF_DIRECT	GO:0050839	cell adhesion molecule binding	45	0.449102	0.0168502	NLGN3, ITGB1, TENM1, NLGN1, TENM2, TENM3, NRXN1, ITGB3, NRXN3, CD1D, ITGAL, PVR, VSIG10, PTPRF, SDCBP, CDH1, NPTN, FGB, NTNG1, KIRREL3, DSP, NLGN4Y, SLC14A2, KIRREL2, NLGN4X, VCAM1, CXADR, JUP, CADM1, RDX, MSN, PTPN11, LILRB2, PTPRD, TJP1, NPHS1, PTK7, ADGRL1, CPE, DSG2, CD226, TGFBI, EZR, TJP3, TJP2	9398	70	18976	1.29803	1	0.381607	0.372687
GOTERM_MF_DIRECT	GO:0000149	SNARE binding	44	0.439122	0.0109486	STX12, NBAS, STX17, STX16, STXBP1, GOSR2, LRRK2, TNFAIP2, CPLX2, CPLX1, STX11, STX10, CPLX3, VTI1A, STX6, STX4, STX3, STX2, SNCA, VTI1B, SYT5, NSF, SYT4, UVRAG, SEC24B, SNAPIN, SYT2, ANKRD27, SEC24A, SYT1, KCNB1, STX7, SYT13, SYT9, SNAP91, SYT7, SYT17, VAMP7, SYT11, EXOC3, SEC24D, SEC24C, VAMP2, PICALM	9398	67	18976	1.32601	1	0.286358	0.279664
GOTERM_MF_DIRECT	GO:0046332	SMAD binding	43	0.429142	8.06613e-06	ACVRL1, USP15, DDX5, ACVR1B, TOB1, IPO7, SAV1, YY1, PURB, PURA, RANBP3L, ZMIZ1, FLNA, DROSHA, ZBTB7A, SKIL, RNF111, ACVR1, MEF2A, SMAD2, SMAD4, SMAD3, SMURF2, TCF12, FOXH1, HMGA2, TGFBR1, PML, HIPK2, TGFBR2, TGFBR3, SKI, FKBP1A, DAB2, BMP2, SNW1, COL1A2, FKBP1C, COL5A2, CTNNB1, BMPR1B, FERMT2, BMPR1A	9398	53	18976	1.63818	0.0275623	0.00060759	0.000593387
GOTERM_MF_DIRECT	GO:0019905	syntaxin binding	43	0.429142	0.00441807	SNAP25, NAPB, SNAP47, TMED10, STXBP3, STX16, STXBP4, STXBP1, SNAP23, STXBP2, CACNA1A, TXLNG, CPLX2, CPLX1, NAPG, STX10, CPLX3, GOLGA2, BLOC1S6, HECTD3, VPS52, ABL1, STX6, STXBP5, SNAP29, SYT5, ABCA1, VPS18, TMED9, SYT2, SYT1, STX7, SYT13, SYT9, SYT7, RAB11A, SYT17, TPCN1, VAMP8, TXLNA, VAMP1, VAMP2, VAMP3	9398	63	18976	1.37815	1	0.151571	0.148027
GOTERM_MF_DIRECT	GO:0001223	transcription coactivator binding	42	0.419162	2.17119e-07	ZBTB8A, CCNT2, THRB, EPAS1, ZBTB49, GATA6, SIX1, RORA, GATA3, AHR, GATA2, HIF1A, RELA, TERT, EP300, STAT6, MAP3K7, MED1, CREBBP, SMAD4, SMAD3, RPL23, NFATC1, HNF1A, TRERF1, ESR1, MED6, NFKB1, RUNX1, CIT, CDK9, AR, MED25, LHX3, HAND2, RARA, TFAM, PGR, FLYWCH1, PPARA, VGLL4, PPARD	9398	48	18976	1.76676	0.000752035	2.14948e-05	2.09923e-05
GOTERM_MF_DIRECT	GO:0030374	ligand-dependent nuclear receptor transcription coactivator activity	42	0.419162	0.0024441	ENY2, CALCOCO1, TMF1, TSG101, KDM1A, RNF4, ETS1, FGF2, ELK1, MED17, MED14, MED13, MED30, ZMIZ1, ZMIZ2, ATXN7L3, PPARGC1A, PPARGC1B, NCOA1, NCOA2, MED1, SS18, RBM14, SLC30A9, KDM4C, PRKCB, NCOA6, NCOA3, ACTN1, USP22, HMGA1, ACTN4, PPRC1, TRERF1, WDR77, CNOT6, MED24, THRAP3, CARM1, NCOA7, TACC1, CCDC62	9398	60	18976	1.41341	0.999792	0.0940977	0.091898
GOTERM_MF_DIRECT	GO:0015631	tubulin binding	42	0.419162	0.0265995	RABGAP1, GPAA1, DCTN1, GPR21, LRRK2, STMN2, BCCIP, KIF14, STMN3, STMN4, BRCA1, PHF6, NCALD, GJA1, MAP2, TPR, STMN1, DAG1, RPS3, TPPP, CDK5RAP2, PRNP, AGTPBP1, MAP1S, VBP1, DYRK1A, RITA1, TBCC, CACYBP, UNC5C, EML1, AGBL5, TTLL7, TTLL6, CLIP1, TTLL5, TTLL1, BIRC5, HDGF, TTLL12, ATF5, ALDOA	9398	66	18976	1.28492	1	0.52667	0.514358
GOTERM_MF_DIRECT	GO:0043539	protein serine/threonine kinase activator activity	41	0.409182	0.000100562	DAZAP2, SLC27A1, BMPR2, DDX3X, CAB39, CAB39L, IQGAP1, STK4, STK3, TCL1B, TCL1A, PIM1, RICTOR, MAP2K1, TGFB1, MAP2K2, ACSL1, STRADA, STRADB, ADIPOQ, DAB2IP, IGF2, PARP16, ATG13, PARP8, BMP2, DBF4, CD40LG, INCENP, RHEB, TAOK1, SPRY2, MTCP1, CALM3, BMPR1B, MAP3K13, CALM1, CALM2, BMPR1A, CDK5R1, MAP3K12	9398	53	18976	1.56199	0.294229	0.00590587	0.00576781
GOTERM_MF_DIRECT	GO:0030971	receptor tyrosine kinase binding	41	0.409182	0.0460664	SHC4, DAZAP2, SHC2, SHC3, PCNA, SHC1, CBLB, PIK3R2, CBL, TOB1, CRKL, FNTA, NCK2, NRTN, CPNE3, PLCG1, MAP3K7, YWHAG, NCK1, SOCS5, PTPN1, ANGPT4, ANGPT2, CADM4, DUSP3, NRG1, PTPN11, PTPN14, RNF41, TIAM1, PITPNM1, NRG3, GDNF, PITPNM3, PITPNM2, GFRAL, ELMO2, GAS6, TP53, CRK, EIF3A	9398	66	18976	1.25432	1	0.745888	0.728451
GOTERM_MF_DIRECT	GO:0008047	enzyme activator activity	40	0.399202	0.0581103	FAM47E-STBD1, GMFB, GTF3C4, COX17, NCAPG2, ARL1, MIA2, CXCL1, SLX4, GM2A, PSAP, FAM47E, FNIP1, GPR158, TRIM23, CYB5B, SUZ12, CTSA, DBNL, DTX3L, RFC1, EED, XRCC5, PRKCE, PRKCD, CFLAR, APOA5, DDOST, DBF4, MMP16, DAD1, MMP15, RAB3GAP2, ERCC5, CLPSL2, TAB1, SAE1, PPP1R12B, DCP1A, DCP1B	9398	65	18976	1.24256	1	0.86048	0.840365
GOTERM_MF_DIRECT	GO:0004721	phosphoprotein phosphatase activity	39	0.389222	9.1509e-06	PTPRS, PTEN, PPM1H, PPM1K, CTDSPL2, PPM1D, DUSP16, TIMM50, PPP2CA, PPP1CC, PPP4R1, DUSP10, PTPMT1, TNS3, TNS1, DUSP4, DUSP5, DUSP2, DUSP1, CTDSPL, PPP2R5A, PTPN11, PPP2R5D, PTPN12, SSH2, CDC25C, DUSP8, SSH3, DUSP9, CDC25A, DUSP6, CDC25B, SSH1, DUSP7, CTDNEP1, PPM1A, DLG1, CTDSP1, CTDSP2	9398	47	18976	1.67547	0.0312106	0.000674635	0.000658865
GOTERM_MF_DIRECT	GO:0001222	transcription corepressor binding	39	0.389222	5.32435e-05	HDAC5, HDAC3, CTBP2, CTBP1, HDAC1, PHF1, EHMT2, LEF1, EHMT1, WIZ, RORA, ETS1, STK36, SIX3, HES1, ZNF644, ZBTB7A, SUZ12, SMAD4, SMAD3, EED, ZBTB16, NEK6, PHF12, TRAPPC2B, RUNX3, ESR1, PBX1, RUNX1, PER2, PER3, BCL6, CNOT2, MTF2, CTNNB1, LCOR, HDGF, EZH2, TP73	9398	49	18976	1.60708	0.168475	0.00335434	0.00327593
GOTERM_MF_DIRECT	GO:0015297	antiporter activity	39	0.389222	0.0150048	SLC44A5, SLC25A1, SLC35B3, SLC22A6, SLC47A1, SLC35D1, SLC44A1, SLC44A2, SLC35D2, SLC1A5, CLCN3, TMEM241, SLC6A4, SLC8A2, SLC35A5, SLC35A2, SLC35A1, SLC30A9, SLC35A3, SLC35E1, SLC35E4, SLC30A5, SLC35C2, SLC35E3, SLC30A4, SLC25A16, LETM1, SLC7A5, CLCN6, SLC25A15, CLCN5, SLC7A6, CLCN4, SLC7A8, SLC7A9, SLC25A19, SLC25A30, SLC25A10, SLC35E2B	9398	59	18976	1.33469	1	0.361123	0.352681
GOTERM_MF_DIRECT	GO:0003774	motor activity	39	0.389222	0.0555485	ACAA2, KIF3A, KIF5A, MYO6, MYO18A, MYH14, KIF1C, MYH11, KIF3C, KIF1A, DYNC2H1, MYH7B, MYO10, MYO5A, KIF23, KIF7, MYO9A, MYO19, KIF27, MYO16, MYO1D, MYH1, MYH2, MYO1B, KIF18B, MYO1C, KIF2A, MYO3B, MYO1A, KIF26A, MYO5B, KIF26B, MYO3A, MYH9, PIN1, KIF2C, KIF20A, MYO1H, MYO1F	9398	63	18976	1.24995	1	0.826076	0.806765
GOTERM_MF_DIRECT	GO:0003743	translation initiation factor activity	39	0.389222	0.0727121	EIF4A2, EIF4A1, EIF4E3, RRN3, EIF1AD, EIF4H, EIF4EBP2, EIF2D, DENR, EIF2B1, EIF4E, EIF4B, EIF2A, MCTS1, EIF2B5, EIF5B, EIF2B2, BRF1, EIF1AX, EIF2AK3, EIF2S2, EIF1, EIF3M, EIF2S3, EIF5, AGO3, EIF3L, EIF4E1B, AGO1, AGO2, EIF3J, EIF3F, EIF3C, EIF4E2, EIF3D, EIF3A, EIF4G2, EIF3B, EIF4G1	9398	64	18976	1.23042	1	0.984169	0.961163
GOTERM_MF_DIRECT	GO:0008134	transcription factor binding	39	0.389222	0.0932627	NFAT5, DDX3X, KDM1A, NAB1, NAB2, HMGB2, FHL2, KEAP1, ARRB1, RNF4, MED12L, IFI16, SUMO1, PPP1R13L, C1QBP, SUFU, PIM1, SAP18, APBB2, PPARGC1A, JUNB, PPARGC1B, JUN, UBE2I, NFATC3, NFATC2, NFATC1, WWP2, PPRC1, MEIS2, PAX2, SIRT2, NFKBIA, TFCP2, MDFIC, TFDP2, DDIT3, DRG1, FOSB	9398	65	18976	1.21149	1	1	0.976905
GOTERM_MF_DIRECT	GO:0003678	DNA helicase activity	38	0.379242	0.0529518	PIF1, ERCC6L, MRE11, DDX3X, MCM7, CHD9, MCM8, DHX9, MCM9, CHD4, CHD2, CHD1, RAD54B, DHX30, BRIP1, WRN, RECQL5, RUVBL2, G3BP1, SMARCAD1, RTEL1-TNFRSF6B, XRCC6, HFM1, XRCC5, DDX11, ATRX, RECQL, SETX, SUPV3L1, RAD50, SUB1, MCM3, MCM4, MCM5, MCM6, RAD54L2, DNA2, MCM2	9398	61	18976	1.25783	1	0.826076	0.806765
GOTERM_MF_DIRECT	GO:0004722	protein serine/threonine phosphatase activity	38	0.379242	0.0902295	PHLPP2, MTMR3, PHLPP1, PPM1L, PPM1N, LRRK2, PTEN, PPM1K, CTDSPL2, MTMR4, PPM1D, PPM1E, MTMR6, LRRC2, CDC14A, PPM1F, TIMM50, CDC14B, PPP2CA, PPP1CB, PPP6C, PPP1CC, PPP2R1A, PPTC7, DUSP1, CTDSPL, LRRC40, CTDNEP1, FIG4, PPM1A, PPM1B, PDP2, PPP1R3C, UBLCP1, PPA2, CTDSP2, TAB1, CDKN3	9398	63	18976	1.2179	1	1	0.976905
GOTERM_MF_DIRECT	GO:1990756	protein binding, bridging involved in substrate recognition for ubiquitination	37	0.369261	0.0183814	DET1, SUV39H2, PEF1, KLHL15, KEAP1, FBXO45, AMBRA1, HERPUD1, FBXO42, ANKRD9, FZR1, SH3BGRL, FBXO4, FBXO3, FEM1C, VHL, BTRC, DCAF12, FBXO9, PCMTD1, KLHDC10, SKP1, KLHDC2, ARRDC4, KLHDC3, KLHL25, FEM1A, FEM1B, ARRDC1, FBXW7, KLHL3, TRPC4AP, WDR77, SMAD7, SPSB1, APPBP2, FBXL2	9398	56	18976	1.33408	1	0.403111	0.393687
GOTERM_MF_DIRECT	GO:0070888	E-box binding	37	0.369261	0.0669549	MAX, HDAC1, TWIST1, GATA3, AHR, BHLHE22, ASCL1, HIF1A, ASCL2, NEUROD1, SCRT2, NEUROD2, MYC, ATOH8, HES1, PRMT5, TCF15, TCF12, MITF, BHLHA15, SREBF2, ZEB1, TFAP4, TAL1, MYOD1, HAND2, BHLHE40, MYF6, SNAI1, CRY1, SNAI2, TCF4, PPARG, TCF3, CLOCK, NEUROG2, MYF5	9398	60	18976	1.24514	1	0.936919	0.915017
GOTERM_MF_DIRECT	GO:0004896	cytokine receptor activity	36	0.359281	0.0476606	IL23R, EBI3, MPL, IL20RB, IL5RA, CSF2RB, IL22RA2, IL27RA, GHR, LEPR, IL12B, IL12RB1, IL6R, IL12RB2, IL13RA1, IFNAR2, CD74, IL15RA, IL4R, FZD4, IFNGR1, IL10RB, IL10RA, IFNGR2, LIFR, IFNLR1, OSMR, F3, PRLR, EPOR, IL2RB, IL6ST, IL7R, CD44, CRLF1, IFNAR1	9398	57	18976	1.27525	1	0.768112	0.750156
GOTERM_MF_DIRECT	GO:0005080	protein kinase C binding	36	0.359281	0.0639933	TOP2A, HDAC5, UGT1A10, SDC4, IRS1, PRKCSH, SRC, ITGB3, TWF2, ADD3, HDAC9, ADCY6, PARD6B, HINT1, GRK5, C1QBP, TDG, ABL1, DACT3, FLNA, ITGAV, PDLIM5, YWHAG, DACT1, DSP, PRKCB, AVPR1A, TIRAP, NELL1, CCDC88A, MARCKS, KIAA1614, SRSF2, ADAM9, PRKD2, PRKD1	9398	58	18976	1.25327	1	0.908758	0.887514
GOTERM_MF_DIRECT	GO:0015485	cholesterol binding	35	0.349301	0.0609772	GRAMD1C, GRAMD1B, OSBPL10, SCP2, ANXA6, SLC38A9, PROM1, GPR155, PROM2, ABCA1, OSBPL8, STARD3, OSBPL7, STARD4, OSBPL6, STARD5, CAV1, PTCH1, OSBPL3, OSBPL2, NR1H3, APOC3, SYP, ERLIN2, APOA5, NPC1, STAR, SOAT1, SIDT1, VDAC2, VDAC1, OSBPL1A, ABCG1, NFE2L1, OSBP2	9398	56	18976	1.26197	1	0.881898	0.861282
GOTERM_MF_DIRECT	GO:0032266	phosphatidylinositol-3-phosphate binding	34	0.339321	0.00182851	HIP1, WDR45B, DENND1A, SNX12, SNX13, ZFYVE28, SNX3, SNX4, JPH2, ZFYVE26, SNX27, SH3PXD2A, SAP30L, SH3PXD2B, PLEK2, VPS36, BBS5, PHLDA3, PLA2G4E, DAB2IP, PLEKHA5, PLA2G4A, SNX24, VPS13B, SNX21, PLEKHA4, WIPI2, SESTD1, KIF16B, PARD3, ATG2A, LANCL2, TECPR1, ATG2B	9398	46	18976	1.49242	0.998238	0.0789419	0.0770965
GOTERM_MF_DIRECT	GO:0030544	Hsp70 protein binding	34	0.339321	0.0206339	CDKN1B, FICD, TFRC, FGF1, METTL21A, DNAJB2, SPN, BAG6, DNAJB1, DNAJB6, NUP62, RPS3, DNAJB9, DNAJB7, SNCA, GPR37, SGTB, ST13, DNAJB12, TSC1, DNAJB14, IQCG, DNAJC18, ERN1, DNAJA1, TTC4, DNAJC10, DNAJA2, CYP1A1, CDK1, BAX, MVD, CYP2E1, DNAJC8	9398	51	18976	1.3461	1	0.441337	0.43102
GOTERM_MF_DIRECT	GO:0019894	kinesin binding	33	0.329341	0.00773017	CLSTN2, KCNC1, CLSTN3, CLSTN1, LRP8, ACTB, KLC2, ATCAY, AP1G1, KIF3A, KIF5A, KIF1B, FAM83D, DISC1, NEFH, SYBU, SNCA, SPAG9, ARHGEF10, TOR1A, NEK6, AP1AR, TOR1B, MAPK8IP2, MAPK8IP3, KTN1, SHTN1, KIF18B, DLG4, PRC1, CROCC, PLEKHM2, DCP1A	9398	47	18976	1.4177	1	0.228932	0.22358
GOTERM_MF_DIRECT	GO:0001784	phosphotyrosine binding	33	0.329341	0.012274	SHC3, SHC1, IRS1, PIK3R3, CBLB, PIK3R2, PIK3R1, CBL, SHB, SAMSN1, CRKL, SHE, SOCS3, GRAP2, SH3BP2, PLCG2, ABL1, NCK2, MAPK1, ABL2, LDLRAP1, YES1, SYK, SH2D3A, PTPN11, VAV2, FGR, ZAP70, RASA1, GRB2, PFN1, CRK, PTPN3	9398	48	18976	1.38817	1	0.312717	0.305407
GOTERM_MF_DIRECT	GO:0004519	endonuclease activity	33	0.329341	0.0971163	FEN1, ANKLE1, DCLRE1C, OGG1, ENDOD1, ZC3H12C, PGBD5, EXO1, NTHL1, PPP1R8, G3BP1, RBBP8, PMS2, PELO, N4BP2, RAG1, GEN1, DIS3, APEX2, RNASE4, RNASE3, EXOG, RNASE2, RNASE1, TSN, SND1, MRPL44, LAS1L, ERCC4, APEX1, ERCC1, ERCC5, DNASE1L1	9398	54	18976	1.23393	1	1	0.976905
GOTERM_MF_DIRECT	GO:0005109	frizzled binding	32	0.319361	0.000269314	APP, WNT2B, WNT8A, LRP6, SDCBP, WNT6, ZNRF3, DVL2, DVL3, RSPO3, TMED2, WNT1, WNT3, CTHRC1, WNT4, FZD1, WNT10A, WNT5B, RYK, WNT3A, FZD7, WNT7B, WNT5A, WNT9B, WNT7A, WNT9A, WNT16, SFRP1, BAMBI, DLG4, CCDC88C, ROR2	9398	40	18976	1.61532	0.606745	0.0143565	0.0140209
GOTERM_MF_DIRECT	GO:0016922	ligand-dependent nuclear receptor binding	32	0.319361	0.00393533	NR1I2, CRX, BAZ2A, HIF1A, RXRA, NRIP1, TRIM24, EP300, PPARGC1A, NCOA1, SMARCE1, NCOA2, TCF7L2, MED1, BCAS3, SLC30A9, SMAD3, NCOA3, ACTN4, PROX1, ARID1A, SIRT1, NCOR1, SNW1, MYOD1, CRY2, CRY1, CTNNB1, NCOA7, TACC1, TACC2, TAF1	9398	44	18976	1.46847	0.999999	0.137736	0.134517
GOTERM_MF_DIRECT	GO:0030276	clathrin binding	32	0.319361	0.0066864	HIP1, LRRK2, PIK3C2A, CLINT1, NCALD, LDLRAP1, SYT5, SYT4, TRPC5, SYT2, SYT1, HIP1R, AP1B1, SCLT1, AP2B1, SYT13, SYT9, AP4B1, AP3B2, SNAP91, SYT7, SYT17, EPN2, GAK, TOM1L1, TOM1L2, AFTPH, DNAJC6, SYT11, ENTHD1, SMAP1, PICALM	9398	45	18976	1.43584	1	0.20503	0.200237
GOTERM_MF_DIRECT	GO:0016874	ligase activity	32	0.319361	0.0703678	UBE3C, UBE3A, BRCA1, DTX3, UBE3B, ACACA, HERC5, UCHL1, HECTD3, TRIM25, LRIG3, BTRC, MCCC2, SMURF1, ACSL1, ACSL6, MIB2, LIG4, WWP2, ACSL3, MIB1, TTLL6, ITCH, SUCLA2, TTLL1, HECW1, PCCB, MDM2, LNX1, SUCLG2, TTLL12, GCLM	9398	51	18976	1.26692	1	0.956175	0.933823
GOTERM_MF_DIRECT	GO:0035591	signaling adaptor activity	31	0.309381	0.0230973	KHDRBS1, DDX3X, FMR1, SLA2, CRKL, EPS8, NLRP6, BLNK, NCK2, NLRP3, IKBKG, LDLRAP1, SH2B3, PAG1, NCK1, FCRL2, HOMER1, RIPK2, STAT3, DAB2IP, GAB1, GAB3, MPP7, MAVS, AIM2, ABI2, CAPRIN1, ABI1, SARM1, CRK, CDC42SE2	9398	46	18976	1.36073	1	0.471914	0.460882
GOTERM_MF_DIRECT	GO:0019955	cytokine binding	31	0.309381	0.0340099	NRP1, NRP2, IL23R, EBI3, CXCR4, IL5RA, TNFRSF11A, PARK7, IL27RA, GHR, LEPR, IL12B, IL12RB1, GBP1, IL6R, IL12RB2, IL13RA1, IFNAR2, CD74, FZD4, IFNGR1, TNFRSF9, NOG, BGN, LIFR, OSMR, PRLR, KIT, IL6ST, CRLF1, IFNAR1	9398	47	18976	1.33178	1	0.623514	0.608939
GOTERM_MF_DIRECT	GO:0003727	single-stranded RNA binding	31	0.309381	0.0340099	PIWIL1, DLX2, DHX9, HNRNPU, DDX60L, ADARB2, DDX60, IFIH1, EXOSC10, RBM7, HNRNPA1, CBX8, CBX6, AQR, CBX4, ZFR2, CNBP, STRBP, DDX11, A1CF, JMJD6, ILF3, AGO3, AGO4, AGO1, HNRNPF, AGO2, TLR8, TLR7, SNRPC, LSM14A	9398	47	18976	1.33178	1	0.623514	0.608939
GOTERM_MF_DIRECT	GO:0042169	SH2 domain binding	30	0.299401	0.00478985	KHDRBS1, KHDRBS2, IRS1, SRC, CTR9, INPPL1, ARHGAP5, NLK, GHR, SIT1, SH3PXD2B, NUP62, BLNK, DAG1, ABL1, JAK2, PAG1, SYK, SIGLEC10, AFAP1, LILRB1, SYP, LAX1, SHCBP1, PTK2, LAT2, CCDC88A, DLC1, KIT, CRK	9398	41	18976	1.47743	1	0.158065	0.15437
GOTERM_MF_DIRECT	GO:0019888	protein phosphatase regulator activity	29	0.289421	0.00104821	PPP1R15A, PPP1R15B, SET, PPP2R2A, ARPP19, PPP4R1, PPP2R1B, PPP4R2, PPME1, PPP2R1A, PPP6R1, PPP2R5E, PPP6R2, GNA12, ENSA, PPP6R3, SHOC2, PPP1R16B, IGBP1, PPP1R16A, PPP2R5A, EIF2AK2, PPP2R5D, PPP2R3A, PPP2R5C, PPP2R2C, PPP2R2B, PPP1R3B, PPP2R2D	9398	37	18976	1.58258	0.973588	0.049754	0.0485909
GOTERM_MF_DIRECT	GO:0004860	protein kinase inhibitor activity	29	0.289421	0.00210426	CDKN1C, CDKN1A, CDKN1B, ITPRIP, GMFB, YWHAB, DUSP19, GSKIP, SOCS3, SOCS1, DEPTOR, CAMK2N1, CHORDC1, MBIP, SH3BP5, CHP1, NCK1, SNCA, HEXIM1, NPM1, SPRY4, PARVA, DNAJC3, WNK1, AKT1S1, TRIB3, SMCR8, TRIB1, TRIB2	9398	38	18976	1.54093	0.999324	0.0868008	0.0847716
GOTERM_MF_DIRECT	GO:0051539	4 iron, 4 sulfur cluster binding	29	0.289421	0.0814072	ISCA2, PRIM2, IREB2, LIAS, NUBP1, NUBP2, BRIP1, NTHL1, PPAT, POLD1, TYW1, EXO5, RTEL1-TNFRSF6B, RSAD2, NUBPL, DDX11, RSAD1, CDKAL1, POLA1, NDUFS7, DPYD, NDUFS2, NDUFS1, ACO1, DNA2, ACO2, CIAPIN1, ABCE1, MOCS1	9398	46	18976	1.27294	1	1	0.976905
GOTERM_MF_DIRECT	GO:0043021	ribonucleoprotein complex binding	28	0.279441	0.000768799	RNASEL, DDX5, RPLP1, EIF4A3, SRP54, HNRNPU, PHF6, TIMM50, PQBP1, SMG6, IFIH1, PES1, DDX17, PRMT5, PRMT7, CBX5, SECISBP2L, SECISBP2, WDR12, CKAP5, UHMK1, BOP1, ITCH, GEMIN4, MDM2, CD2BP2, PRPF31, EZH2	9398	35	18976	1.61532	0.930395	0.0386071	0.0377046
GOTERM_MF_DIRECT	GO:0001221	transcription cofactor binding	28	0.279441	0.00318274	CTBP2, CTBP1, TWIST1, RORA, CHD4, CTCF, GATA2, FOXO3, RXRA, MYC, EP300, SREBF1, UBE2I, CBX3, HMGA1, HNF1B, PAX6, FOS, BAIAP2, ESR1, PBX1, NR5A2, ZNF618, SP1, HAND1, CTNNB1, PPARG, NFE2L2	9398	37	18976	1.52801	0.999984	0.118583	0.115811
GOTERM_MF_DIRECT	GO:0051219	phosphoprotein binding	28	0.279441	0.00582992	RB1, YWHAE, PRKCSH, YWHAB, EPB41, SRC, ARR3, PHF6, TBK1, UBASH3B, SFN, SNCA, MEN1, LYN, BBS1, CBX4, APTX, MID1, IGF2R, MTOR, TOX3, RRAGA, TBL2, THRAP3, GPRIN1, PIN1, FKBP4, PAFAH1B1	9398	38	18976	1.4878	1	0.184046	0.179744
GOTERM_MF_DIRECT	GO:0048156	tau protein binding	28	0.279441	0.0555027	BRSK1, GSK3B, BRSK2, GSK3A, PRKAA1, HSP90AB1, ROCK1, ROCK2, DCTN1, AATF, TTBK1, ACTB, PPP2CA, BAG2, MAP2, EP300, FYN, MARK2, SNCA, MARK1, SMAD2, HSP90AA1, DYRK1A, S100B, TAOK1, PIN1, FKBP4, PICALM	9398	43	18976	1.3148	1	0.826076	0.806765
GOTERM_MF_DIRECT	GO:0015459	potassium channel regulator activity	28	0.279441	0.0555027	DPP10, YWHAE, KCNE1, KCNE3, AMIGO1, NEDD4L, PRKCZ, ARPP19, SLC5A3, KCNV1, SUMO1, KCNMB1, CHORDC1, FLNA, CHP1, DRD2, DRD4, KCNIP1, KCNIP3, KCNAB1, ABCC9, KCNAB2, DLG1, KCNS1, C8ORF44-SGK3, KCNS3, SGK3, SGK1	9398	43	18976	1.3148	1	0.826076	0.806765
GOTERM_MF_DIRECT	GO:0048487	beta-tubulin binding	28	0.279441	0.0555027	B4GALT1, HTT, SLC6A2, GABARAP, IFT74, GJA1, SPAST, RACGAP1, EMD, BBS4, CCT5, APPL1, NDEL1, BCAS3, GABARAPL1, MAP1S, TBCD, LRPPRC, EML4, TTLL7, VAPB, SYT11, TAOK1, ADNP, FGF13, ARL8A, CDK5R1, ARL8B	9398	43	18976	1.3148	1	0.826076	0.806765
GOTERM_MF_DIRECT	GO:0051879	Hsp90 protein binding	28	0.279441	0.0771731	AHR, NR3C1, HIF1A, NUP62, CHORDC1, HSF1, KDR, RPS3, GBP1, UNC45A, SLC12A2, UNC45B, KSR1, CSNK2A1, PTGES3, EIF2AK3, TSC2, AHSA1, TSC1, ERN1, TTC4, CYP1A1, PTGES3L, CYP2E1, MAPT, FKBP6, TELO2, KPNB1	9398	44	18976	1.28492	1	1	0.976905
GOTERM_MF_DIRECT	GO:0008138	protein tyrosine/serine/threonine phosphatase activity	28	0.279441	0.0771731	MTMR2, MTMR3, DUSP19, PTEN, DUSP18, DUSP15, PTPDC1, CDC14A, PPM1F, CDC14B, PTPMT1, SBF1, DUSP5, RNGTT, DUSP3, DUSP1, STYX, DUSP28, SSH2, SSH3, DUSP9, DUSP6, SSH1, DUSP7, PTP4A1, PTP4A2, PTP4A3, CDKN3	9398	44	18976	1.28492	1	1	0.976905
GOTERM_MF_DIRECT	GO:0005154	epidermal growth factor receptor binding	27	0.269461	0.00477329	ARF4, HIP1, SHC1, TGFA, SNX4, ATXN2, SNX1, EFEMP1, SNX2, ERBB4, FAM83B, SOCS5, VAV3, EGF, TNK2, EREG, VAV2, BTC, CCDC88A, FER, EPGN, PLSCR1, GRB2, ITGA5, SOS1, MS4A1, HBEGF	9398	36	18976	1.51436	1	0.158065	0.15437
GOTERM_MF_DIRECT	GO:0061631	ubiquitin conjugating enzyme activity	27	0.269461	0.00853276	UBE2D4, UBE2D2, UBE2D3, UBE2D1, UBE2L6, UBE2Z, UBE2J1, UBE2L3, UBE2Q1, UBE2Q2, UBE2H, UBE2B, UBE2C, AKTIP, UBE2E3, UBE2E1, UBE2QL1, UBE2E2, UBE2G1, UBE2A, UBE2G2, UBE2W, UBE2R2, UBE2U, UBE2N, UBE2K, TAF1	9398	37	18976	1.47344	1	0.244347	0.238635
GOTERM_MF_DIRECT	GO:0051020	GTPase binding	27	0.269461	0.00853276	BECN1, CLTA, AMBRA1, YBX1, FNBP1L, MYL12A, RASIP1, GOLGA4, FLNA, RABAC1, SPTBN1, HSP90AA1, BNIP3, RAB3IP, ATG14, POU4F1, AIMP1, RRAGC, ATG16L1, GNB2, RASA1, GNB1, RRAGD, PREB, ULK1, LAMTOR1, LCP1	9398	37	18976	1.47344	1	0.244347	0.238635
GOTERM_MF_DIRECT	GO:0005484	SNAP receptor activity	27	0.269461	0.0230364	SNAP25, SNAP47, STX12, STX17, STX16, GOSR2, SNAP23, STX18, GOSR1, STX11, STX10, VTI1A, STX6, STX4, STX3, STX2, YKT6, SNAP29, VTI1B, STX7, BET1L, VAMP8, VAMP7, VAMP1, SEC22A, VAMP2, VAMP3	9398	39	18976	1.39788	1	0.471914	0.460882
GOTERM_MF_DIRECT	GO:0008094	DNA-dependent ATPase activity	27	0.269461	0.0230364	TOP2A, SMARCAL1, TTF2, BTAF1, RBBP4, HLTF, MYO18A, SMARCAD1, BPTF, RFC3, XRCC6, XRCC5, XRCC2, DDX11, XRCC3, SMARCA5, INO80, SMARCA1, SMARCA2, RAD51B, MSH6, RAD51D, RAD51, MSH2, MSH3, DMC1, ERCC6	9398	39	18976	1.39788	1	0.471914	0.460882
GOTERM_MF_DIRECT	GO:0019838	growth factor binding	27	0.269461	0.0352053	NRP1, NRP2, FLT1, BMPR2, HTRA1, ACVR1B, GHR, SDCBP, ACVR1C, ERBB3, ERBB2, KDR, FGFBP3, RHBDF1, PDGFRB, PDGFRA, EPHA7, FGFBP1, EPHA8, LIFR, OSMR, ACVR2B, TGFBR1, ACVR2A, KIT, IL6ST, EPHA2	9398	40	18976	1.36293	1	0.635882	0.621017
GOTERM_MF_DIRECT	GO:0019787	ubiquitin-like protein transferase activity	26	0.259481	0.000870338	UBE2D4, RNF14, UBE2D2, UBE2D3, UBE2D1, UBE2L6, UBE2L3, RNF139, ARIH1, UBE2F, UBL4A, UBE2H, UBE2I, UBE2B, UBE2C, UBE2E3, ATG10, UBE2E1, UBE2E2, UBE2G1, UBE2A, ITCH, ATG16L1, UBE2U, UBE2N, KRAS	9398	32	18976	1.64056	0.951054	0.0424749	0.041482
GOTERM_MF_DIRECT	GO:0097718	disordered domain specific binding	26	0.259481	0.031863	RB1, HSP90AB1, KCNA1, CLTC, KEAP1, GJA5, FYN, AP2M1, SMAD2, DFFB, RRM1, HSP90AA1, PPIL1, CDKN2A, NCOA3, FN1, MDM2, CTNNB1, CALM3, EZR, CALM1, CALM2, GAPDH, TP53, BCL2L2, HSPA1A	9398	38	18976	1.38153	1	0.600029	0.586002
GOTERM_MF_DIRECT	GO:0030295	protein kinase activator activity	26	0.259481	0.0683237	CAB39, RPLP1, DUSP19, AGAP2, RPTOR, STK11, MAP3K20, PDE8A, MARK2, NEK9, MAP2K1, STRADA, MAPK8IP2, MOB3B, MOB3A, MOB1B, TOM1L1, MOB1A, MOB3C, GPRC5B, GPRC5A, PIK3CA, WNK1, RHEB, FGF13, CDK5R1	9398	40	18976	1.31245	1	0.936919	0.915017
GOTERM_MF_DIRECT	GO:0015171	amino acid transmembrane transporter activity	26	0.259481	0.0944599	SLC22A4, SLC43A2, SLC43A1, SLC7A14, SLC1A4, SLC1A5, SLC6A20, SLC7A1, SLC7A2, SLC38A7, SLC38A9, SLC16A2, SLC38A2, SLC36A4, SLC38A5, SLC38A4, SLC36A1, SLC38A1, SLC6A15, SLC6A14, SLC16A10, SLC6A6, SLC7A5, SLC7A6, SLC7A8, SLC25A13	9398	41	18976	1.28044	1	1	0.976905
GOTERM_MF_DIRECT	GO:0046875	ephrin receptor binding	25	0.249501	0.00139149	APP, SHC1, SRC, EFNA5, CBL, PIK3CG, EFNB2, EFNB1, SDCBP, EFNB3, SIPA1L1, ABL1, FYN, ANKS1A, ANKS1B, NCK1, LYN, PTPN1, EPHA4, EPHA7, EFNA1, EFNA3, GRB2, CRK, CDK5R1	9398	31	18976	1.62835	0.991972	0.0634407	0.0619577
GOTERM_MF_DIRECT	GO:0016538	cyclin-dependent protein serine/threonine kinase regulator activity	25	0.249501	0.00295493	CCNK, CCNT2, CCNJ, CCNT1, CCNI, CCNF, CCNC, CKS1B, CCNB2, CCND3, CCNB1, CCND2, CCND1, CCNL2, CCNL1, CCNA2, CCNA1, CCNE2, CCNY, CCNE1, CDK4, CCNG2, CCNG1, CCNI2, CCNJL	9398	32	18976	1.57746	0.999965	0.111292	0.10869
GOTERM_MF_DIRECT	GO:0071889	14-3-3 protein binding	25	0.249501	0.0104457	SYNPO2, FOXK1, ARRB2, PRKCZ, ZFP36L1, RPTOR, ZFP36, YWHAQ, NEK1, AKT1, RBM7, TBC1D22B, PPP1R12A, KSR1, BAD, PRKCE, DAB2IP, NFATC2, HLA-F, ESR1, DDIT4, TMCC3, SIK1, PI4KB, TP53	9398	34	18976	1.48467	1	0.277494	0.271007
GOTERM_MF_DIRECT	GO:0003899	DNA-directed 5'-3' RNA polymerase activity	25	0.249501	0.0637093	CRCP, RPAP1, POLR2B, POLR2C, POLR2D, POLR2E, POLR2F, POLR2I, POLR2J, POLR2K, POLR2L, POLR2M, POLR2J3, POLRMT, POLR3A, MED21, POLR1B, POLR3D, MED20, POLR1C, POLR1D, POLR3F, POLR3G, POLR3H, POLR3K	9398	38	18976	1.32839	1	0.908447	0.88721
GOTERM_MF_DIRECT	GO:0035198	miRNA binding	25	0.249501	0.0894446	TRIM71, FMR1, DDX21, YBX1, ELAVL1, SOX2, SOCS3, ZC3H7B, KCNQ1OT1, HNRNPA1, SOX4, RBM10, PNPT1, RC3H1, PUM1, NEAT1, TARBP2, LIN28A, AGO3, AGO4, AGO1, AGO2, HNRNPA2B1, MATR3, GAS5	9398	39	18976	1.29433	1	1	0.976905
GOTERM_MF_DIRECT	GO:0000993	RNA polymerase II core binding	24	0.239521	0.0022069	ELOF1, DHX9, NCOA3, GTF2B, CTR9, ESRRB, SUPT4H1, ELP2, HNRNPU, RPRD2, WDR43, CDC73, RECQL5, PCF11, UVSSA, AGO1, AGO2, SMYD2, WAC, ZNF326, ERCC5, RPRD1B, SMYD3, RPRD1A	9398	30	18976	1.61532	0.999527	0.0879556	0.0858994
GOTERM_MF_DIRECT	GO:0051721	protein phosphatase 2A binding	24	0.239521	0.00455123	IGBP1, PTPN1, BOD1, SPHK1, BOD1L1, DAB2IP, MASTL, SMG7, ARPP19, STRN4, SLC6A3, FOXO1, SMG5, CTTNBP2NL, STRN3, RPS6KB1, PPME1, ENSA, GNA12, BOD1L2, BCL2, STRN, MAPT, TP53	9398	31	18976	1.56322	1	0.154608	0.150994
GOTERM_MF_DIRECT	GO:0017147	Wnt-protein binding	24	0.239521	0.00863066	FZD1, FZD3, FZD2, FZD5, FZD4, RYK, FZD7, FZD6, FZD9, FZD8, APCDD1, NID1, LRP6, PORCN, SFRP1, FRZB, WIF1, ROR1, ROR2, RECK, TRABD2B, WLS, CTHRC1, TRABD2A	9398	32	18976	1.51436	1	0.245125	0.239395
GOTERM_MF_DIRECT	GO:0000175	3'-5'-exoribonuclease activity	24	0.239521	0.0152253	TOE1, PNPT1, CNOT6L, DIS3, ANGEL2, DIS3L, ANGEL1, PARN, ISG20L2, USB1, POLRMT, REXO2, PAN2, ISG20, CNOT6, EXOSC10, CNOT7, PDE12, ERI1, NOCT, ERI2, XRN2, CNOT8, EXOSC2	9398	33	18976	1.46847	1	0.361123	0.352681
GOTERM_MF_DIRECT	GO:0005246	calcium channel regulator activity	24	0.239521	0.0395219	YWHAE, PRKCB, RRAD, NRXN1, CABP4, NRXN3, CABP1, SRI, HPCAL4, GRM3, CACNG7, REM1, CACNB3, CACNG8, STIM1, C8ORF44-SGK3, STIM2, NPY, SGK3, CACNG1, SGK1, REM2, CACNG4, PRKG1	9398	35	18976	1.38456	1	0.688157	0.67207
GOTERM_MF_DIRECT	GO:0030159	receptor signaling complex scaffold activity	24	0.239521	0.0395219	SPAG9, CARD10, IRS1, LRRK2, SPATA2, CD3G, PTPN11, SORBS1, SHB, MAPK8IP3, SAV1, DLG5, GNB2, NUP62, GNB1, GRB10, GNB4, G3BP2, NCK2, GNB5, LDLRAP1, SH2B3, CRK, NCK1	9398	35	18976	1.38456	1	0.688157	0.67207
GOTERM_MF_DIRECT	GO:0030332	cyclin binding	24	0.239521	0.0395219	CIZ1, CDKN1A, XRCC6, CDKN1B, HDAC3, FBXW7, CUL3, PTCH1, USP2, TNFAIP1, FBXO31, GAK, HERC5, CDK6, MDFIC, CDK4, CDK3, CDK2, CDK1, CDK12, INSM1, CDK13, CDK14, CDK15	9398	35	18976	1.38456	1	0.688157	0.67207
GOTERM_MF_DIRECT	GO:0043425	bHLH transcription factor binding	23	0.229541	0.00347028	SMAD3, TCF15, FOXH1, NCAPG2, TCF12, FHL2, TWIST1, ASCL1, USF2, ASCL2, SIRT1, IKZF4, RUNX2, USF1, PSMD9, SP1, MYOD1, BHLHE40, HAND1, MAP3K10, ID3, SOX9, TCF3	9398	29	18976	1.6014	0.999994	0.126574	0.123615
GOTERM_MF_DIRECT	GO:0008327	methyl-CpG binding	23	0.229541	0.0354185	MBD3, PRMT5, CHTOP, DNMT1, CDX2, UHRF1, PRMT1, ZBTB38, MBD1, MBD2, ZBTB21, TET1, LRWD1, ZBTB33, CXXC5, HOXB13, ZBTB4, CXXC4, WDR77, MECP2, TET3, ERH, LHX4	9398	33	18976	1.40729	1	0.635882	0.621017
GOTERM_MF_DIRECT	GO:0070577	lysine-acetylated histone binding	22	0.219561	0.000381999	BRD3, BRD2, KMT2A, ZMYND8, BAZ2A, MLLT1, YEATS4, MLLT3, SIRT1, ZZEF1, ATAD2B, ZZZ3, CARM1, PSME4, TRIM24, DPF2, PHIP, BRD9, BRD7, BRDT, BRD4, TAF1	9398	25	18976	1.77685	0.733899	0.0200549	0.0195861
GOTERM_MF_DIRECT	GO:0008143	poly(A) binding	22	0.219561	0.00253163	KHDRBS1, TIA1, KHDRBS2, DDX3X, RBPMS, PABPC4, EIF4A3, ELAVL4, HNRNPU, LARP4, PABPN1L, PAN3, HNRNPDL, PABPC4L, RBMS1, PPIE, PABPC1L2B, PABPC1, PABPC1L, PABPC1L2A, RBMS2, RBMS3	9398	27	18976	1.64524	0.999847	0.0963968	0.0941434
GOTERM_MF_DIRECT	GO:0035925	mRNA 3'-UTR AU-rich region binding	22	0.219561	0.00540706	TIA1, CPSF1, ELAVL4, MEX3D, ELAVL1, ZFP36L2, ZFP36L1, ELAVL3, TIAL1, FXR1, NUDT21, ZFP36, ILF3, CPEB1, KHSRP, AGO2, HNRNPD, CPEB3, CPEB2, RBM24, HNRNPA0, RBMS3	9398	28	18976	1.58648	1	0.173476	0.169421
GOTERM_MF_DIRECT	GO:0042162	telomeric DNA binding	22	0.219561	0.0104911	UPF2, CTC1, PIF1, UPF1, SMG1, XRCC6, XRCC5, TINF2, ZBTB10, RPA2, TERF1, SMG7, TERF2, SMG5, SMG6, HMBOX1, TERT, NCL, HNRNPD, POT1, TP53BP1, TELO2	9398	29	18976	1.53177	1	0.277494	0.271007
GOTERM_MF_DIRECT	GO:0005158	insulin receptor binding	21	0.209581	0.000205068	PTPN1, APP, SHC1, IRS1, SRC, IRS4, IGF2, PTPN11, PIK3R1, SORBS1, IGF1, INS, IGF1R, SNX4, CCDC88A, LMBRD1, SNX1, SNX2, GRB10, ENPP1, PHIP	9398	23	18976	1.84357	0.508668	0.0114607	0.0111928
GOTERM_MF_DIRECT	GO:0051018	protein kinase A binding	21	0.209581	0.0040381	GRIA1, LRRK2, RDX, GSKIP, AKAP7, AKAP6, AKAP17A, MYRIP, AKAP4, AKAP3, AKAP12, AKAP13, AKAP10, AKAP11, RPS3, RARA, DACT3, EZR, WASF1, WASF2, DACT1	9398	26	18976	1.63085	0.999999	0.13992	0.136649
GOTERM_MF_DIRECT	GO:0051213	dioxygenase activity	21	0.209581	0.00834228	EGLN1, KDM5B, EGLN3, KDM4B, KDM4C, EGLN2, KDM2A, KDM2B, OGFOD3, JMJD1C, PTGS2, ALKBH6, RSBN1, PHF8, OGFOD1, ALKBH1, RSBN1L, PHYHD1, OGFOD2, P4HB, KDM7A	9398	27	18976	1.57045	1	0.242908	0.237229
GOTERM_MF_DIRECT	GO:0001671	ATPase activator activity	21	0.209581	0.0156803	DNAJC19, RAB3A, ATP6AP1, TOR1AIP2, AHSA1, ATP1B3, DNAJC24, ATP1B2, ATP1B1, DNAJC15, TOR1AIP1, DNAJB2, DNAJA1, DNAJB1, DNAJC1, DNAJB6, NKRF, FXYD2, DNAJB4, DNAJA2, DNAJC10	9398	28	18976	1.51436	1	0.362216	0.353748
GOTERM_MF_DIRECT	GO:0017025	TBP-class protein binding	21	0.209581	0.0156803	GTF2A1, DR1, THRA, BRF1, TAF13, GTF2B, TAF11, AHR, NR3C1, ESR1, NR3C2, DRAP1, HHEX, BTAF1, CAND1, YEATS2, TAF1B, PSMC1, RUVBL2, HNRNPF, TAF1	9398	28	18976	1.51436	1	0.362216	0.353748
GOTERM_MF_DIRECT	GO:0008266	poly(U) RNA binding	21	0.209581	0.027212	KHDRBS1, DAZAP1, KHDRBS2, PNPT1, MCRS1, PABPC4, FMR1, MSI1, MSI2, PATL1, ATXN1, HNRNPH1, PABPC4L, RBMS1, PABPC1L2B, PABPC1, HNRNPC, PABPC1L, PABPC1L2A, RBMS2, RBMS3	9398	29	18976	1.46215	1	0.535736	0.523212
GOTERM_MF_DIRECT	GO:0070273	phosphatidylinositol-4-phosphate binding	21	0.209581	0.06737	OSBPL8, GSDMC, PLA2G4E, DAB2IP, GOLPH3L, PLEKHA5, SNX24, PLA2G4A, PLEKHA3, PLEKHA8, SNX3, JPH2, GOLPH3, SH3PXD2A, SESTD1, SAP30L, OSBP, LANCL2, NLRP3, ARFIP1, SNX5	9398	31	18976	1.36781	1	0.936919	0.915017
GOTERM_MF_DIRECT	GO:0031624	ubiquitin conjugating enzyme binding	21	0.209581	0.097726	TRIM72, ANKIB1, DCUN1D5, RNF14, SIAH3, DCUN1D3, SIAH2, DCUN1D4, SIAH1, DCUN1D1, DCUN1D2, RNF144A, RNF144B, ZMYM2, TOLLIP, RNF19A, TRAF6, RNF217, ARIH2, ARIH1, PPARA	9398	32	18976	1.32507	1	1	0.976905
GOTERM_MF_DIRECT	GO:0035255	ionotropic glutamate receptor binding	20	0.199601	0.0127355	NSF, GRIPAP1, NETO2, NSG1, SHISA7, SHISA6, IGSF11, SDCBP, NETO1, OPHN1, DLG4, CANX, FLOT1, GNAS, CACNG2, DRD2, CACNG3, CACNG4, SHANK2, CDK5R1	9398	26	18976	1.55319	1	0.319772	0.312297
GOTERM_MF_DIRECT	GO:0034237	protein kinase A regulatory subunit binding	20	0.199601	0.0127355	ARFGEF1, ARFGEF2, RYR2, AKAP8L, C2ORF88, AKAP8, GSKIP, AKAP7, AKAP6, SPATC1L, PJA2, AKAP11, PRRC1, EZR, WASF1, ACBD3, PRKACA, WASF2, PRKACB, WASF3	9398	26	18976	1.55319	1	0.319772	0.312297
GOTERM_MF_DIRECT	GO:0045499	chemorepellent activity	20	0.199601	0.0389797	SEMA6B, SEMA5A, SEMA7A, EPHA7, SEMA6A, SEMA4D, SEMA3D, SEMA3A, SEMA6D, SEMA4C, SEMA4F, NRG1, SEMA3E, SEMA3F, SEMA4G, EFNA5, DPP4, FLRT2, NRG3, FLRT3	9398	28	18976	1.44225	1	0.688157	0.67207
GOTERM_MF_DIRECT	GO:0080025	phosphatidylinositol-3,5-bisphosphate binding	20	0.199601	0.0389797	HIP1, PLA2G4E, WDR45B, MAPKAP1, HIP1R, PLEKHA5, PLEKHA4, WIPI2, TPCN2, TPCN1, SNX3, JPH2, SESTD1, KIF16B, SH3PXD2B, CLVS2, PLEK2, SNX5, CLVS1, PHLDA3	9398	28	18976	1.44225	1	0.688157	0.67207
GOTERM_MF_DIRECT	GO:0048027	mRNA 5'-UTR binding	20	0.199601	0.0389797	RPL41, DDX3X, RPS7, SHMT2, MRPS11, FMR1, UTP23, RPS3A, GNL3, RPS14, RSL1D1, SYNCRIP, LARP1, NCL, IGF2BP1, RARA, IGF2BP3, IGF2BP2, CCT5, RPS13	9398	28	18976	1.44225	1	0.688157	0.67207
GOTERM_MF_DIRECT	GO:0004693	cyclin-dependent protein serine/threonine kinase activity	20	0.199601	0.0613383	CDKL2, CDK17, CDK18, CCNK, CDK19, CDKL5, CDK11B, CDK9, CDK8, CCND3, CDK6, CDK4, CDK3, CDK2, CDK1, CDK12, CDK13, CDK14, CDK15, CDKL1	9398	29	18976	1.39252	1	0.881898	0.861282
GOTERM_MF_DIRECT	GO:0018024	histone-lysine N-methyltransferase activity	20	0.199601	0.0613383	SUV39H2, SETDB1, SMYD5, EHMT2, SUV39H1, SETD1B, SETDB2, SETD7, DOT1L, EHMT1, ASH1L, NSD1, PRDM16, SMYD2, SMYD1, KMT5B, NUP98, SMYD3, EZH1, EZH2	9398	29	18976	1.39252	1	0.881898	0.861282
GOTERM_MF_DIRECT	GO:0070034	telomerase RNA binding	19	0.189621	0.00187915	PINX1, PARN, HNRNPU, SMG7, SMG5, SMG6, EXOSC10, XRN1, TERT, TEP1, DKC1, GAR1, NHP2, SNRPD3, HNRNPC, NOP10, DCP2, SNRPB, WRAP53	9398	22	18976	1.74381	0.998522	0.0789419	0.0770965
GOTERM_MF_DIRECT	GO:0035035	histone acetyltransferase binding	19	0.189621	0.0192221	MEF2A, EGR1, BCAS3, MED1, MYOCD, CEBPB, PCNA, ECD, PAX6, FOXP3, GLI3, SIRT2, KAT2B, EID1, KANSL1, SP1, MTF1, ZBTB7A, TP53	9398	25	18976	1.53456	1	0.413693	0.404022
GOTERM_MF_DIRECT	GO:0070412	R-SMAD binding	19	0.189621	0.0192221	SMAD2, JUN, MYOCD, DDX5, SMAD4, SMAD3, PARP1, SMURF1, FOXH1, PAX6, LDLRAD4, FOS, SMAD6, PPM1A, PMEPA1, DROSHA, PPARG, TRIM33, MEN1	9398	25	18976	1.53456	1	0.413693	0.404022
GOTERM_MF_DIRECT	GO:0017022	myosin binding	19	0.189621	0.0338169	ARFGEF1, ARFGEF2, VEZT, SNAP25, MYBPC1, MYRIP, TRAK1, USH2A, RHOA, TRAK2, ACTA1, ACTC1, MLPH, NPHS1, MOBP, CALD1, GIPC1, TRPM7, HAP1	9398	26	18976	1.47553	1	0.623514	0.608939
GOTERM_MF_DIRECT	GO:0097602	cullin family protein binding	19	0.189621	0.0551119	DCUN1D5, KLHL36, DCUN1D3, DCUN1D4, KLHL21, DCUN1D1, DCUN1D2, KLHL3, KCTD2, RNF7, KCTD5, KCTD6, RBX1, DDB1, KLHL9, KCTD9, KCTD21, CCDC22, SKP1	9398	27	18976	1.42089	1	0.826076	0.806765
GOTERM_MF_DIRECT	GO:0031435	mitogen-activated protein kinase kinase kinase binding	18	0.179641	0.00111615	TRIM72, DAZAP2, MAP4K2, DAB2IP, DIXDC1, DUSP19, TGFBR2, TRIM8, CDC42, TRAF6, STK38, MARVELD3, TCF3, ROR2, MAP2K7, PPARA, SASH1, MAP3K11	9398	20	18976	1.81724	0.979134	0.0522629	0.0510412
GOTERM_MF_DIRECT	GO:0003707	steroid hormone receptor activity	18	0.179641	0.0154246	PAQR7, ABHD2, OR51E2, ESRRB, ESRRG, NR2E1, NR2C1, NR2E3, ESR1, ESR2, NR3C2, RXRB, NR4A3, RXRA, PGRMC2, PGR, PPARA, PPARD	9398	23	18976	1.58021	1	0.361123	0.352681
GOTERM_MF_DIRECT	GO:0017075	syntaxin-1 binding	18	0.179641	0.0154246	UNC13B, NSF, SNAP25, UNC13A, PRRT2, SYT1, STXBP3, DAPK1, STXBP1, LRRK2, SNAP23, STXBP2, CPLX2, SLC6A4, STXBP5, SYBU, VAMP2, VAMP3	9398	23	18976	1.58021	1	0.361123	0.352681
GOTERM_MF_DIRECT	GO:0004709	MAP kinase kinase kinase activity	18	0.179641	0.0154246	MAP3K2, MAP3K3, MAP3K1, LRRK2, ARAF, BRAF, EGFR, MAP3K20, MAP3K10, MAP3K8, MAP3K9, RAF1, MAP3K13, MAP3K7, MAP3K14, MAP3K11, MAP3K4, MAP3K12	9398	23	18976	1.58021	1	0.361123	0.352681
GOTERM_MF_DIRECT	GO:0051019	mitogen-activated protein kinase binding	18	0.179641	0.0154246	DUSP2, GCH1, DUSP1, PTAFR, MICAL2, PTPRJ, ARRB2, PPM1D, SIRT1, DUSP16, MAPK7, TNIP1, MAPKAPK3, TPR, MAPKAPK2, ABL1, PRKG2, MAPKAPK5	9398	23	18976	1.58021	1	0.361123	0.352681
GOTERM_MF_DIRECT	GO:0050750	low-density lipoprotein particle receptor binding	18	0.179641	0.0487089	CRP, LRPAP1, APP, SYT1, LANCL1, CLTC, PCSK9, AP2A1, APOA5, DKK1, HSP90B1, DNAJA1, DAB2, SNX17, LDLRAP1, APOB, AP2M1, PICALM	9398	25	18976	1.45379	1	0.781372	0.763106
GOTERM_MF_DIRECT	GO:0005539	glycosaminoglycan binding	18	0.179641	0.0768383	VIT, PRNP, SERPINE2, BGN, SULF1, GNS, DCN, TGFBR2, SGSH, SULF2, TGFBR3, SHH, VCAN, EXTL2, EGFLAM, CRISPLD2, SPOCK2, ENG	9398	26	18976	1.39788	1	1	0.976905
GOTERM_MF_DIRECT	GO:0004114	3',5'-cyclic-nucleotide phosphodiesterase activity	17	0.169661	0.0118446	PDE1C, PDE1B, PDE4D, PDE2A, PDE3B, PDE11A, PDE10A, PDE3A, PDE4B, PDE4A, PDE6B, PDE5A, PDE7B, PDE6A, PDE8B, PDE7A, PDE8A	9398	21	18976	1.63455	1	0.304012	0.296905
GOTERM_MF_DIRECT	GO:0004683	calmodulin-dependent protein kinase activity	17	0.169661	0.0235616	MYLK2, CAMK2D, CAMK1D, DAPK1, CAMK2A, MYLK3, CAMKK1, CAMKK2, CAMKV, MAPKAPK3, CAMK4, MKNK1, MAPKAPK2, MKNK2, MAPKAPK5, CAMK2G, CAMK1G	9398	22	18976	1.56025	1	0.471914	0.460882
GOTERM_MF_DIRECT	GO:0050321	tau-protein kinase activity	17	0.169661	0.0235616	GSK3B, BRSK1, BRSK2, GSK3A, PRKAA1, ROCK1, ROCK2, DYRK1A, CSNK1D, TTBK1, PHKG1, TAOK1, PHKG2, SIK3, FYN, MARK2, MARK1	9398	22	18976	1.56025	1	0.471914	0.460882
GOTERM_MF_DIRECT	GO:0030742	GTP-dependent protein binding	17	0.169661	0.0235616	UNC13B, RAB3C, RAB5B, RAB3A, GCH1, RAB3D, AP3B1, RAB32, CDC42, EEA1, MRAS, AP1G1, RAB34, RAB38, RAPGEF5, DNM1L, RAPGEF6	9398	22	18976	1.56025	1	0.471914	0.460882
GOTERM_MF_DIRECT	GO:0032452	histone demethylase activity	17	0.169661	0.0235616	KDM5A, KDM6B, KDM5B, KDM4A, KDM5C, KDM4B, KDM4C, KDM2A, KDM2B, KDM4D, KDM1A, JMJD6, PHF8, UTY, JARID2, KDM7A, KDM6A	9398	22	18976	1.56025	1	0.471914	0.460882
GOTERM_MF_DIRECT	GO:0017134	fibroblast growth factor binding	17	0.169661	0.0421606	CEP57, FGFBP1, API5, ITGB3, THBS1, FGFRL1, GLG1, TGFBR3, RPS19, GPC1, ITGAV, RPS2, SCN5A, FGFBP3, FGFR4, FGFR2, FGFR1	9398	23	18976	1.49242	1	0.713593	0.696912
GOTERM_MF_DIRECT	GO:0070300	phosphatidic acid binding	17	0.169661	0.0691661	GRAMD1B, UQCC3, MAPKAP1, CIDEA, CIDEC, PITPNC1, SMPD3, JPH2, DEPTOR, PITPNM1, OPA1, SESTD1, MICALL1, PACSIN2, RAPGEF2, RAPGEF6, MARK1	9398	24	18976	1.43023	1	0.943545	0.921488
GOTERM_MF_DIRECT	GO:0000400	four-way junction DNA binding	16	0.159681	0.00333168	GEN1, FANCM, XRCC2, XRCC3, HMGB2, HMGB3, HMGB1, RAD51B, YY1, MSH6, MECP2, RAD51D, WRN, MSH2, ABL1, MEN1	9398	18	18976	1.7948	0.99999	0.122811	0.119941
GOTERM_MF_DIRECT	GO:0017116	single-stranded DNA-dependent ATP-dependent DNA helicase activity	16	0.159681	0.0186082	RFC5, POLQ, PIF1, RFC3, MCM7, MCM8, RFC2, MCM9, CHTF18, RAD51, CHTF8, MCM3, MCM4, MCM5, DNA2, MCM2	9398	20	18976	1.61532	1	0.405518	0.396039
GOTERM_MF_DIRECT	GO:0051010	microtubule plus-end binding	16	0.159681	0.0611362	DST, DCTN1, CKAP5, CLIP3, CLIP2, CLIP1, STIM1, APC, CLIP4, MAPRE3, KIF2C, MAPRE1, MAPRE2, CLASP1, CLASP2, PAFAH1B1	9398	22	18976	1.46847	1	0.881898	0.861282
GOTERM_MF_DIRECT	GO:0030552	cAMP binding	16	0.159681	0.0967156	HCN4, PDE4D, PDE2A, PDE10A, PRKAR1A, PRKAR2B, PRKAR2A, PDE4B, PDE4A, RAPGEF2, BVES, HCN2, RAPGEF3, CNGB1, HCN1, RAPGEF4	9398	23	18976	1.40463	1	1	0.976905
GOTERM_MF_DIRECT	GO:0004115	3',5'-cyclic-AMP phosphodiesterase activity	15	0.149701	0.00185041	PDE1C, PDE1B, PDE4D, PDE2A, PDE3B, PDE11A, PDE10A, PDE3A, PDE4B, ENPP1, PDE4A, PDE7B, PDE8B, PDE7A, PDE8A	9398	16	18976	1.89296	0.998367	0.0789419	0.0770965
GOTERM_MF_DIRECT	GO:0003688	DNA replication origin binding	15	0.149701	0.00185041	DHX9, DDX11, MCM10, CDC6, HSPD1, ORC5, ORC4, POLA1, ORC1, ORC3, GRWD1, ORC2, KAT7, MCM5, MCM2	9398	16	18976	1.89296	0.998367	0.0789419	0.0770965
GOTERM_MF_DIRECT	GO:0070411	I-SMAD binding	15	0.149701	0.00185041	SMAD2, SMAD1, SMAD4, SMAD3, SMURF1, TGFB1I1, SMAD9, AXIN2, ACVR1B, SMAD6, SMAD5, TGFBR1, SMAD7, FKBP1A, CTNNB1	9398	16	18976	1.89296	0.998367	0.0789419	0.0770965
GOTERM_MF_DIRECT	GO:0035615	clathrin adaptor activity	15	0.149701	0.0139045	HIP1, HIP1R, AP2A1, AP2B1, STON2, DAB2, AP1G1, AP1S2, AP2S1, AP1S1, AP1S3, LDLRAP1, AP1M2, AP2M1, AP1M1	9398	18	18976	1.68263	1	0.341695	0.333708
GOTERM_MF_DIRECT	GO:0070064	proline-rich region binding	15	0.149701	0.0139045	YAP1, ITSN1, WBP4, BAIAP2, GIGYF2, GHR, CYLD, GAREM1, ABI2, CCND1, NEDD4, ABL1, PFN1, RABAC1, SH3D19	9398	18	18976	1.68263	1	0.341695	0.333708
GOTERM_MF_DIRECT	GO:0030297	transmembrane receptor protein tyrosine kinase activator activity	15	0.149701	0.0288563	ANGPT4, EGF, IGF2, TGFA, NRG1, EFNA5, EGFR, EREG, VEGFA, BTC, GREM1, EPGN, NRG3, TAL1, HBEGF	9398	19	18976	1.59407	1	0.564899	0.551694
GOTERM_MF_DIRECT	GO:0010314	phosphatidylinositol-5-phosphate binding	15	0.149701	0.0872713	PLA2G4E, PLEKHA5, SNX24, PLA2G4A, WIPI2, SNX3, JPH2, SH3PXD2A, SESTD1, SAP30L, VEPH1, SH3PXD2B, LANCL2, SNX5, PHLDA3	9398	21	18976	1.44225	1	1	0.976905
GOTERM_MF_DIRECT	GO:0008081	phosphoric diester hydrolase activity	15	0.149701	0.0872713	GDPD1, GDE1, APEX2, GDPD5, PLCXD1, PLCXD2, SMPD3, PLCXD3, APEX1, TDP1, MPPED2, PLCG2, ENPP6, SMPDL3B, SMPDL3A	9398	21	18976	1.44225	1	1	0.976905
GOTERM_MF_DIRECT	GO:0005159	insulin-like growth factor receptor binding	14	0.139721	0.00959036	SHC1, IRS1, INSR, IGF2, ARRB1, PIK3R1, IGF1, INS, SOCS2, SOCS1, GNAS, CRK, YWHAG, YWHAH	9398	16	18976	1.76676	1	0.265845	0.25963
GOTERM_MF_DIRECT	GO:0048185	activin binding	14	0.139721	0.00959036	ACVR1, ACVRL1, SMURF1, ACVR1B, ACVR2B, TGFBR1, ACVR2A, FSTL3, TGFBR2, SMAD7, FKBP1A, TGFBR3, FKBP1C, ENG	9398	16	18976	1.76676	1	0.265845	0.25963
GOTERM_MF_DIRECT	GO:0005160	transforming growth factor beta receptor binding	14	0.139721	0.00959036	SMAD2, TGFB2, USP15, LEFTY1, TGFB1, SMAD3, RASL11B, SMURF1, INHBC, FKBP1A, TGFBR3, LRG1, FKBP1C, LEFTY2	9398	16	18976	1.76676	1	0.265845	0.25963
GOTERM_MF_DIRECT	GO:0015095	magnesium ion transmembrane transporter activity	14	0.139721	0.0222952	MRS2, MMGT1, TUSC3, NIPA1, SLC41A1, NIPA2, MAGT1, ZDHHC17, NIPAL4, NIPAL1, NIPAL2, NIPAL3, CNNM2, CNNM4	9398	17	18976	1.66283	1	0.465378	0.454499
GOTERM_MF_DIRECT	GO:0031489	myosin V binding	14	0.139721	0.0222952	RAB3B, GRIA1, RAB3C, RAB3A, RAB3D, RAB27A, RAB39B, RAB27B, RAB11A, RAB11B, RAB10, RAB14, RAB6B, RAB8A	9398	17	18976	1.66283	1	0.465378	0.454499
GOTERM_MF_DIRECT	GO:0042813	Wnt-activated receptor activity	14	0.139721	0.0222952	FZD1, FZD3, FZD2, FZD5, FZD4, RYK, FZD7, FZD6, FZD9, FZD8, NID1, PKD1, LRP6, ROR1	9398	17	18976	1.66283	1	0.465378	0.454499
GOTERM_MF_DIRECT	GO:0001046	core promoter sequence-specific DNA binding	14	0.139721	0.0441109	KLF10, NPM1, DR1, HDAC1, NR3C1, FOXP1, DRAP1, JPH2, MYC, SNAPC3, AGO1, AGO2, TAF4, TP53	9398	18	18976	1.57045	1	0.720963	0.70411
GOTERM_MF_DIRECT	GO:0016409	palmitoyltransferase activity	14	0.139721	0.0441109	ZDHHC20, ZDHHC5, ZDHHC21, ZDHHC7, ZDHHC8, ZDHHC16, ZDHHC2, ZDHHC17, ZDHHC14, ZDHHC3, ZDHHC15, ZDHHC18, HHAT, ZDHHC9	9398	18	18976	1.57045	1	0.720963	0.70411
GOTERM_MF_DIRECT	GO:0000062	fatty-acyl-CoA binding	14	0.139721	0.0441109	ACBD7, ACBD6, ACADVL, ACBD5, ACBD4, ACOT7, ECI2, PITPNA, HADHA, ALDH6A1, ACADL, SCP2, SOAT1, ACBD3	9398	18	18976	1.57045	1	0.720963	0.70411
GOTERM_MF_DIRECT	GO:0004438	phosphatidylinositol-3-phosphatase activity	14	0.139721	0.0441109	MTMR1, MTMR2, MTMR10, MTMR3, MTMR12, MTMR11, SACM1L, PTEN, MTMR9, SYNJ2, MTMR4, MTMR6, FIG4, SYNJ1	9398	18	18976	1.57045	1	0.720963	0.70411
GOTERM_MF_DIRECT	GO:0070063	RNA polymerase binding	14	0.139721	0.0771624	TCERG1, CCNT2, CCNT1, DHX9, YTHDC2, BRCA1, ZFP36, TCERG1L, NEDD4, GSG1, STOM, ANP32B, ERCC6, PPIB	9398	19	18976	1.4878	1	1	0.976905
GOTERM_MF_DIRECT	GO:0050811	GABA receptor binding	14	0.139721	0.0771624	GABARAPL3, ARFGEF2, GABRB1, GABARAPL1, PLCL1, LHFPL4, JAKMIP1, TRAK1, GABARAP, SHISA7, GABRG1, TRAK2, PPP2CA, ERBB4	9398	19	18976	1.4878	1	1	0.976905
GOTERM_MF_DIRECT	GO:0070628	proteasome binding	14	0.139721	0.0771624	USP13, USP14, ADRM1, RAD23A, ZFAND1, RAD23B, UCHL5, UBAC1, DNAJB2, BAG6, ID1, PSME4, PSMG1, PSMF1	9398	19	18976	1.4878	1	1	0.976905
GOTERM_MF_DIRECT	GO:0004708	MAP kinase kinase activity	14	0.139721	0.0771624	MAP2K3, MAP2K4, MAP2K1, MAP2K2, BRAF, MAPK14, MAPK10, MAPK8, MAPKAPK3, MAPK1, MAPKAPK5, MAP3K9, PAK3, MAP2K7	9398	19	18976	1.4878	1	1	0.976905
GOTERM_MF_DIRECT	GO:0043548	phosphatidylinositol 3-kinase binding	14	0.139721	0.0771624	PDGFRB, BECN1, IRS1, INSR, DAB2IP, IRS4, PIK3R1, IGF1R, AXL, TYRO3, CALM3, CALM1, JAK2, CALM2	9398	19	18976	1.4878	1	1	0.976905
GOTERM_MF_DIRECT	GO:0071837	HMG box domain binding	13	0.129741	0.00584273	EGR2, PRRX1, DLX5, TCF12, PAX3, PAX6, GATA3, MEOX1, POU3F3, SP1, HOXA3, ALX4, HOXC4	9398	14	18976	1.87493	1	0.184046	0.179744
GOTERM_MF_DIRECT	GO:0050998	nitric-oxide synthase binding	13	0.129741	0.0160071	CD74, CAV1, ATP2B4, ACTB, SLC6A4, DNM2, DNM3, NOS1AP, CALM3, SCN5A, CALM1, CALM2, SNTA1	9398	15	18976	1.74993	1	0.364898	0.356368
GOTERM_MF_DIRECT	GO:0035259	glucocorticoid receptor binding	13	0.129741	0.0160071	STAT5A, STAT5B, CEBPB, SMAD3, ETS2, NR4A2, NCOR2, NR4A1, NR4A3, NRIP1, TACC1, FKBP4, YWHAH	9398	15	18976	1.74993	1	0.364898	0.356368
GOTERM_MF_DIRECT	GO:0004707	MAP kinase activity	13	0.129741	0.0352572	NLK, MAPK14, MAPK13, MAPK10, MAPK11, MAPK9, MAPK8, MAPK7, MAPK1, MAP2K7, MAPK6, MAP3K7, MAPK4	9398	16	18976	1.64056	1	0.635882	0.621017
GOTERM_MF_DIRECT	GO:0032934	sterol binding	13	0.129741	0.0352572	OSBPL9, OSBPL8, OSBPL7, OSBPL6, OSBPL3, OSBPL2, OSBPL11, OSBPL10, SCP2, OSBP, SCAP, OSBPL1A, OSBP2	9398	16	18976	1.64056	1	0.635882	0.621017
GOTERM_MF_DIRECT	GO:0015175	neutral amino acid transmembrane transporter activity	13	0.129741	0.066366	SLC38A1, SLC43A2, SLC1A1, SLC43A1, SLC1A2, SLC1A3, SLC1A4, SLC1A5, SLC7A10, SLC6A20, SLC7A5, SLC7A8, SLC7A9	9398	17	18976	1.54406	1	0.934789	0.912937
GOTERM_MF_DIRECT	GO:0070403	NAD+ binding	13	0.129741	0.066366	HPGD, UXS1, SIRT4, PARP14, SIRT1, PARP15, SIRT2, SIRT3, HADHA, GLUD1, ALDH1A3, EHHADH, HADH	9398	17	18976	1.54406	1	0.934789	0.912937
GOTERM_MF_DIRECT	GO:0008353	RNA polymerase II carboxy-terminal domain kinase activity	12	0.11976	0.010243	CDK9, CDK8, CDK19, CCNK, CDK6, CDK4, DYRK1A, CDK1, MAPK1, CDK12, CDK13, BRD4	9398	13	18976	1.86383	1	0.275131	0.268699
GOTERM_MF_DIRECT	GO:0061578	Lys63-specific deubiquitinase activity	12	0.11976	0.0548949	OTUD4, CYLD, USP14, USP8, ATXN3, STAMBPL1, DESI2, USP9X, TNFAIP3, YOD1, BRCC3, STAMBP	9398	15	18976	1.61532	1	0.826076	0.806765
GOTERM_MF_DIRECT	GO:0005545	1-phosphatidylinositol binding	12	0.11976	0.0548949	EEA1, SCARB1, SCIN, ZFYVE16, EPB41, ZFYVE9, WDFY1, SNX9, WDFY3, SNX10, SNAP91, PICALM	9398	15	18976	1.61532	1	0.826076	0.806765
GOTERM_MF_DIRECT	GO:0036002	pre-mRNA binding	12	0.11976	0.0548949	PTBP1, DDX5, CELF1, TRA2B, CELF2, CELF3, SRSF2, HNRNPU, CELF5, HNRNPA1, SRSF6, TARBP2	9398	15	18976	1.61532	1	0.826076	0.806765
GOTERM_MF_DIRECT	GO:0042809	vitamin D receptor binding	12	0.11976	0.0548949	MED1, MED14, RXRA, MED13, MED24, SNW1, MED30, THRAP3, TAF11, MED16, TOB2, MED17	9398	15	18976	1.61532	1	0.826076	0.806765
GOTERM_MF_DIRECT	GO:0004697	protein kinase C activity	12	0.11976	0.0548949	PRKCG, SMG1, PRKCH, PRKD3, PRKCB, PRKCE, PRKCD, PRKCQ, PRKD2, PRKCA, PRKD1, PRKCZ	9398	15	18976	1.61532	1	0.826076	0.806765
GOTERM_MF_DIRECT	GO:0015248	sterol transporter activity	12	0.11976	0.0548949	OSBPL9, OSBPL8, OSBPL7, OSBPL6, NPC1, OSBPL3, OSBPL2, OSBP, OSBPL11, OSBPL1A, OSBP2, OSBPL10	9398	15	18976	1.61532	1	0.826076	0.806765
GOTERM_MF_DIRECT	GO:0045295	gamma-catenin binding	12	0.11976	0.0548949	PTPRT, APC2, TCF7L2, FER, APC, CDH2, CDH1, LEF1, CTNNA1, PTPRJ, PTPRK, DSC3	9398	15	18976	1.61532	1	0.826076	0.806765
GOTERM_MF_DIRECT	GO:0022841	potassium ion leak channel activity	12	0.11976	0.0980979	KCNK5, KCNK6, KCNK10, KCNK12, KCNK15, KCNK16, KCNK17, KCNK18, KCNK1, KCNK2, KCNK3, KCNK4	9398	16	18976	1.51436	1	1	0.976905
GOTERM_MF_DIRECT	GO:0008484	sulfuric ester hydrolase activity	12	0.11976	0.0980979	ARSA, STS, PIGN, ARSJ, ARSK, IDS, SULF1, ARSD, GNS, ARSB, SGSH, SULF2	9398	16	18976	1.51436	1	1	0.976905
GOTERM_MF_DIRECT	GO:0070742	C2H2 zinc finger domain binding	12	0.11976	0.0980979	SRRM2, ZXDA, WT1, U2AF2, EHMT2, MBD2, ZXDC, LEF1, EBF1, EHMT1, HMGA2, GATA2	9398	16	18976	1.51436	1	1	0.976905
GOTERM_MF_DIRECT	GO:0046935	1-phosphatidylinositol-3-kinase regulator activity	12	0.11976	0.0980979	SOCS2, SOCS3, SOCS1, CISH, PIK3R3, PIK3R2, PIK3R1, SOCS6, SLA2, SOCS7, SOCS4, SOCS5	9398	16	18976	1.51436	1	1	0.976905
GOTERM_MF_DIRECT	GO:0004698	calcium-dependent protein kinase C activity	12	0.11976	0.0980979	PRKCG, PRKCH, PRKD3, PKN3, PRKCB, PRKCE, PRKCD, PRKCQ, PRKD2, PRKCA, PRKD1, PRKCZ	9398	16	18976	1.51436	1	1	0.976905
GOTERM_MF_DIRECT	GO:0061575	cyclin-dependent protein serine/threonine kinase activator activity	12	0.11976	0.0980979	CCND3, CCNB1, CCNK, CCNT2, CCND2, CCND1, CCNT1, CCNY, CKS2, CCNYL1, CDK5R1, CKS1B	9398	16	18976	1.51436	1	1	0.976905
GOTERM_MF_DIRECT	GO:0005123	death receptor binding	12	0.11976	0.0980979	CASP8AP2, EDA, CASP8, FEM1B, CASP3, TMBIM1, DAB2IP, FASLG, FADD, CFLAR, BID, MYD88	9398	16	18976	1.51436	1	1	0.976905
GOTERM_MF_DIRECT	GO:1990247	N6-methyladenosine-containing RNA binding	11	0.10978	0.00535297	YTHDF1, YTHDF2, YTHDF3, YTHDC1, YTHDC2, FMR1, HNRNPA2B1, IGF2BP1, IGF2BP3, IGF2BP2, HNRNPC	9398	11	18976	2.01915	1	0.173346	0.169294
GOTERM_MF_DIRECT	GO:0034713	type I transforming growth factor beta receptor binding	11	0.10978	0.0177645	SMAD2, FKBP1A, TGFB1, LRG1, FKBP1C, SMAD6, FERMT2, SNX6, ENG, TGFBR2, SMAD7	9398	12	18976	1.85089	1	0.394576	0.385352
GOTERM_MF_DIRECT	GO:0043422	protein kinase B binding	11	0.10978	0.0177645	CCDC88A, BAD, TRAF6, PDE3B, SRSF1, RARA, BCL10, ARRB2, SRSF5, ANKRD2, APPL1	9398	12	18976	1.85089	1	0.394576	0.385352
GOTERM_MF_DIRECT	GO:0004535	poly(A)-specific ribonuclease activity	11	0.10978	0.0428362	TOE1, PAN2, CNOT6, CNOT7, CNOT6L, PAN3, PDE12, CNOT2, NOCT, PARN, CNOT8	9398	13	18976	1.70851	1	0.713593	0.696912
GOTERM_MF_DIRECT	GO:0061665	SUMO ligase activity	11	0.10978	0.0428362	PIAS4, RANBP2, ZNF451, EGR2, CBX4, ZMIZ1, KIAA1586, ZMIZ2, ZBED1, PIAS2, PIAS1	9398	13	18976	1.70851	1	0.713593	0.696912
GOTERM_MF_DIRECT	GO:0017017	MAP kinase tyrosine/serine/threonine phosphatase activity	11	0.10978	0.0428362	DUSP4, DUSP5, DUSP2, DUSP10, DUSP1, DUSP18, DUSP8, DUSP16, DUSP9, DUSP6, DUSP7	9398	13	18976	1.70851	1	0.713593	0.696912
GOTERM_MF_DIRECT	GO:0008179	adenylate cyclase binding	11	0.10978	0.0428362	AKAP12, CAP1, GRIA1, ADCYAP1R1, AKAP6, CALM3, ADCY2, CALM1, CALM2, CAP2, ADCY5	9398	13	18976	1.70851	1	0.713593	0.696912
GOTERM_MF_DIRECT	GO:0030955	potassium ion binding	11	0.10978	0.0428362	HDAC4, PDXK, PKM, PKLR, KCNJ11, CPS1, ADPRH, DRG1, KCNA4, ATP1A2, ACAT1	9398	13	18976	1.70851	1	0.713593	0.696912
GOTERM_MF_DIRECT	GO:0009982	pseudouridine synthase activity	11	0.10978	0.0428362	RPUSD4, PUS3, TRUB1, TRUB2, DKC1, RPUSD1, PUS1, RPUSD2, RPUSD3, PUS7, PUS7L	9398	13	18976	1.70851	1	0.713593	0.696912
GOTERM_MF_DIRECT	GO:0043560	insulin receptor substrate binding	11	0.10978	0.0428362	ZNF592, PIK3CA, NCL, INSR, PRKCD, GRB2, PIK3CB, PIK3R1, JAK2, PRKCZ, IGF1R	9398	13	18976	1.70851	1	0.713593	0.696912
GOTERM_MF_DIRECT	GO:0031994	insulin-like growth factor I binding	11	0.10978	0.0428362	IGFBP1, IGFBP5, ITGB4, IGFBP4, ITGB3, INSR, IGFBP3, ITGAV, ITGA6, LRP2, IGF1R	9398	13	18976	1.70851	1	0.713593	0.696912
GOTERM_MF_DIRECT	GO:0015562	efflux transmembrane transporter activity	11	0.10978	0.0839838	ABCC4, SLC27A1, GJA1, ABCC1, ABCB1, ABCB6, ABCC5, ABCB5, SLC29A4, XPR1, ABCG2	9398	14	18976	1.58648	1	1	0.976905
GOTERM_MF_DIRECT	GO:0101005	ubiquitinyl hydrolase activity	11	0.10978	0.0839838	USP47, USP48, USP15, ZRANB1, DESI2, USP9X, USP44, YOD1, STAMBP, USP30, USP28	9398	14	18976	1.58648	1	1	0.976905
GOTERM_MF_DIRECT	GO:0001217	bacterial-type RNA polymerase transcriptional repressor activity, sequence-specific DNA binding	11	0.10978	0.0839838	YY1, SPI1, SMAD3, RARA, ERF, TWIST1, SOX6, ZBTB7B, HIF1A, E2F7, E2F8	9398	14	18976	1.58648	1	1	0.976905
GOTERM_MF_DIRECT	GO:0044548	S100 protein binding	11	0.10978	0.0839838	ANXA2, S100A1, ANXA11, ATP2A2, CACYBP, IQGAP1, FGF1, EZR, S100B, KCNK3, S100A11	9398	14	18976	1.58648	1	1	0.976905
GOTERM_MF_DIRECT	GO:0005161	platelet-derived growth factor receptor binding	11	0.10978	0.0839838	ERN1, LYN, PDGFRB, PDGFRA, IL1R1, ITGB3, PDGFC, PDGFB, PTPRJ, ITGA5, VEGFA	9398	14	18976	1.58648	1	1	0.976905
GOTERM_MF_DIRECT	GO:0005522	profilin binding	10	0.0998004	0.00991167	VASP, ENAH, PCLO, CTTN, WIPF1, HTT, EVL, RHOQ, DBN1, ACTG1	9398	10	18976	2.01915	1	0.268312	0.26204
GOTERM_MF_DIRECT	GO:0033550	MAP kinase tyrosine phosphatase activity	10	0.0998004	0.00991167	DUSP4, DUSP5, DUSP2, DUSP10, DUSP1, DUSP8, DUSP16, DUSP9, DUSP6, DUSP7	9398	10	18976	2.01915	1	0.268312	0.26204
GOTERM_MF_DIRECT	GO:0008330	protein tyrosine/threonine phosphatase activity	10	0.0998004	0.00991167	DUSP4, DUSP5, DUSP2, DUSP10, DUSP1, DUSP8, DUSP16, DUSP9, DUSP6, DUSP7	9398	10	18976	2.01915	1	0.268312	0.26204
GOTERM_MF_DIRECT	GO:1902936	phosphatidylinositol bisphosphate binding	10	0.0998004	0.0304258	LAPTM4B, ADAP2, TTPA, CLVS2, MAPT, TTPAL, RLBP1, PIRT, KCNH1, CLVS1	9398	11	18976	1.83559	1	0.579261	0.56572
GOTERM_MF_DIRECT	GO:0032183	SUMO binding	10	0.0998004	0.0304258	USP25, HERC2, CBX4, TDG, TOLLIP, SERBP1, HABP4, UBA2, PML, PELP1	9398	11	18976	1.83559	1	0.579261	0.56572
GOTERM_MF_DIRECT	GO:0005078	MAP-kinase scaffold activity	10	0.0998004	0.0304258	SPAG9, AKAP13, MAP2K1, MAP2K2, KSR1, DUSP19, IQGAP1, MAPK8IP2, MAPK8IP3, SH3RF1	9398	11	18976	1.83559	1	0.579261	0.56572
GOTERM_MF_DIRECT	GO:0034056	estrogen response element binding	10	0.0998004	0.0304258	AR, NR6A1, ESRRB, TRIM24, ESRRG, PGR, NR3C1, ESR1, ESR2, NR3C2	9398	11	18976	1.83559	1	0.579261	0.56572
GOTERM_MF_DIRECT	GO:0004675	transmembrane receptor protein serine/threonine kinase activity	10	0.0998004	0.0304258	ACVR1, ACVRL1, BMPR2, BMPR1B, ACVR1B, ACVR2B, TGFBR1, ACVR2A, BMPR1A, TGFBR2	9398	11	18976	1.83559	1	0.579261	0.56572
GOTERM_MF_DIRECT	GO:0097157	pre-mRNA intronic binding	10	0.0998004	0.0684099	HNRNPL, HNRNPA2B1, RBM41, RBM20, EP300, SOX9, RBM7, TARDBP, PRPF8, RBM24	9398	12	18976	1.68263	1	0.936919	0.915017
GOTERM_MF_DIRECT	GO:0019001	guanyl nucleotide binding	10	0.0998004	0.0684099	GNA13, GNAL, GNAT2, GNAQ, GNA11, GNA12, GNAS, GNAT1, GNAI1, GNAI2	9398	12	18976	1.68263	1	0.936919	0.915017
GOTERM_MF_DIRECT	GO:0034452	dynactin binding	10	0.0998004	0.0684099	GSK3B, HTT, HOOK3, MAPT, BICD1, BICD2, BBS4, SNX5, SNX6, PAFAH1B1	9398	12	18976	1.68263	1	0.936919	0.915017
GOTERM_MF_DIRECT	GO:0070410	co-SMAD binding	10	0.0998004	0.0684099	SMAD2, TGIF1, SMAD1, SMAD3, USP9X, FOXH1, GATA4, PAX6, SMAD6, TRIM33	9398	12	18976	1.68263	1	0.936919	0.915017
GOTERM_MF_DIRECT	GO:0015194	L-serine transmembrane transporter activity	9	0.0898204	0.0181995	SLC38A7, SFXN1, SLC1A4, SLC1A5, SERINC3, SLC7A10, SLC38A2, SLC38A5, SERINC5	9398	9	18976	2.01915	1	0.401664	0.392274
GOTERM_MF_DIRECT	GO:0001094	TFIID-class transcription factor binding	9	0.0898204	0.0513508	FBL, NOP58, ERCC4, ERCC1, ZNHIT6, RUVBL2, EDF1, AHR, TP53	9398	10	18976	1.81724	1	0.808775	0.789868
GOTERM_MF_DIRECT	GO:0004385	guanylate kinase activity	9	0.0898204	0.0513508	MPP1, MPP2, DLG1, DLG2, GUK1, MAGI3, CASK, CARD11, TJP2	9398	10	18976	1.81724	1	0.808775	0.789868
GOTERM_MF_DIRECT	GO:0032050	clathrin heavy chain binding	9	0.0898204	0.0513508	LMBRD1, CEMIP, LRP1, CLTB, CLTA, GPR107, LDLR, SNAP91, PICALM	9398	10	18976	1.81724	1	0.808775	0.789868
GOTERM_MF_DIRECT	GO:0070878	primary miRNA binding	9	0.0898204	0.0513508	SMAD1, DDX5, DDX3X, SRF, STAT3, DGCR8, SRSF3, DROSHA, EZH2	9398	10	18976	1.81724	1	0.808775	0.789868
GOTERM_MF_DIRECT	GO:0015085	calcium ion transmembrane transporter activity	8	0.0798403	0.0330801	ATP2A3, ITPR1, ATP2B4, ATP2B3, ITPR2, ATP2B1, TMEM165, SLC8A2	9398	8	18976	2.01915	1	0.61625	0.601845
GOTERM_MF_DIRECT	GO:0030235	nitric-oxide synthase regulator activity	8	0.0798403	0.0330801	HSP90AA1, HSP90AB1, AKT1, CALM3, CALM1, ESR1, CALM2, EGFR	9398	8	18976	2.01915	1	0.61625	0.601845
GOTERM_MF_DIRECT	GO:0061676	importin-alpha family protein binding	8	0.0798403	0.0851622	GOLGA2, RB1, CDADC1, DESI1, DHX9, EI24, KPNB1, RAN	9398	9	18976	1.7948	1	1	0.976905
GOTERM_MF_DIRECT	GO:0090556	phosphatidylserine-translocating ATPase activity	8	0.0798403	0.0851622	ABCA1, ATP8A2, ATP8B3, ATP8A1, ATP8B1, ATP11C, ATP11B, ATP11A	9398	9	18976	1.7948	1	1	0.976905
GOTERM_MF_DIRECT	GO:0003691	double-stranded telomeric DNA binding	8	0.0798403	0.0851622	PURA, XRCC6, HMBOX1, RAD50, XRCC5, APEX1, TERF1, TERF2	9398	9	18976	1.7948	1	1	0.976905
GOTERM_MF_DIRECT	GO:0005127	ciliary neurotrophic factor receptor binding	8	0.0798403	0.0851622	CNTF, CLCF1, LIFR, IL6ST, OSMR, PRLR, CRLF1, IL13RA1	9398	9	18976	1.7948	1	1	0.976905
GOTERM_MF_DIRECT	GO:0031402	sodium ion binding	8	0.0798403	0.0851622	SLC34A2, PDXK, TDG, SCN8A, SCN9A, CAPN3, ATP1A2, SLC6A4	9398	9	18976	1.7948	1	1	0.976905
GOTERM_MF_DIRECT	GO:0048273	mitogen-activated protein kinase p38 binding	7	0.0698603	0.0593791	DUSP10, PRMT1, NFATC1, TAB1, MAPK14, DUSP16, PRKG1	9398	7	18976	2.01915	1	0.868137	0.847843
GOTERM_MF_DIRECT	GO:0005375	copper ion transmembrane transporter activity	7	0.0698603	0.0593791	SLC46A3, ATP7B, SLC31A2, SLC31A1, SLC11A2, SLC39A11, ATP7A	9398	7	18976	2.01915	1	0.868137	0.847843
GOTERM_MF_DIRECT	GO:0005138	interleukin-6 receptor binding	7	0.0698603	0.0593791	PYCARD, IL6, ADAM17, CNTF, ERAP1, IL6ST, IL6R	9398	7	18976	2.01915	1	0.868137	0.847843

## Sheet: Sheet1
SCOC
TFRC
HTR4
PTPDC1
COMTD1
HTR7
CAPNS1
SCP2
LURAP1L
PRKACA
PRKACB
EXOC3-AS1
ZNF17
GSTK1
PRKAB2
UNC5B
SECISBP2
RC3H1
ZNF10
UNC5C
BHLHA15
PRKAB1
BCR
SCO1
DDIT3
DDIT4
AGTR1
ORAI2
AGTR2
SF1
UNC119B
SET
COL13A1
SHMT2
FAXDC2
NPRL3
ZNF20
ZNF22
ZNF23
ZNF24
ZNF25
ZNF26
LARP1
ADAMTS13
RDH12
RDH11
RDH10
SFN
GSTM3
PRPF38A
NEBL
ZNF34
L1CAM
LARP4
MOV10
PPFIBP1
LAS1L
PKIA
STRN
HYOU1
SFXN1
SFXN2
DZIP1
PKIG
GSTM5
GTF2H2C
KCNC1
KCNC4
PRKAG1
SHB
ZNF48
PRKAG3
BBC3
SHE
SHH
NEFH
STUM
APC2
MYBPC1
KCND2
GSTO2
KCND3
GSTO1
BGN
TMEFF2
MMP15
PTRH2
RAPGEF1
RAPGEF2
RAPGEF6
RAPGEF3
RAPGEF4
PKN3
KCNA1
SYNPO2
PTAFR
KCNA3
ADAM22
CCM2L
KCNA4
ADAM21
KCNA6
ADAM28
PLAGL1
ADAM23
STX6
PLAGL2
STX4
RICTOR
STX3
BID
STX2
SPDEF
MBD3
EGLN1
MBD4
EGLN3
MBD6
EGLN2
PKLR
BIK
KCNB1
MBD1
MCRS1
MBD2
ZNF79
TARBP2
ARCN1
SKI
ZNF70
MTCH1
MTCH2
RASL11B
FBXO28
MSI1
MSI2
APEH
FBXO22
SLK
FNTA
FADS6
NEK1
MAP3K8
NEK2
MAP3K9
NEK3
MAP3K7
MAP3K4
KCNH1
PIAS4
DGAT2
FBXW8
FBXW7
FBXO17
STX7
NEAT1
FBXO10
FBXO11
SRCIN1
PIAS2
FBXW2
PIAS1
MSH6
VMAC
MINPP1
MSH2
SMO
MSH3
PKP1
KCNE1
KCNE3
IREB2
FBXO48
FBXO45
FBXO46
FBXO44
FBXO42
RAP1B
RAP1A
NDOR1
ZKSCAN8
MBIP
ZKSCAN3
BMF
ZKSCAN4
ZKSCAN1
NEK8
NEK9
SDF2L1
API5
RASL10B
TNFRSF9
NEK6
STYX
HTR1B
FBXO32
FBXO33
FBXO31
DRAP1
SON
LRCH1
SP2
SP1
SP4
SP3
SP6
NOP10
PIWIL2
KCNK5
PIWIL1
BMP10
ONECUT3
APIP
DYSF
HTR2C
HTR2A
BICD1
BICD2
TNFSF13B
SPN
SPDYE2
SPDL1
NEO1
MBL2
UNC45A
CERS3
SLC36A1
BCAS3
CERS4
UNC45B
CERS6
MSL2
VPS13A
MSL3
HTR3A
MSL1
GAPDH
CERS2
PRKAA1
PRKAA2
C1S
SRC
UHRF1
SRF
LENG8
MLLT1
SRI
MLLT3
MALT1
MLLT6
DRAM1
U2AF2
KRIT1
KCNJ2
KCNJ3
NOP58
KCNJ6
KCNJ9
SORL1
NECAP1
CDKN2AIPNL
IL2RA
IL2RB
PDCD4
PDCD1
KCNK1
BCAR1
SLC23A2
CERK
SLC23A1
LGALSL
CCP110
RCBTB2
PEX26
MT2A
LGALS1
PEG10
BSG
TNFSF10
FBXO4
FBXO3
FBXO6
ATXN7L1
LGALS8
ATXN7L3
FBXO9
GOLPH3L
BTC
MT1A
SOAT1
SUB1
NINJ1
KCNQ3
KCNQ4
KCNQ5
FLYWCH1
MT1E
AARS2
SDC4
DHX9
RRAD
SDC2
MYCBP2
SDC3
TGFA
ZBTB5
ZBTB4
ZBTB3
ZBTB2
PKHD1
NEU3
MC2R
NEU4
RRAS
RACGAP1
APOH
STK38L
APOB
KCNN4
NTNG1
BBS1
NTNG2
MSR1
SLC10A6
XBP1
APOBEC3F
YES1
TNFSF14
TGDS
SLC10A2
IGF2
IGF1
ZBTB9
MSRA
ZBTB6
CWF19L1
SDC1
GRB2
FBXL3
FBXL2
FBXL5
APOBEC3A
FBXL7
MRPS16
MSTN
MRPS14
MRPS11
MRPS12
TFB1M
C8A
SUFU
SDF4
RAC1
BBS7
BBS5
BBS4
PCYT1A
ZHX3
MRPS27
SYK
MRPS23
GAB1
AGTRAP
PRPF40A
CACYBP
SYP
GAB2
ZHX1
APRT
CNKSR2
RAP2C
RNF144A
RNF144B
RAP2B
PITPNM1
PITPNM3
CNKSR3
SDE2
TAX1BP3
SSNA1
PRICKLE3
PRICKLE1
ZFP14
MSX1
RAE1
PEX16
MAP3K2
DYNC1H1
MAP3K3
MAP3K1
SORT1
KLHL1
GAD2
KLHL3
KCNRG
PEX12
PEX13
APTX
KLHL9
VMP1
TFAP4
KLHL5
KCNS1
KCNS2
KLHL6
KLHL7
TACC3
TACC1
TACO1
INPPL1
IGF1R
TXN2
TGM1
PLAU
ZNF83
ZNF84
ENPP1
ENPP4
ENPP6
RAG1
TGM2
CARD10
MSX2
ADAM10
SDHC
SDHD
SDHA
DHDDS
ADAM19
ADAM17
ZNF92
BRMS1
ADAM15
PSPC1
DNAJB11
ADAM12
RAF1
CARD11
HTRA3
HTRA1
HTRA2
PLD6
PLD2
RAI1
GRK5
GRK7
GRK6
LPXN
FAM199X
IGF2R
FGF17
FGF14
FGF19
FGF13
FGF12
FGF11
SDK2
TAT
MYSM1
GRM1
PITPNC1
IFT52
CA1
GRM5
LASP1
CYP26B1
CA3
GRM6
ZIC3
ZIC1
MYBL2
CA8
GGACT
QRFPR
SUN1
ATP6AP1
HUNK
ELF1
ELF2
ELF3
GFOD1
ELF4
ZMYND11
SHANK2
PLEC
RALB
CBL
IFT74
SV2C
SV2B
CBS
TBX22
TDG
MVB12B
CLVS2
MVB12A
DROSHA
RALY
MTA2
MTA3
CLVS1
HSD3B7
RRM1
RRM2
HS3ST5
SUOX
TBX18
CD4
CCS
TEF
TNIP1
CD5
TNIP3
CD7
GALP
TES
FRMPD4
MSANTD3
MSANTD4
ELK1
RRP8
ELK3
ELK4
ALCAM
TFG
VPS35
VPS36
VPS39
PRKCG
VPS18
MBNL1
PRKCH
PRKCB
DNAAF2
PRKCE
PRKCD
HUS1
PRKCA
NUP93
MTAP
DAAM1
DAAM2
PRKD3
HECW2
KRTAP4-11
HECW1
ZSCAN21
PRKCQ
PRKD2
NUP98
PRKD1
VPS28
FREM2
PRDM11
PRKCZ
MTDH
RRP7A
PRDM16
GAR1
RRS1
NUP88
FAM120AOS
BTF3
ARL14EP
APOOL
HOMER1
GTF2IRD2
PLK2
CGN
MEX3C
ELL2
CDKN1C
BTG3
CDKN1A
MOCS2
RARG
BTG2
BTG1
CDKN1B
SETD3
MOCS3
SETD6
SETD7
CHM
ASH2L
STON2
ASGR2
ADAMTSL5
ADAMTSL4
ADAMTSL3
ADAMTSL2
TK1
CIC
ZIK1
EDARADD
DENND2D
EXOC8
C8ORF17
PLLP
EXOC7
CIT
ANGPTL7
MTF1
RARA
GAS1
ANGPTL2
PLIN3
EXOC3
ANGPTL4
SINHCAF
EXOC5
GAS6
TKT
EXOC2
EXOC1
GAS7
NFIX
PRUNE2
METTL21A
PAPSS2
ERMP1
APOL6
PAIP2
MBNL3
APOL2
PAIP1
CDKN2D
CDKN2B
CDKN2A
IL10RB
IL10RA
GATC
RRP1B
ELP5
HIPK1
HIPK2
OSTM1
NFIB
NFIC
PLP1
FOSB
PLP2
TMEM229B
GTF2B
TNF
LCLAT1
THG1L
CFL2
OIP5
GTF2I
IL13RA1
MAP2K3
MAP2K4
MAP2K1
MAP2K2
RALGAPA2
LARP4B
LEMD3
FAM91A1
TOM1L1
TOM1L2
FKBP7
FKBP4
TOX
FKBP6
FKBP5
FKBP2
CNP
INSIG2
INSIG1
TPR
BTLA
CD300LB
MAP2K7
CD300LG
MCL1
SYNJ2
COPS4
COPS3
COPS6
BCL6
SYNJ1
COPS2
BCL3
BCL2
CPE
COPS8
C8ORF33
SLC48A1
BMPR2
MCM7
MCM8
ZC3H4
MCM9
SYNE3
SYNE2
SYNE1
TRO
EVI5L
OIT3
PRKG1
CR2
GGPS1
SGIP1
DIS3
SECISBP2L
LANCL1
APOA5
TSN
SAPCD2
ESPL1
CRH
MCM3
LANCL2
MCM4
MCM5
MCM6
CRK
MCM2
CRP
HDAC4
CEBPA
HDAC5
CEBPB
HDAC2
LEPROT
HDAC3
CEBPE
HDAC1
VPS4B
CEBPG
VPS4A
CRX
HDAC9
ABLIM1
HECTD1
VPS51
ABLIM3
HECTD3
HECTD4
VPS53
VPS52
XIRP1
SLC35A2
SLC35A1
SLC35A4
SLC35A3
APOC3
MTOR
ASXL1
MAB21L3
EVI2A
MAB21L1
MAB21L2
VPS41
BCOR
VPS45
TCERG1
SLC35B4
MTRR
IL23R
ZMYND8
PITPNB
AQP9
PITPNA
AQP6
AQP4
AQP5
AQP2
MKI67
AQP3
NIPAL4
RPS6KA4
SYNPR
RPS6KA3
RPS6KA6
RPS6KA5
RPS6KA2
RPS6KA1
NIPAL3
ARFIP1
BTRC
SLC35A5
DYNC2H1
IL1R1
IFRD2
CPT1B
TWSG1
CFTR
SLC22A4
SLC22A3
SLC22A6
SLC22A5
TXK
SH2D2A
STRIP1
GSE1
FAM43A
ARGLU1
SLC35E1
SYNRG
SLC35E4
SH2D1A
SLC35E3
SH2D1B
ZZZ3
VNN2
MPHOSPH10
RBAK
TECPR2
TECPR1
SLC35F6
C17ORF75
CAB39L
GBE1
RSF1
SLC35F1
SIPA1L1
GSG1
TMED2
TMED1
ERMAP
TMED5
ZYG11B
TMED9
HEG1
SLC35G2
TYK2
SLC35G1
MTSS1
SCNM1
NFX1
SDCCAG8
AMER1
AMER2
AMER3
BEGAIN
EMC1
TCEAL1
EMC3
TM4SF20
EMC4
FAM47E
SUSD6
EMC7
EMC8
MTX1
NFYA
NFYB
SVIP
SPCS3
SPCS2
SPCS1
GSTA4
QPCT
COPG1
SPPL2B
SPPL2A
PAIP2B
CDPF1
TRPC4AP
SPECC1L
TIMELESS
MYADM
NUPR1
ZCCHC8
COPB2
COPB1
GSTCD
ALOX15
ALOX12
CAMSAP2
ZMAT2
UBB
ZMAT3
ZMAT4
ZMAT5
UBC
LONRF3
LONRF1
LONRF2
CPSF4
CPSF7
PNPT1
CPSF6
CPSF1
CPSF3
CPSF2
CLEC17A
HELZ
DIAPH1
BAMBI
PXMP2
PXMP4
FGFR4
ZCCHC3
FGFR2
FGFR1
GLP1R
THRB
THRA
CLEC14A
RBM3
NTMT1
RBM7
SVOP
DCC
MYRIP
OXSR1
DCN
RBL2
ZAP70
RBL1
DCT
DCX
CLEC12A
NRXN1
NXF1
MUC1
RPS6KC1
SAP30L
POC1A
POC1B
PDSS2
HES1
PDSS1
BUB3
BUB1
GBP1
GBP4
CRYGS
DEK
RPS6KB1
RBMX
MDC1
ZFYVE9
ARAF
C4BPB
RBPJ
ZFYVE28
SCAMP5
SCAMP4
ZFYVE26
ZFYVE27
UBASH3B
LRAT
HES7
TYW3
NGDN
HPCAL1
ZFYVE21
RNASE2
SCAMP1
GAPVD1
EML1
HPCAL4
RNASE1
SCAMP2
EML3
EML4
AR
ZFYVE16
PRKAR1A
RBP1
RBCK1
CGGBP1
FPR1
FPR2
THY1
C2
C3
DYNC2LI1
GRIN2A
C6
HSPH1
PRKAR2B
PRKAR2A
WBP2NL
RSU1
MCTS1
NGFR
EDEM1
GRIN2C
GRIN2B
GRIN2D
COL1A1
SETX
COL1A2
ARF3
ARF4
ARF1
LRSAM1
RPLP1
HEXA
RPLP0
ECSIT
AACS
IKBKB
TUBA1C
NIPBL
TUBA1B
TUBA1A
IKBKG
IKBKE
APPL2
C11ORF24
APPL1
IKBIP
ARG1
ACTL6A
SIRT4
NIPA1
EMP1
RRAS2
EMP2
EMP3
F2
F3
SIRT1
RBSN
SIRT2
F5
GOLGA2P5
SIRT3
F8
GPRC5A
RILPL2
RILPL1
CDC42EP4
CDC42EP3
ARF6
RNASEL
C11ORF54
STAU1
SEZ6
MIEF2
MIEF1
CCNDBP1
UNG
PMS2
STAT6
CSMD1
GK
MDH1
STAT2
STAT3
TTLL6
HEYL
LRG1
AADAC
SERBP1
CCNT2
CCNT1
UBE2D4
FAM13C
UBE2D2
UBE2D3
UBE2D1
SMCHD1
PMPCA
C11ORF68
PPP1R16B
C11ORF87
AREL1
KHNYN
UBE2E3
PPP1R16A
VPS33B
UBE2E1
UBE2E2
RBX1
ADCYAP1
NSMAF
PFKFB2
PFKFB4
PFKFB3
FBLIM1
ARL3
ARL1
ARL2
TNFRSF11B
TNFRSF11A
RAP1GAP
SOCS2
BCL2L13
SOCS3
SOCS1
BCL2L11
SOCS6
SOCS7
MDN1
SOCS4
SOCS5
BCL2L15
DR1
TIA1
BRPF1
BDNF
BRPF3
GFPT2
TNFRSF10B
BCDIN3D
TNFRSF10A
TNFRSF10D
TFCP2
MDM2
AAK1
HLA-DRA
MDM4
TUBGCP3
TUBGCP4
MYD88
MDM1
MOXD1
CNTNAP2
DRAXIN
CNTNAP1
PPP1R13B
SH2D4A
PIK3CB
NXT2
PIK3CG
MRPL4
NGRN
PPP1R13L
DGCR8
EID2B
DSP
EMX2
PPP1R12A
DST
SH2D3A
VPS37C
ARNT
VPS37D
RAD23A
VPS37A
VPS37B
RAD23B
PIK3CA
IL1RAPL1
PIK3C3
PPP1R12B
BDP1
ST6GALNAC3
PPP1R12C
PPP1R15A
PPP1R15B
SLC47A1
LRP1
FURIN
HSD17B12
LRP2
HSD17B11
HSD17B10
LRP8
LRP6
PTPRZ1
SLITRK1
KATNA1
SLITRK3
TIFA
SLITRK5
PCBD2
CNNM3
CNNM4
DUT
BAIAP2
VIPAS39
CDR2L
EIF4A2
EIF4A1
EIF4A3
TONSL
UBE2L6
GCC2
ARR3
TXNDC15
NUBP1
TXNDC16
UBE2L3
NUBP2
TCL1B
TCL1A
DHX57
RCC1
CCNL2
EPHB2
CCNL1
EPHB4
EPHB3
EPHA5
ARSA
EPHA4
ENTPD1
EPHA7
ENTPD3
ENTPD5
DHX40
MXRA8
ULK2
ULK1
MMADHC
EPHA2
EPHA10
PEX11A
PEX11B
SUPT4H1
PIK3R4
PIK3R3
PIK3R2
PTTG1IP
PIK3R1
UBE2J1
DHX30
DHX33
MICAL1
PCBP2
MIER1
DHX37
DYM
ZBED1
RAB11FIP2
N4BP2
RAB11FIP3
RAB11FIP4
AAR2
N4BP1
ZBED4
RAB11FIP5
WWTR1
RCC2
MICAL2
WAPL
TH
CCNJL
PCSK2
CETN1
CETN2
CETN3
SLC7A14
AATK
PCSK9
SLC7A11
WASL
PCSK7
IER3IP1
PCSK6
SLC7A10
AATF
PCSK5
ENC1
DHX15
FAM170B
DHX16
NCOA1
NCOA2
TNFRSF12A
NCOA5
NCOA6
NCOA3
ENAH
LAT2
VSNL1
G2E3
NCOA7
CRELD2
SFI1
FAAP24
CRIP2
PLEKHG4B
BCAP31
GCH1
NUBPL
YIPF4
YIPF5
CRIPT
HUWE1
UBE2G1
UBE2G2
MAD2L2
XK
NEDD4
CCNG1
YIPF6
TARDBP
MAD2L1
RTKN
KLHL36
BCCIP
OGDHL
CFAP300
CCND3
CCND2
CCND1
SH3GL2
SH3GL1
PDGFRB
PDGFRA
TPRA1
CYBA
KLHL40
LAX1
RPP25L
KLHL42
PROCR
CCNE2
CCNE1
DKC1
UBE2V2
UBE2V1
VCL
RTN2
KLHL18
GCM1
RTN3
VCP
NDRG4
KLHL15
KLHL11
KLHL12
NDRG2
NDRG1
RTN4
TAF5L
CCNB2
CCNB1
EBP
KLHL29
KLHL26
VDR
ECD
KLHL21
KLHL23
KLHL24
KLHL20
APPBP2
STT3A
CYCS
STT3B
GCLM
LGALS3BP
YWHAE
RTP4
MCUR1
EDA
YWHAB
CHD4
CHD2
CHD1
UBE2Q1
YWHAQ
UBE2Q2
YWHAG
YWHAH
EED
ABHD14B
UBE2QL1
DARS2
TBC1D9
GLRX2
YWHAZ
CCNA2
CCNA1
SFPQ
RCN2
UBE2R2
TBC1D4
TBC1D5
TBC1D7
MMRN2
ABHD17C
ACVR1B
TAF1D
TAF1B
TAF1A
VHL
TAF15
EGF
TAF13
TAF11
LRWD1
ACVR2B
ACVR2A
CHFR
PNKD
ASB8
ASB9
ASB6
ASB7
QRICH1
VIM
ASB1
MAML2
RPL31
MAML1
RPL34
RAPH1
ABCA12
RNF115
RNF114
CYP1B1
ADNP2
RTTN
ANKS1A
BVES
RNF111
MED1
RPL23
RPL22
MED8
DKK1
MED6
DKK2
MED7
RNF128
GPR161
RPL24
MAML3
RPL28
UBA52
ALG10B
NEDD4L
SLAIN2
VPS26A
ATXN7L3B
SLAIN1
VPS26B
PNPO
RPL41
PNO1
PRRC2C
SLC16A10
A1CF
PRRC2B
GPR137B
SLC16A13
PRRC2A
TMEM199
CYLD
FA2H
CPEB1
CYP1A1
CPEB3
CPEB4
ELL
SPEF1
MEI4
TMEM186
TMSB4X
ENSA
LDLRAP1
GPRASP1
EMD
RNF152
GPR135
SLC2A13
TACR3
TACR1
RNF168
GCFC2
RNF167
RNF169
ENG
PCYOX1
PLPPR1
RPL10
TMEM160
HOXD12
RNF139
RNF138
RPL14
RPL13
ANKRD54
ANKRD52
RPL15
ANKRD50
RPL19
TIMMDC1
TMEM154
GPR141
RNF146
ERP44
ABI2
NMNAT1
ABI3
ABI1
MSRB2
MSRB3
ANKS4B
RNF141
MSRB1
HJURP
ZFP36
GRAP2
RNF19A
GRB10
CHP2
CHP1
TMSB10
MEN1
RNF44
ANKRD49
DEFB118
ANKRD44
F2R
CD180
ANKRD45
C6ORF141
RNF41
CLIP3
BSCL2
CLIP1
MELK
SYPL1
ZFP42
CLIP4
ERF
NHP2
ERP29
ERH
ANKRD40
ERG
ANKRD17
ENY2
CD151
CALCRL
ABHD4
ILDR1
ABHD5
HMBOX1
TBXA2R
OARD1
ESD
ABL1
ABL2
ANKRD10
RNF170
ANKRD28
ANKRD29
CD164
ANKRD27
GPR108
ESRRG
TVP23A
TVP23B
LSM5
LSM3
LSM2
CNOT4
LSM8
CNOT6
LSM6
CNOT7
CNOT2
CNOT3
RNF182
CNOT8
RNF185
EIF4G2
EIF4G1
RNF187
RNF10
CALCOCO1
RNF11
RNF13
RNF14
CALCOCO2
ADRA1A
PTBP1
SGCB
DNMT3B
HIF1AN
PDCD6IP
CHUK
DNMT3A
C3ORF62
MEPE
KCNAB2
RANGAP1
ADRA2B
COASY
ZFP90
ASPH
EVL
EIF4E2
SFT2D2
ASPA
SSX2IP
SFT2D1
CX3CR1
NLGN3
SMARCD1
SMARCD2
WBP2
RNF38
WBP4
RBBP4
RBBP5
RBBP8
RBBP9
RBBP6
SNRPB2
RBBP7
WASF1
MEST
WASF2
C3ORF36
SMARCE1
RNF20
CDRT4
RNF24
TXNRD2
TXNRD1
ASS1
PNRC1
PNRC2
RHEBL1
TRMT61A
CBLN1
VIPR1
UMAD1
GDE1
GOLGA2
GOLGA3
GOLGA4
GOLGA1
GOLGA7
AGFG1
ABT1
MCCC2
MTUS2
OVOL1
MTURN
CARHSP1
RRAGA
RRAGC
RRAGD
VDAC2
VDAC1
ZFPM2
EZR
CBLL1
ZFPM1
BEX4
GPM6A
NECAB1
BEX1
TSHZ3
PDE1B
EIF5A2
TSHZ2
GMCL1
NHLH2
GNG10
NUAK1
NUAK2
NHLH1
VPS8
FADD
SIAH3
SIAH2
PDE2A
SIAH1
SLC33A1
TREX2
IFNLR1
GNG12
HSPBAP1
GDF5
UBAC1
UBAC2
STAG1
CCDC88C
PDE3A
ALDH18A1
ITM2B
ITM2C
ACVRL1
CLIC5
CLIC4
CLIC3
GDI1
FASTKD1
FASTKD2
SH3KBP1
GDI2
FAF2
OLA1
ZBTB8OS
CX3CL1
EPM2AIP1
GUK1
TNFAIP8L1
GNPNAT1
ANKRD2
TNFAIP8L2
CLIC1
MAP4K2
PRMT5
PRMT8
PRMT7
PRMT1
STRBP
AVPR1A
IGFN1
NAALADL2
RPUSD4
BBS10
B3GNT7
MDFIC
RPUSD1
B3GNT5
FRG1
RPUSD3
WAC
FAM20B
B3GNT2
ALDOC
SGK3
ALDOB
ALDOA
SGK1
ATP6V0C
MYCBP
AKAP8
AKAP7
AKAP6
AKAP4
AKAP3
NCR3LG1
SHOC2
MPZL3
MAP4K3
MAP4K4
MPZL2
LILRB1
LILRB2
PDZK1IP1
LBX1
TJP1
FAP
DLC1
STAC2
FAS
TJP3
TJP2
POGK
CIB2
ARID4B
TMEM144
FBL
POGZ
TMEM14B
TBCCD1
ARID5B
TMEM130
TMEM134
LMX1A
DNAJC30
ILVBL
TBL1XR1
TMEM139
RPL7L1
ELMO1
ELMO2
RELL1
LMX1B
FAIM
ATP6V1A
DNAJC22
DNAJC27
NID2
DNAJC28
TMEM121
TMEM123
SDCBP
ASIC4
PODXL
TMEM128
DNAJC21
SUDS3
ASIC2
ZC3H13
ZC3H15
ASIC1
ATP6V1F
DNAJC19
HSPA9
HSPA8
TGFB2
TGFB1
HSPA5
HSPA4
PTCH1
HSPA6
DNAJC11
EPHX4
DNAJC15
NFKBIA
DLG1
FER
DLG2
DLG3
GDNF
DLG4
DLG5
DNAJC10
TGFBI
GRSF1
NFKBID
ACADVL
HSPB8
PDE3B
HSPB7
ELAVL1
ELAVL2
DHTKD1
SGSH
TMEM100
TMEM101
TMEM102
ZC3H7B
TMEM107
NFKBIZ
PDE4A
POLI
TMEM109
POLH
POLG
FGB
PDE4D
CTPS1
ARID1A
ARID1B
FGR
LATS1
LATS2
PALLD
EHHADH
GCSAML
CHMP3
PDE5A
CHMP7
FAN1
RGS18
RGS17
POLDIP2
POLDIP3
RGS16
POMP
PALM3
WIZ
DLL1
STRN4
HSPD1
STRN3
DLL4
NRIP2
NRIP1
NRIP3
CLASP1
CLASP2
PTCD3
POLQ
ATE1
PTCD1
PTCD2
NIFK
SGTB
WTAP
POLM
LCA5
ARID3A
ARID3B
MEIS2
DLK1
MEIS1
POMK
RGS12
ATF1
ATF2
POP5
POP1
POP4
TESK2
F11R
NOC2L
NDST1
WLS
FRS2
CD2AP
ACE2
RABL3
FAR1
ATF5
ATF6
ATF3
ATF4
FLG
CDCA3
CDCA4
CDCA7
GATA6
PDGFB
GATA4
GATA3
GATA2
CIAO1
C12ORF57
EPB41L5
EPB41L1
EPB41L2
EPB41L3
PDGFC
PIP5K1A
PIP5K1C
ATG7
ATG5
FN1
MAGOHB
VANGL1
VANGL2
FASN
C19ORF47
FAT4
LIN54
MTMR12
C12ORF43
PCMTD2
SMPD3
PANX1
CHAF1B
TCP11L1
OLR1
PCMTD1
LIN52
TPSG1
SPHK1
C20ORF173
FOS
EPS15L1
PHF20L1
SLC7A5
SLC7A6
SLC7A8
SLC7A9
POT1
CACUL1
ELOF1
SAMD9
ATL3
ATL1
NIP7
ATL2
DLST
SLC7A1
WRN
CNPY4
FRZB
MFN2
SAMD1
GOLM1
TRAPPC10
WTIP
RABIF
WT1
SLMAP
CRLF3
YPEL5
EBAG9
FRK
CRLF1
LIMS1
YPEL2
SLC27A1
ATN1
LTN1
PLOD3
PLOD1
FAM204A
HHAT
CEP250
SYBU
BNIP3L
CISH
EIF1AX
ADIPOQ
CDC25C
NCCRP1
CDC25A
CDC25B
ATXN2L
ACLY
IL6ST
COL17A1
SHC4
CHODL
DLX1
CD274
[truncated: 5,111 more rows]
