# Supplementary material for: Serum exosomal microRNA profiling reveals a down-regulation of hsa-miR-124-3p in patients with severe acne
Source: Front Immunol. 2025 Jun 23;16:1554811. doi: 10.3389/fimmu.2025.1554811 (PMC12230035; doi:10.3389/fimmu.2025.1554811)
Supplement: Supplementary file 7 [file Table5.xlsx]

## Sheet: KEGG（p<0.05）
Category	Term		Count	%	PValue	Genes	List Total	Pop Hits	Pop Total	Fold Enrichment	Bonferroni	Benjamini	FDR
KEGG_PATHWAY	hsa05200	Pathways in cancer	391	3.9022	3.08078e-23	RB1, SPI1, ARAF, ELK1, TFG, AKT2, MYC, AKT3, AKT1, PRKACA, PRKACB, PRKCG, PRKCB, DAPK1, PRKCA, BCR, EML4, AR, ADCY9, AGTR1, CTBP2, CTBP1, PDGFB, HIF1A, TERT, PLCG2, HMOX1, PLCG1, FZD1, JAG2, GSTM3, CREBBP, WNT10A, JUN, FZD3, JAG1, FZD2, JUP, FZD5, FZD4, FZD7, FZD6, FZD9, FN1, FZD8, BRAF, GSTM5, RET, CDKN1A, CDKN1B, GLI1, GLI3, BBC3, GLI2, IKBKB, SHH, IKBKG, JAK2, APPL1, JAK1, APC2, GSTO2, GSTO1, …	4571	531	8586	1.38313	1.09368e-20	1.09368e-20	6.56206e-21
KEGG_PATHWAY	hsa05168	Herpes simplex virus 1 infection	315	3.14371	8.43426e-05	ZNF175, TBK1, ZNF607, ZNF606, AKT2, ZNF605, ZNF846, AKT3, ZNF845, IL12B, AKT1, ZNF721, ZNF841, B2M, ZNF17, ZNF285, ZNF284, ZNF283, ZNF705D, ZFP1, ZNF282, HLA-B, ZNF10, HLA-A, HLA-F, HCFC2, HLA-G, HLA-E, HCFC1, ZNF717, ZNF713, TP53, ZNF398, ZNF28, ZNF154, ZNF275, ZNF324B, ZNF20, PIK3R3, PIK3R2, PIK3R1, ZNF23, ZNF25, ZNF26, C3, ZNF829, ZNF708, ZNF701, FADD, ZNF268, ZNF267, ZNF264, HLA-DRB5, ZNF383,…	4571	512	8586	1.15563	0.029499	0.000393969	0.000236381
KEGG_PATHWAY	hsa05022	Pathways of neurodegeneration - multiple diseases	291	2.90419	0.000299773	APP, CALML5, ARAF, UBE2L6, CALML3, CALML4, UBE2L3, PSMD9, FRAT1, PSMD7, FRAT2, TBK1, PSMD2, PSMD3, PSMD1, PRKCG, CSNK2A1, PRKCB, CSNK2A2, PRKCA, CSNK1E, PDYN, ATG14, ATG13, DKK1, DKK2, COX7A2L, DDIT3, VDAC2, ULK2, ULK1, VDAC1, UBA52, ATF6, OPTN, ATF4, PIK3R4, C9ORF72, UBE2J1, GRIN2A, PPP3R1, FADD, PLCG1, NRBF2, SPTBN2, FZD1, FZD3, XBP1, WNT10A, FZD2, FZD5, DNAH17, FZD4, FZD7, FZD6, FZD9, EIF2AK3,…	4571	476	8586	1.14833	0.100967	0.00115673	0.00069404
KEGG_PATHWAY	hsa04151	PI3K-Akt signaling pathway	236	2.35529	1.08644e-06	ATF2, PPP2R2A, TCL1B, TCL1A, CREB3L3, PPP2R1B, PPP2R1A, MYC, AKT2, CREB3L2, AKT3, MYB, KDR, AKT1, PRKCA, EREG, DDIT4, MTCP1, TP53, EPHA2, ATF4, PDGFB, LPAR1, PIK3R3, TGFA, LPAR3, PIK3R2, PIK3R1, LPAR4, GNG10, CD19, PDGFC, NGFR, INSR, FN1, IGF2, IGF1, GNG12, PTK2, COL1A1, COL1A2, LPAR5, C8ORF44-SGK3, GRB2, COL9A2, RET, CDKN1A, CDKN1B, BRCA1, RPTOR, IKBKB, GYS1, RAC1, IKBKG, JAK2, JAK1, SYK, OSMR, …	4571	359	8586	1.2348	0.000385614	7.87118e-06	4.72271e-06
KEGG_PATHWAY	hsa05010	Alzheimer disease	231	2.30539	0.00418262	APP, CALML5, ARAF, CALML3, CALML4, PSMD9, FRAT1, PSMD7, FRAT2, PSMD2, AKT2, PSMD3, AKT3, PSMD1, AKT1, CSNK2A1, SLC11A2, CSNK2A2, CSNK1E, ATG14, ATG13, DKK1, DKK2, COX7A2L, DDIT3, VDAC2, ULK2, ULK1, VDAC1, ATF6, ATF4, PIK3R4, PIK3R3, PIK3R2, PIK3R1, APH1A, GRIN2A, NCSTN, PPP3R1, APH1B, FADD, NRBF2, FZD1, FZD3, XBP1, WNT10A, FZD2, FZD5, FZD4, INSR, FZD7, FZD6, FZD9, EIF2AK3, FZD8, EIF2AK2, BRAF, GR…	4571	384	8586	1.12995	0.774164	0.0118531	0.00711186
KEGG_PATHWAY	hsa05165	Human papillomavirus infection	227	2.26547	9.76676e-09	RB1, MAML2, MAML1, PPP2R2A, RBPJ, TBK1, CREB3L3, PPP2R1B, PPP2R1A, AKT2, CREB3L2, AKT3, AKT1, ATP6V1E1, PRKACA, PRKACB, HES7, ATP6V1G1, ATP6V0E1, HLA-B, HLA-A, HLA-F, HLA-G, HLA-E, PARD3, TBPL1, MAML3, TP53, LLGL1, PIK3R3, PIK3R2, PIK3R1, PRKCZ, TERT, ATP6V0A2, FADD, ATP6V1C1, ATP6V0A1, ATP6V1C2, FZD1, FZD3, CREBBP, WNT10A, JAG1, FZD2, FZD5, FZD4, FZD7, FZD6, FZD9, FN1, FZD8, EIF2AK2, PTK2, COL1A…	4571	331	8586	1.28818	3.46719e-06	1.50748e-07	9.04487e-08
KEGG_PATHWAY	hsa04010	MAPK signaling pathway	222	2.21557	2.07228e-13	ATF2, ARAF, ELK1, CRKL, RPS6KA4, ELK4, RPS6KA3, RPS6KA6, RPS6KA5, MYC, RPS6KA2, AKT2, RPS6KA1, AKT3, STMN1, KDR, AKT1, PRKACA, PRKACB, PRKCG, MEF2C, PRKCB, IL1R1, CACNA2D1, PRKCA, MAPK8IP2, MAPK8IP3, EREG, DDIT3, TP53, EPHA2, ATF4, PDGFB, TGFA, NLK, PPP3R1, RRAS, PDGFC, NGFR, JUN, GADD45A, INSR, NFATC3, IGF2, BRAF, NFATC1, IGF1, GNG12, GRB2, RET, ECSIT, IKBKB, PPP3CC, RAC1, IKBKG, DUSP4, MAP4K2, …	4571	301	8586	1.38537	7.35839e-11	2.4522e-11	1.47132e-11
KEGG_PATHWAY	hsa04144	Endocytosis	187	1.86627	2.388e-12	TFRC, WIPF1, ZFYVE9, WIPF2, WIPF3, ARPC5L, CBLB, IGF1R, ZFYVE27, KIF5C, KIF5B, KIF5A, VPS35, VPS36, SH3GL2, AP2M1, SH3GL1, SH3GLB1, PDGFRA, USP8, IST1, HLA-B, HLA-A, HLA-F, HLA-G, HLA-E, RNF41, ACAP2, RAB31, ZFYVE16, HGS, PARD3, RAB35, RUFY2, CHMP4B, AMPH, CHMP4A, STAMBP, VPS28, RAB5B, TSG101, RAB5C, AGAP2, NEDD4L, AGAP1, VPS26A, VPS26B, ACTR3B, PRKCZ, PLD2, SNX3, GRK1, SNX4, ACTR3C, SNX1, RAB11F…	4571	250	8586	1.40502	8.47732e-10	1.4129e-10	8.47741e-11
KEGG_PATHWAY	hsa05132	Salmonella infection	177	1.76647	8.7723e-09	CYFIP2, NCKAP1, CYFIP1, FHOD1, ARPC5L, GCC2, FBXO22, TNF, ACTB, ACTG1, TXN2, PYCARD, TUBB6, TUBB3, KIF5C, MYC, AKT2, KIF5B, AKT3, KIF5A, TNFSF10, AKT1, KPNA4, MAP3K7, KPNA3, VPS39, SKP1, KPNA1, DYNC2H1, MAP2K3, MAP2K4, VPS18, MAP2K1, MAP2K2, DYNC1LI1, DYNC1LI2, MYL2, ELMO1, ELMO2, RAF1, PFN1, NAIP, ARL8A, PFN2, ARL8B, RAB5B, RAB5C, ARHGEF26, ACTR3B, MYL12A, HSP90B1, DYNC2LI1, ACTR3C, KLC2, IRAK1,…	4571	249	8586	1.33522	3.11416e-06	1.41553e-07	8.49318e-08
KEGG_PATHWAY	hsa05205	Proteoglycans in cancer	172	1.71657	2.65726e-20	ARAF, FGF2, ELK1, TNF, ACTB, ACTG1, IGF1R, PPP1CB, PPP1CC, CCND1, PLAU, MYC, AKT2, AKT3, KDR, IL12B, AKT1, PLCE1, PRKACA, PRKACB, PRKCG, MAP2K1, MAP2K2, WNT5B, PRKCB, HGF, RPS6, WNT5A, ANK2, FRS2, PRKCA, ANK3, ANK1, TIAM1, SMO, RAF1, EZR, TP53, DDX5, SDC4, SDC2, PXN, TWIST2, ITPR1, PIK3R3, TWIST1, ITPR2, ITPR3, PIK3R2, IQGAP1, PIK3R1, HIF1A, SLC9A1, WNT6, RRAS, PLCG2, PLCG1, WNT1, WNT3, WNT4, FZD…	4571	205	8586	1.57599	9.43326e-18	4.71663e-18	2.82998e-18
KEGG_PATHWAY	hsa04014	Ras signaling pathway	169	1.68663	8.37222e-09	CALML5, CSF1, CALML3, CALML4, FGF1, ETS1, FGF2, ELK1, ETS2, IGF1R, FGF5, RASSF1, FGF7, HTR7, SYNGAP1, TBK1, FGF8, FGF9, RASSF5, AKT2, AKT3, KDR, AKT1, PLCE1, PRKACA, PRKACB, PDGFRB, PRKCG, PDGFRA, RALBP1, MAP2K1, MAP2K2, RALGAPA1, PRKCB, HGF, RALGAPA2, PRKCA, PGF, TIAM1, RALGAPB, RAF1, RIN1, EPHA2, SHC4, SHC2, RAB5B, SHC3, RAB5C, SHC1, PDGFB, PIK3R3, TGFA, PIK3R2, PIK3R1, PLA2G5, FOXO4, RASAL2, S…	4571	236	8586	1.3451	2.97213e-06	1.4153e-07	8.49182e-08
KEGG_PATHWAY	hsa05131	Shigellosis	162	1.61677	7.5155e-05	UBE2D4, UBE2D2, UBE2D3, ARPC5L, UBE2D1, FNBP1L, TNF, ACTB, ACTG1, CRKL, PYCARD, RPS6KA5, TBK1, CAPNS1, AKT2, AKT3, AKT1, PLCE1, CAPN1, BTRC, MAP3K7, SKP1, CAST, FNBP1, IL1R1, ACTN1, PRKCE, PRKCD, ACTN4, ATG14, ATG12, RBX1, RRAGA, RRAGC, MYL2, RRAGD, ELMO1, UBE2V2, ELMO2, PRKCQ, VDAC1, RBCK1, UBE2V1, TLN2, PFN1, TLN1, UBA52, TP53, NAIP, VCL, PFN2, PXN, CUL1, ITPR1, PIK3R4, PIK3R3, ITPR2, ITPR3, PI…	4571	247	8586	1.23196	0.0263282	0.000360541	0.000216324
KEGG_PATHWAY	hsa04810	Regulation of actin cytoskeleton	161	1.60679	1.45036e-07	CHRM2, CYFIP2, NCKAP1, CHRM3, MYLK2, CYFIP1, ARAF, ARPC5L, FGF1, FGF2, ACTB, ARHGAP35, MYLK3, MYLK, ACTG1, CRKL, MYLK4, PPP1CB, FGF5, PPP1CC, FGF7, FGF8, FGF9, CFL2, AKT2, AKT3, PIP4K2A, AKT1, PIP4K2B, PIP4K2C, PDGFRB, PDGFRA, MAP2K1, MAP2K2, ACTN1, F2R, ACTN4, TIAM1, MYL2, SPATA13, RAF1, EZR, PFN1, VCL, PFN2, PXN, PDGFB, LPAR1, PIK3R3, PIK3R2, LPAR4, IQGAP1, PIK3R1, ACTR3B, IQGAP3, MYL12A, SLC9A…	4571	229	8586	1.3206	5.14865e-05	1.37981e-06	8.27885e-07
KEGG_PATHWAY	hsa04020	Calcium signaling pathway	159	1.58683	0.00165227	CHRM2, CHRM3, MYLK2, OXTR, CALML5, CALML3, CALML4, HTR4, FGF1, FGF2, SLC8A1, MYLK3, MYLK, SLC8A2, MYLK4, FGF5, EDNRA, FGF7, HTR7, EDNRB, FGF8, FGF9, KDR, PLCE1, PRKACA, PRKACB, PDGFRB, PRKCG, PDGFRA, PRKCB, HGF, F2R, PHKA1, PRKCA, ADCY9, STIM1, STIM2, ORAI2, PPIF, AGTR1, VDAC2, VDAC1, PTGFR, PDE1C, PDE1B, CHRNA7, CACNA1B, PDGFB, ITPR1, CACNA1A, ITPR2, TGFA, ITPR3, CACNA1C, CACNA1E, CACNA1I, GRIN2…	4571	253	8586	1.18047	0.444031	0.00514524	0.00308714
KEGG_PATHWAY	hsa05166	Human T-cell leukemia virus 1 infection	158	1.57685	5.30388e-08	RB1, ATF2, CRTC3, SPI1, CRTC1, TRRAP, ETS1, ELK1, TNF, ETS2, ICAM1, ELK4, CDC20, ZFP36, CCND3, CCND2, CCND1, CREB3L3, MYC, CHEK2, AKT2, AKT3, CHEK1, CDC27, CREB3L2, AKT1, EP300, PRKACA, HLA-DOB, B2M, PRKACB, MAP2K4, IL15RA, MAP2K1, MAP2K2, MSX2, ANAPC7, IL1R1, HLA-B, HLA-A, HLA-F, HLA-G, HLA-E, ADCY9, CCNE2, CCNE1, TBPL1, VDAC2, ANAPC4, ANAPC5, VDAC1, TLN2, TLN1, TP53, ATF4, ANAPC13, ANAPC16, PIK…	4571	222	8586	1.33685	1.88286e-05	5.70569e-07	3.42342e-07
KEGG_PATHWAY	hsa05163	Human cytomegalovirus infection	157	1.56687	4.5033e-07	RB1, ATF2, CALML5, CALML3, CALML4, ELK1, TNF, CRKL, TBK1, CCND1, CREB3L3, MYC, AKT2, AKT3, CREB3L2, AKT1, PRKACA, B2M, PRKACB, IL6R, PDIA3, PRKCG, PDGFRA, MAP2K1, MAP2K2, PRKCB, IL1R1, HLA-B, TAP2, TSC2, TSC1, PRKCA, HLA-A, HLA-F, HLA-G, HLA-E, ADCY9, RAF1, TP53, ATF4, PXN, ITPR1, PIK3R3, ITPR2, ITPR3, PIK3R2, PIK3R1, PPP3R1, GNG10, EIF4EBP1, FADD, CCR1, NFATC3, NFATC2, NFATC1, GNG12, PTK2, NFKB1…	4571	225	8586	1.31068	0.000159854	3.63334e-06	2.18001e-06
KEGG_PATHWAY	hsa05417	Lipid and atherosclerosis	151	1.50699	4.1049e-07	CALML5, NCF2, CALML3, CALML4, TNF, ICAM1, PYCARD, TBK1, AKT2, AKT3, TNFSF10, IL12B, AKT1, MAP3K7, MAP2K3, MAP2K4, TICAM2, PRKCA, CYBA, ERN1, DDIT3, ATF6, TP53, ABCG1, ATF4, ITPR1, PIK3R3, PIK3R2, PIK3R1, HSP90B1, RAP1B, PPP3R1, RAP1A, CYP2B6, IRAK1, NLRP3, PLCG1, APOB, MAP2K7, ABCA1, LYN, HSPA8, XBP1, JUN, POU2F1, VCAM1, HSPA5, HSPA4, HSPA6, NFATC3, EIF2AK3, TNFRSF10B, NFATC2, TNFRSF10A, NFATC1, …	4571	215	8586	1.31922	0.000145714	3.38893e-06	2.03336e-06
KEGG_PATHWAY	hsa04510	Focal adhesion	149	1.48703	4.8182e-09	MYLK2, ELK1, ACTB, ARHGAP35, MYLK3, MYLK, ACTG1, CRKL, IGF1R, MYLK4, PPP1CB, PPP1CC, CCND3, CCND2, CCND1, TNN, AKT2, AKT3, KDR, AKT1, PDGFRB, PRKCG, PDGFRA, MAP2K1, PRKCB, HGF, ACTN1, PRKCA, ACTN4, PGF, COL4A1, COL4A4, MYL2, COL4A3, COL4A5, TLN2, RAF1, TLN1, VCL, SHC4, SHC2, SHC3, SHC1, PXN, PDGFB, PIK3R3, PIK3R2, PIK3R1, MYL12A, RAP1B, RAP1A, CHAD, PDGFC, PIP5K1A, PIP5K1C, VASP, JUN, CAV2, CAV1,…	4571	203	8586	1.3787	1.71046e-06	9.00243e-08	5.40146e-08
KEGG_PATHWAY	hsa04015	Rap1 signaling pathway	149	1.48703	1.81635e-07	CALML5, CSF1, CTNND1, CALML3, CALML4, FGF1, FGF2, ACTB, ACTG1, CRKL, IGF1R, FGF5, FGF7, FGF8, FGF9, CDH1, RASSF5, AKT2, AKT3, KDR, AKT1, PLCE1, MAGI1, PDGFRB, PRKCG, MAP2K3, PDGFRA, MAP2K1, MAP2K2, PRKCB, HGF, MAGI3, F2R, PRKCA, PGF, TIAM1, ADCY9, PRKD3, PARD3, PRKD2, TLN2, PRKD1, RAF1, PFN1, TLN1, PFN2, EPHA2, PDGFB, FPR1, LPAR1, PIK3R3, LPAR3, PIK3R2, LPAR4, PIK3R1, EFNA5, PRKCZ, RAP1GAP, RASGR…	4571	210	8586	1.33274	6.44783e-05	1.57269e-06	9.43615e-07
KEGG_PATHWAY	hsa04024	cAMP signaling pathway	146	1.45709	0.000366669	CHRM2, OXTR, VIPR2, CALML5, HHIP, CALML3, CALML4, HTR4, PPP1CB, PPP1CC, EDNRA, CREB3L3, AKT2, AKT3, CREB3L2, AKT1, EP300, PLCE1, SOX9, PRKACA, BVES, PRKACB, GHSR, MAP2K1, MAP2K2, F2R, ATP1B4, ATP1B3, ATP1B2, ATP1B1, ADCYAP1, TIAM1, ADCY9, RAF1, CFTR, GRIA1, GRIA2, ADCYAP1R1, SUCNR1, NPR1, GIPR, PIK3R3, PIK3R2, CACNA1C, PIK3R1, SLC9A1, PLD2, HCAR2, RAP1B, MC2R, GRIN2A, RAP1A, HCAR1, RRAS, DRD1, DR…	4571	225	8586	1.21885	0.122073	0.00137019	0.000822111
KEGG_PATHWAY	hsa05170	Human immunodeficiency virus 1 infection	145	1.44711	7.52013e-06	CALML5, CALML3, CALML4, TNF, CRKL, TBK1, CFL2, AKT2, AKT3, CHEK1, AP1S2, AP1S1, AKT1, AP1S3, BTRC, B2M, MAP3K7, SKP1, PDIA3, PRKCG, MAP2K3, MAP2K1, MAP2K2, PRKCB, HLA-B, AP1B1, TAP2, PRKCA, HLA-A, HLA-F, CDC25C, HLA-G, HLA-E, RBX1, RAF1, CUL5, PXN, CUL1, ITPR1, PIK3R3, ITPR2, ITPR3, PIK3R2, PIK3R1, CCNB2, CCNB1, PPP3R1, GNG10, IRAK1, PLCG2, FADD, PLCG1, MAP2K7, AP1M2, AP1M1, JUN, APOBEC3F, NFATC3…	4571	212	8586	1.28473	0.00266609	4.66503e-05	2.79902e-05
KEGG_PATHWAY	hsa05130	Pathogenic Escherichia coli infection	143	1.42715	5.67484e-08	CYFIP2, NCKAP1, CYFIP1, WIPF1, WIPF2, WIPF3, ARPC5L, CLDN2, CLDN1, TNF, ACTB, ACTG1, PYCARD, TUBB6, TUBB3, TNFSF10, MAP3K7, IL1R1, F2R, NCL, EZR, NAIP, TMED10, LPAR1, LPAR4, ACTR3B, ACTR3C, IRAK1, MYO6, ABL1, NLRP3, MYH14, MYH11, FADD, JUN, MYO5A, TNFRSF10B, TNFRSF10A, ARPC5, NFKB1, NFKBIA, OCLN, IL6, LPAR5, ARPC2, ARPC3, MYO5B, TAB3, CYCS, TAB2, TAB1, MYD88, ITGB1, ARF1, ARPC1B, ARPC1A, FASLG, W…	4571	198	8586	1.3566	2.01455e-05	5.75591e-07	3.45355e-07
KEGG_PATHWAY	hsa05167	Kaposi sarcoma-associated herpesvirus infection	137	1.36727	9.26408e-07	RB1, CD86, CALML5, CALML3, CALML4, FGF2, ICAM1, PREX1, ZFP36, TBK1, CCND1, MYC, AKT2, AKT3, AKT1, EP300, IFNAR2, MAP2K4, MAP2K1, MAP2K2, HLA-B, HLA-A, HLA-F, ATG14, HLA-G, HLA-E, MAPKAPK2, RAF1, IL6ST, UBA52, TP53, IFNAR1, PDGFB, ITPR1, PIK3R3, ITPR2, ITPR3, PIK3R2, PIK3R1, HIF1A, C3, PPP3R1, GNG10, UBB, UBC, PLCG2, FADD, PLCG1, MAP2K7, CCR1, LYN, CREBBP, JUN, NFATC3, NFATC2, EIF2AK2, NFATC1, GNG…	4571	194	8586	1.32647	0.000328821	6.85156e-06	4.11093e-06
KEGG_PATHWAY	hsa05169	Epstein-Barr virus infection	134	1.33733	0.00015916	RB1, RBPJ, TNF, ICAM1, CCND3, PSMD7, CCND2, TBK1, CCND1, MYC, PSMD2, AKT2, AKT3, PSMD3, PSMD1, AKT1, SKP2, HLA-DOB, B2M, MAP3K7, PDIA3, IFNAR2, MAP2K3, MAP2K4, ENTPD1, ENTPD3, HLA-B, TAP2, HLA-A, HLA-F, HLA-G, RUNX3, HLA-E, SAP30, CCNE2, CCNE1, TP53, IFNAR1, PSMD12, PSMD11, PIK3R3, PIK3R2, PIK3R1, BCL2L11, IRAK1, CD19, PLCG2, FADD, MAP2K7, LYN, HLA-DRB5, JUN, GADD45A, EIF2AK2, ISG15, NFKB1, SEM1,…	4571	202	8586	1.24604	0.0549396	0.000656999	0.000394199
KEGG_PATHWAY	hsa05207	Chemical carcinogenesis - receptor activation	134	1.33733	0.00292056	RB1, UGT1A10, ATF2, AHR, FGF2, FGF5, RPS6KA3, CCND3, RPS6KA6, FGF7, FGF8, CCND1, FGF9, CREB3L3, MYC, RPS6KA2, AKT2, AKT3, RPS6KA1, CREB3L2, KPNA6, CYP1B1, AKT1, KPNA4, KPNA5, PRKACA, KPNA2, PRKACB, KPNA3, KPNA1, CHRNB2, UGT2B10, PRKCG, MAP2K1, MAP2K2, PAQR7, PAQR5, PRKCB, UGT2B17, PRKCA, MIRLET7D, CDC25A, AR, ADCY9, PGR, AIPL1, RAF1, KPNB1, ATF4, NOTCH2, CHRNA4, CHRNA7, MGST3, CACNA1B, MGST1, CAC…	4571	212	8586	1.18727	0.64595	0.00886154	0.00531692
KEGG_PATHWAY	hsa05225	Hepatocellular carcinoma	132	1.31737	1.71033e-11	RB1, SMARCB1, ARAF, KEAP1, ELK1, ACTB, ACTG1, IGF1R, FRAT1, FRAT2, CCND1, MYC, AKT2, DPF1, AKT3, DPF3, AKT1, ARID2, PRKCG, SMARCC1, MAP2K1, MAP2K2, WNT5B, PRKCB, HGF, WNT5A, PRKCA, RAF1, TP53, SHC4, SHC2, SHC3, SHC1, MGST3, MGST1, PIK3R3, TGFA, PIK3R2, PIK3R1, WNT6, TERT, DVL2, PLCG2, DVL3, HMOX1, PLCG1, WNT1, GSTT2B, WNT3, WNT4, FZD1, SMAD2, GSTM3, FZD3, TGFB2, WNT10A, SMAD4, TGFB1, FZD2, SMAD3,…	4571	168	8586	1.47586	6.07168e-09	7.58959e-10	4.55375e-10
KEGG_PATHWAY	hsa04360	Axon guidance	131	1.30739	3.01167e-07	SEMA5A, DPYSL5, DPYSL2, CFL2, PLXNC1, EPHB2, EPHB4, EPHB3, SEMA6B, EPHA5, EPHA4, EPHA7, SEMA6A, WNT5B, UNC5A, UNC5B, EPHA8, SEMA6D, WNT5A, UNC5C, PRKCA, UNC5D, SMO, PARD3, RAF1, EPHA2, SEMA7A, PIK3R3, PIK3R2, PIK3R1, EFNA5, PRKCZ, MYL12A, EFNB2, EFNB1, PPP3R1, EFNB3, RRAS, ABL1, PLCG2, PLXNA2, SRGAP3, PLCG1, SRGAP2, SRGAP1, PLXNA4, WNT4, NTNG1, NTNG2, FZD3, PTCH1, NFATC3, NFATC2, L1CAM, SSH2, BMP…	4571	182	8586	1.35201	0.000106909	2.54558e-06	1.52735e-06
KEGG_PATHWAY	hsa04310	Wnt signaling pathway	129	1.28743	2.16542e-08	CTNND2, FRAT1, CCND3, FRAT2, CCND2, SOX17, CCND1, MYC, EP300, PRKACA, BTRC, PRKACB, MAP3K7, SKP1, TLE4, PRKCG, TLE3, WNT5B, CSNK2A1, PRKCB, WNT5A, CTNNBIP1, CSNK2A2, PRKCA, CSNK1E, DKK1, DKK2, RBX1, SFRP1, DAAM1, TBL1XR1, DAAM2, ROR1, ROR2, TP53, CTBP2, CTBP1, CUL1, PSEN1, APCDD1, NLK, WNT6, PORCN, PPP3R1, DVL2, DVL3, WNT1, WNT3, WNT4, FZD1, FZD3, CREBBP, JUN, WNT10A, SMAD4, FZD2, SMAD3, FZD5, FZ…	4571	174	8586	1.39258	7.68722e-06	2.84713e-07	1.70828e-07
KEGG_PATHWAY	hsa05202	Transcriptional misregulation in cancer	129	1.28743	0.000129972	CD86, ATF1, SPI1, CCNT2, CCNT1, JMJD1C, HOXA11, IGF1R, HOXA10, ELK4, HOXA9, CCND2, PLAU, MYC, SSX2, MEN1, MEF2C, IGFBP3, MITF, RUNX2, RUNX1, MYCN, MAF, EWSR1, DDIT3, COMMD3-BMI1, ERG, NUPR1, TP53, DDX5, SLC45A3, KMT2A, MAX, FOXO1, PROM1, GRIA3, NGFR, SMAD1, JUP, BCL11B, GADD45A, FUS, ZBTB16, DEFA4, SS18L1, PBX3, HMGA2, IGF1, FLI1, PTK2, NFKB1, PBX1, CDK9, IL6, NR4A3, TLX3, BCL6, SP1, ID2, TLX1, R…	4571	193	8586	1.25549	0.0450948	0.000555906	0.000333543
KEGG_PATHWAY	hsa04218	Cellular senescence	127	1.26747	4.07155e-13	RB1, MRE11, TRAF3IP2, CALML5, SERPINE1, CALML3, CALML4, ETS1, PPP1CB, PPP1CC, CCND3, CCND2, CCND1, MYC, RASSF5, CHEK2, AKT2, AKT3, CHEK1, AKT1, CAPN1, NBN, BTRC, MAP2K3, MAP2K1, MAP2K2, IGFBP3, HLA-B, HUS1, TSC2, TSC1, HLA-A, HLA-F, HLA-G, CDC25A, HLA-E, CCNE2, CCNE1, MAPKAPK2, VDAC2, VDAC1, RAF1, TP53, ITPR1, PIK3R3, ITPR2, GATA4, ITPR3, PIK3R2, PIK3R1, FOXO3, FOXO1, ZFP36L2, ZFP36L1, CCNB2, CCN…	4571	156	8586	1.52918	1.44527e-10	3.6135e-11	2.1681e-11
KEGG_PATHWAY	hsa05203	Viral carcinogenesis	126	1.25749	0.0115889	RB1, ATF2, GTF2B, UBE3A, RBPJ, CDC20, CCND3, CCND2, CCND1, CREB3L3, CHEK1, CREB3L2, EP300, SKP2, PRKACA, PRKACB, ACTN1, HLA-B, MRPS18B, HLA-A, ACTN4, HLA-F, HLA-G, SND1, HLA-E, CCNE2, CCNE1, MAPKAPK2, TBPL1, IL6ST, TP53, ATF4, PXN, UBR4, PIK3R3, PIK3R2, PIK3R1, GTF2E1, C3, SCIN, PMAIP1, STAT5A, LYN, STAT5B, CREBBP, JUN, EGR2, EGR3, EIF2AK2, NFKB1, NFKBIA, DLG1, HNRNPK, SNW1, CDK6, CDK4, CDK2, REL…	4571	204	8586	1.16017	0.984047	0.0291982	0.0175189
KEGG_PATHWAY	hsa04150	mTOR signaling pathway	123	1.22754	6.02557e-11	IRS1, TNF, IGF1R, RPS6KA3, STK11, RPS6KA6, DEPTOR, RPS6KA2, AKT2, AKT3, RPS6KA1, SESN2, GRB10, AKT1, ATP6V1E1, SKP2, PRKCG, ATP6V1G1, MAP2K1, MAP2K2, WNT5B, PRKCB, RPS6, WNT5A, TSC2, TSC1, PRKCA, CLIP1, RRAGA, RRAGC, EIF4E1B, DDIT4, RRAGD, ULK2, ULK1, RAF1, TELO2, ATP6V1A, SEH1L, MAPKAP1, NPRL3, PIK3R3, PIK3R2, PIK3R1, WNT6, DVL2, EIF4EBP1, DVL3, SLC38A9, WNT1, ATP6V1C1, WNT3, ATP6V1F, WNT4, ATP6…	4571	156	8586	1.48102	2.13908e-08	2.13908e-09	1.28345e-09
KEGG_PATHWAY	hsa04390	Hippo signaling pathway	123	1.22754	1.29331e-10	WWC1, SERPINE1, PPP2R2A, FGF1, ACTB, ACTG1, AMOT, SOX2, PPP1CB, PPP1CC, CCND3, RASSF1, CCND2, CCND1, PPP2R1B, PPP2R1A, CDH1, MYC, RASSF6, BTRC, WNT5B, WNT5A, CSNK1D, CSNK1E, FRMD1, FRMD6, PARD3, AJUBA, LLGL1, PRKCZ, SAV1, STK3, WNT6, DVL2, DVL3, WNT1, WNT3, WNT4, FZD1, SMAD2, WWTR1, SMAD1, FZD3, TGFB2, WNT10A, SMAD4, TGFB1, FZD2, SMAD3, FZD5, FZD4, WNT3A, FZD7, FZD6, FZD9, FZD8, GDF5, BMP7, BMP6,…	4571	157	8586	1.47158	4.59125e-08	3.27946e-09	1.96768e-09
KEGG_PATHWAY	hsa04140	Autophagy - animal	122	1.21756	7.10864e-08	IRS1, IRS4, IGF1R, STK11, DEPTOR, TBK1, AKT2, AKT3, LAMP2, AKT1, PRKACA, PRKACB, MAP3K7, VPS39, SH3GLB1, VPS18, GABARAPL1, MAP2K1, MAP2K2, DAPK1, PRKCD, ATG9A, STX7, ATG10, TSC2, TSC1, ATG14, ATG13, ATG12, ERN1, RRAGA, RRAGC, DDIT4, RRAGD, ULK2, PRKCQ, ULK1, WDFY3, RAF1, UBA52, OPTN, MTMR3, ITPR1, PIK3R4, PIK3R3, PIK3R2, PIK3R1, MTMR4, HIF1A, C9ORF72, GABARAP, RRAS, UBB, UBC, NRBF2, ATG7, ATG5, U…	4571	165	8586	1.38885	2.52353e-05	7.0099e-07	4.20594e-07
KEGG_PATHWAY	hsa05161	Hepatitis B	121	1.20758	3.0631e-08	RB1, ATF2, ARAF, ELK1, TNF, TBK1, CREB3L3, MYC, AKT2, AKT3, CREB3L2, AKT1, EP300, MAP3K7, PRKCG, MAP2K3, MAP2K4, MAP2K1, TICAM2, MAP2K2, PRKCB, PRKCA, CCNE2, CCNE1, RAF1, TP53, IFNAR1, ATF4, PIK3R3, PIK3R2, PIK3R1, IRAK1, FADD, MAP2K7, STAT5A, STAT5B, CREBBP, TGFB2, JUN, EGR2, SMAD4, TGFB1, EGR3, SMAD3, NFATC3, NFATC2, BRAF, NFATC1, NFKB1, NFKBIA, MAVS, IL6, CDK2, BCL2, CYCS, GRB2, TAB2, TAB1, MY…	4571	162	8586	1.40298	1.0874e-05	3.39813e-07	2.03888e-07
KEGG_PATHWAY	hsa04062	Chemokine signaling pathway	121	1.20758	0.00545354	CXCL14, CRKL, PREX1, AKT2, AKT3, AKT1, PRKACA, PRKACB, MAP2K1, PRKCB, PRKCD, TIAM1, ADCY9, PARD3, ELMO1, RAF1, SHC4, SHC2, SHC3, SHC1, PXN, PIK3R3, PIK3R2, PIK3R1, FOXO3, PRKCZ, RAP1B, GRK1, GNG10, RAP1A, GRK5, GRK4, GRK7, GRK6, PLCG2, PLCG1, CCR1, LYN, STAT5B, BRAF, GNG12, PTK2, NFKB1, NFKBIA, CXCL11, CXCL12, GNAQ, GNB2, GNB1, GNB4, GRB2, GNB5, GSK3B, ITK, GSK3A, CXCL9, CXCL1, ARRB1, ARRB2, PIK3…	4571	192	8586	1.18376	0.856483	0.015125	0.00907503
KEGG_PATHWAY	hsa05226	Gastric cancer	118	1.17764	9.31193e-11	RB1, ARAF, FGF1, FGF2, FGF5, FRAT1, FGF7, FRAT2, FGF8, CCND1, FGF9, CDH1, MYC, AKT2, AKT3, AKT1, MAP2K1, MAP2K2, WNT5B, HGF, WNT5A, CCNE2, CCNE1, RAF1, TP53, SHC4, SHC2, SHC3, ABCB1, SHC1, PIK3R3, PIK3R2, PIK3R1, WNT6, TERT, DVL2, DVL3, WNT1, WNT3, FGF22, WNT4, FZD1, SMAD2, FZD3, TGFB2, WNT10A, SMAD4, TGFB1, FZD2, SMAD3, JUP, FZD5, GADD45A, FZD4, WNT3A, FZD7, FZD6, FZD9, FZD8, BRAF, FGF17, FGF19,…	4571	149	8586	1.48756	3.30573e-08	2.54287e-09	1.52572e-09
KEGG_PATHWAY	hsa04110	Cell cycle	118	1.17764	2.5469e-08	RB1, CDC14A, CDC14B, CDC20, CCND3, CCND2, CCND1, PPP2R1B, PPP2R1A, MYC, CHEK2, CHEK1, CDC27, EP300, SKP2, SKP1, ANAPC7, DDX11, ESCO2, CDC25C, CDC25A, CDC25B, RBX1, MAU2, CCNE2, CCNE1, ANAPC4, ANAPC5, TP53, ANAPC13, ANAPC16, CUL1, PDS5B, PDS5A, ANAPC10, ORC5, ORC4, CCNB2, CCNB1, ORC6, ORC1, ORC3, RAD21, ORC2, ABL1, SFN, SMAD2, CDT1, CREBBP, TGFB2, SMAD4, TGFB1, SMAD3, GADD45A, MAD2L1BP, CDC7, CDC6…	4571	157	8586	1.41176	9.04144e-06	3.2291e-07	1.93746e-07
KEGG_PATHWAY	hsa04550	Signaling pathways regulating pluripotency of stem cells	117	1.16766	2.0192e-12	RIF1, FGF2, IGF1R, SOX2, MYC, AKT2, AKT3, SMARCAD1, AKT1, HOXA1, ACVR1, MAP2K1, MAP2K2, WNT5B, WNT5A, LIFR, KAT6A, COMMD3-BMI1, RAF1, IL6ST, HOXD1, DLX5, PIK3R3, PIK3R2, PIK3R1, POU5F1B, WNT6, DVL2, DVL3, OTX1, WNT1, SKIL, WNT3, WNT4, FZD1, SMAD2, SMAD1, FZD3, WNT10A, ZFHX3, SMAD4, FZD2, SMAD3, SETDB1, FZD5, FZD4, WNT3A, FZD7, ESRRB, FZD6, FZD9, LIF, FZD8, SMAD9, INHBA, IGF1, INHBC, SMAD5, ID2, I…	4571	143	8586	1.53684	7.16803e-10	1.4129e-10	8.47741e-11
KEGG_PATHWAY	hsa04141	Protein processing in endoplasmic reticulum	116	1.15768	8.03453e-05	UBE2D4, TUSC3, UBXN2A, UBE2D2, UBE2D3, UBE2D1, FBXO6, CAPN1, SEC62, SKP1, SEC63, PDIA3, DNAJB12, UBE4B, YOD1, MOGS, PDIA6, RBX1, ERN1, DDIT3, DNAJB11, ERP29, PREB, ATF6, ATF4, VCP, RPN2, SAR1A, SAR1B, SEL1L, HSPA4L, CUL1, UBE2J1, HSP90B1, ATXN3, HSPH1, BAG2, SSR1, MAP2K7, SEC31A, TXNDC5, EDEM3, HSPA8, XBP1, HSPA5, EDEM1, HSPA6, EIF2AK3, NSFL1C, NPLOC4, OSTC, DNAJC10, BCL2, STT3A, HYOU1, CALR, STT…	4571	170	8586	1.28171	0.0281208	0.000380301	0.000228181
KEGG_PATHWAY	hsa04530	Tight junction	115	1.1477	0.000150946	ARPC5L, PPP2R2A, CLDN2, F11R, CLDN1, ACTB, ACTG1, AMOT, STK11, CCND1, PPP2R1B, PPP2R1A, PRKACA, BVES, PRKACB, MAGI1, PRKAB2, ACTN1, PRKCE, ACTN4, PRKAB1, RUNX1, TIAM1, MYL2, PARD3, EZR, CFTR, LLGL1, NEDD4L, GATA4, ARHGAP17, CD1D, ACTR3B, PRKCZ, MYL12A, ACTR3C, RAP1A, MYH14, SYMPK, MYH11, MAP2K7, VASP, JUN, HSPA4, RDX, MSN, ARPC5, CGN, TJAP1, DLG1, OCLN, DLG2, ARPC2, DLG3, ARPC3, CDK4, AMOTL2, NF2…	4571	170	8586	1.27066	0.0521794	0.000630423	0.000378254
KEGG_PATHWAY	hsa05224	Breast cancer	114	1.13772	2.00478e-09	RB1, ARAF, FGF1, FGF2, IGF1R, FGF5, FRAT1, FGF7, FRAT2, FGF8, CCND1, FGF9, MYC, AKT2, AKT3, AKT1, MAP2K1, MAP2K2, WNT5B, WNT5A, PGR, RAF1, TP53, SHC4, NOTCH2, NOTCH3, SHC2, SHC3, NOTCH1, SHC1, PIK3R3, PIK3R2, PIK3R1, WNT6, DVL2, DVL3, WNT1, WNT3, FGF22, WNT4, FZD1, JAG2, FZD3, JUN, WNT10A, JAG1, FZD2, FZD5, GADD45A, FZD4, WNT3A, FZD7, FZD6, FZD9, FZD8, BRAF, IGF1, ESR1, ESR2, FGF17, CDK6, SP1, CD…	4571	147	8586	1.45669	7.11698e-07	4.74466e-08	2.84679e-08
KEGG_PATHWAY	hsa04934	Cushing syndrome	113	1.12774	7.73125e-07	RB1, ATF2, SCARB1, AHR, CCND1, CREB3L3, CREB3L2, PDE8B, PRKACA, PDE8A, PRKACB, MEN1, USP8, MAP2K1, MAP2K2, WNT5B, WNT5A, ADCY9, CCNE2, CCNE1, AGTR1, AIPL1, ATF4, KMT2D, KMT2A, ITPR1, ITPR2, ITPR3, CACNA1C, RAP1B, WNT6, CACNA1I, MC2R, RAP1A, DVL2, DVL3, WNT1, WNT3, WNT4, FZD1, FZD3, WNT10A, FZD2, FZD5, FZD4, WNT3A, FZD7, FZD6, FZD9, FZD8, BRAF, PBX1, NR4A1, NCEH1, CDK6, STAR, SP1, CDK4, CYP11B1, G…	4571	155	8586	1.36939	0.000274422	5.83956e-06	3.50374e-06
KEGG_PATHWAY	hsa04022	cGMP-PKG signaling pathway	112	1.11776	0.000312951	ATF2, MYLK2, CALML5, IRS1, IRS4, CALML3, CALML4, SLC8A1, MYLK3, MYLK, SLC8A2, MYLK4, PPP1CB, NPPC, PPP1CC, EDNRA, EDNRB, CREB3L3, ADORA3, AKT2, AKT3, CREB3L2, AKT1, GTF2I, MEF2A, GUCY1A2, MEF2C, GUCY1A1, MAP2K1, MAP2K2, PRKCE, ATP1B4, ATP1B3, ATP1B2, ATP1B1, ADCY9, PPIF, AGTR1, VDAC2, VDAC1, RAF1, ATF4, NPR1, ITPR1, ITPR2, GATA4, ITPR3, CACNA1C, PPP3R1, KCNMB1, VASP, INSR, PDE2A, NFATC3, NFATC2, …	4571	167	8586	1.25974	0.105164	0.0011946	0.000716759
KEGG_PATHWAY	hsa04910	Insulin signaling pathway	107	1.06786	3.32619e-09	CALML5, IRS1, IRS4, INPPL1, ARAF, CALML3, CBLB, CALML4, ELK1, CRKL, PPP1CB, PPP1CC, AKT2, AKT3, AKT1, PRKACA, PRKACB, PRKAB2, MAP2K1, MAP2K2, RPS6, TSC2, TSC1, PHKA1, PRKAB1, PPP1R3C, PPP1R3B, PRKAR1A, PPP1R3E, EIF4E1B, RAF1, SHC4, SHC2, SHC3, SHC1, PIK3R3, PIK3R2, PIK3R1, PRKCZ, FOXO1, ACACA, SOCS2, SOCS3, INPP5A, SOCS1, PRKAR2B, PRKAR2A, EIF4EBP1, PPARGC1A, SOCS4, INSR, BRAF, G6PC2, RHEB, FASN,…	4571	137	8586	1.46704	1.1808e-06	7.22318e-08	4.33391e-08
KEGG_PATHWAY	hsa04261	Adrenergic signaling in cardiomyocytes	106	1.05788	9.99314e-05	ATF2, CALML5, CALML3, PPP2R2A, CALML4, SLC8A1, SLC8A2, PPP1CB, PPP1CC, RPS6KA5, PPP2R1B, CREB3L3, PPP2R1A, AKT2, AKT3, CREB3L2, AKT1, PRKACA, BVES, PRKACB, SCN1B, TPM4, TPM3, TPM2, CACNA2D1, TPM1, ATP1B4, PRKCA, ATP1B3, ATP1B2, ATP1B1, CACNB2, CACNB3, CACNB4, ADCY9, MYL2, AGTR1, AGTR2, ATF4, KCNE1, CREM, CACNA1C, SLC9A1, PPP1R1A, GNAQ, FXYD2, BCL2, GNAS, CALM3, CALM1, CALM2, RYR2, ATP2A3, ATP2A2,…	4571	154	8586	1.2929	0.0348555	0.000437971	0.000262783
KEGG_PATHWAY	hsa04921	Oxytocin signaling pathway	106	1.05788	9.99314e-05	MYLK2, OXTR, CALML5, CALML3, CALML4, ELK1, ACTB, MYLK3, MYLK, ACTG1, MYLK4, PPP1CB, PPP1CC, CCND1, PRKACA, PRKACB, PRKCG, GUCY1A2, MEF2C, GUCY1A1, PRKAB2, MAP2K1, MAP2K2, PRKCB, CACNA2D1, PRKCA, PRKAB1, CACNB2, CACNB3, CACNB4, ADCY9, RAF1, NPR1, ITPR1, ITPR2, ITPR3, CACNA1C, PPP3R1, JUN, NFATC3, NFATC2, NFATC1, EEF2, RCAN1, GNAQ, GNAS, CALM3, CALM1, CALM2, RYR2, CDKN1A, PRKAG1, RYR3, PRKAG3, PIK3…	4571	154	8586	1.2929	0.0348555	0.000437971	0.000262783
KEGG_PATHWAY	hsa05164	Influenza A	106	1.05788	0.0180333	TNF, ACTB, ICAM1, ACTG1, PABPN1L, PYCARD, CCND3, TBK1, AKT2, AKT3, TNFSF10, KPNA6, IL12B, TRIM25, AKT1, EP300, KPNA5, KPNA2, HLA-DOB, KPNA1, IFNAR2, MAP2K1, MAP2K2, RSAD2, PRKCB, PRKCA, HNRNPUL1, VDAC1, NUP98, RAF1, IFNAR1, NLRX1, PIK3R3, PIK3R2, PIK3R1, SOCS3, NLRP3, FADD, CPSF4, HLA-DRB5, CREBBP, TNFRSF10B, EIF2AK2, TNFRSF10A, NFKB1, NFKBIA, MAVS, IL6, CDK6, CDK4, HLA-DRA, CYCS, MYD88, CIITA, C…	4571	171	8586	1.16437	0.998436	0.0435497	0.0261298
KEGG_PATHWAY	hsa05135	Yersinia infection	105	1.0479	2.90548e-08	WIPF1, WIPF2, WIPF3, ARPC5L, TNF, ACTB, ACTG1, CRKL, PYCARD, RPS6KA3, RPS6KA6, TBK1, RPS6KA2, AKT2, AKT3, RPS6KA1, AKT1, MAP3K7, MAP2K3, MAP2K4, MAP2K1, MAP2K2, CD8B, ELMO1, ELMO2, SKAP2, ARHGEF28, PXN, PIK3R3, PIK3R2, PIK3R1, ACTR3B, ACTR3C, IRAK1, NLRP3, PIP5K1A, PIP5K1C, PLCG1, MAP2K7, JUN, FN1, NFATC3, NFATC2, NFATC1, ARPC5, PTK2, NFKB1, NFKBIA, IL6, ARPC2, ARPC3, GNAQ, TAB2, TAB1, MYD88, ITG…	4571	137	8586	1.43962	1.03144e-05	3.35051e-07	2.01031e-07
KEGG_PATHWAY	hsa04068	FoxO signaling pathway	103	1.02794	3.547e-09	IRS1, IRS4, ARAF, IGF1R, STK11, CCND2, CCND1, AKT2, AKT3, TNFSF10, AKT1, EP300, SKP2, RAG1, GABARAPL1, PRKAB2, MAP2K1, MAP2K2, CSNK1E, PRKAB1, ATG12, RAF1, FOXG1, AGAP2, PIK3R3, PIK3R2, PIK3R1, FOXO4, FOXO3, STK4, NLK, FOXO1, GABARAP, CCNB2, CCNB1, BCL2L11, CREBBP, TGFB2, SMAD4, TGFB1, SMAD3, HOMER1, GADD45A, PLK2, INSR, BRAF, IGF1, FBXO32, G6PC2, IL6, BCL6, C8ORF44-SGK3, CDK2, MDM2, GRB2, ATM, I…	4571	131	8586	1.47688	1.25918e-06	7.22318e-08	4.33391e-08
KEGG_PATHWAY	hsa04120	Ubiquitin mediated proteolysis	102	1.01796	8.49953e-06	UBE2D4, UBE3C, UBE2D2, UBE2D3, KEAP1, UBE2D1, UBE2L6, CBLB, UBE3A, UBE3B, UBE2Z, UBE2L3, CDC20, HERC3, HERC2, HERC1, CDC27, FBXO4, SKP2, BTRC, SKP1, PIAS4, FBXW8, ANAPC7, FBXW7, UBE2E3, UBE2E1, UBE4A, UBE2E2, UBE4B, MID1, PIAS2, PIAS1, RBX1, ANAPC4, ANAPC5, UBA52, ANAPC13, CUL5, UBA7, ANAPC16, UBA6, CUL3, CUL2, CUL1, NEDD4L, ANAPC10, UBE2J1, RHOBTB2, SOCS3, SOCS1, UBB, UBC, UBR5, UBE2F, UBE2H, UB…	4571	142	8586	1.34925	0.0030128	5.11412e-05	3.06847e-05
KEGG_PATHWAY	hsa04371	Apelin signaling pathway	100	0.998004	9.48296e-06	MYLK2, CALML5, SERPINE1, CALML3, CALML4, SLC8A1, MYLK3, MYLK, SLC8A2, MYLK4, CCND1, CDH1, AKT2, AKT3, AKT1, PRKACA, PRKACB, MEF2A, MEF2C, PRKAB2, MAP2K1, MAP2K2, PRKCE, RPS6, PRKAB1, ADCY9, MYL2, AGTR1, APLNR, TFAM, RAF1, NOTCH3, ITPR1, PIK3R4, ITPR2, ITPR3, NRF1, SLC9A1, GNG10, RRAS, PPARGC1A, SMAD2, EGR1, SMAD4, JAG1, SMAD3, GNG12, GNAQ, GNB2, GNB1, GNB4, CALM3, GNB5, CALM1, CALM2, RYR2, PDE3B,…	4571	139	8586	1.35134	0.00336081	5.26008e-05	3.15605e-05
KEGG_PATHWAY	hsa05418	Fluid shear stress and atherosclerosis	100	0.998004	9.48296e-06	CALML5, NCF2, KEAP1, CALML3, CALML4, TNF, ACTB, ICAM1, ACTG1, TXN2, NPPC, AKT2, AKT3, KDR, AKT1, MAP3K7, ACVR1, MEF2A, PIAS4, MAP2K4, MEF2C, IL1R1, CYBA, TP53, SDC4, MGST3, SDC2, PDGFB, MGST1, PIK3R3, PIK3R2, PIK3R1, PRKCZ, HSP90B1, HMOX1, MAP2K7, GSTT2B, GSTM3, JUN, VCAM1, CAV2, CAV1, PTK2, NFKB1, BCL2, SDC1, CALM3, CALM1, BMPR1B, CALM2, GSTM5, BMPR1A, NFE2L2, BMPR2, HSP90AB1, ITGB3, PIK3CB, IKB…	4571	139	8586	1.35134	0.00336081	5.26008e-05	3.15605e-05
KEGG_PATHWAY	hsa05160	Hepatitis C	100	0.998004	0.00988846	RB1, SCARB1, ARAF, PPP2R2A, IFIT1, CLDN2, CLDN1, TNF, TBK1, CCND1, PPP2R1B, PPP2R1A, MYC, AKT2, AKT3, AKT1, IFNAR2, MAP2K1, MAP2K2, RSAD2, PIAS1, PSME3, RAF1, TP53, IFNAR1, PIK3R3, PIK3R2, PIK3R1, SOCS3, FADD, EIF2AK3, EIF2AK2, BRAF, NFKB1, NFKBIA, MAVS, OCLN, CDK6, CDK4, CDK2, CYCS, GRB2, YWHAE, GSK3B, CDKN1A, YWHAB, FASLG, PIK3CB, CLDN22, IKBKB, CASP8, YWHAQ, CASP3, IKBKG, IKBKE, YWHAG, YWHAH, …	4571	158	8586	1.18884	0.970633	0.0254377	0.0152626
KEGG_PATHWAY	hsa04072	Phospholipase D signaling pathway	99	0.988024	0.000837313	DGKG, DGKE, DGKD, DGKB, DGKA, AKT2, AKT3, AKT1, PDGFRB, PDGFRA, MAP2K1, MAP2K2, F2R, TSC2, TSC1, PRKCA, ADCY9, AGTR1, RAF1, DGKI, DGKH, SHC4, PTGFR, SHC2, SHC3, SHC1, PDGFB, LPAR1, PIK3R3, LPAR3, PIK3R2, LPAR4, PIK3R1, PLD2, RRAS, PDGFC, PLCG2, PIP5K1A, PIP5K1C, PLCG1, INSR, LPAR5, RHEB, GNAS, GRB2, ARF1, PIK3CB, GRM1, PIK3CG, GRM3, GRM5, GRM6, PLA2G4D, SYK, PLA2G4E, SPHK1, PLA2G4C, GAB1, RRAS2, …	4571	148	8586	1.25647	0.257231	0.00291418	0.00174851
KEGG_PATHWAY	hsa04932	Non-alcoholic fatty liver disease	99	0.988024	0.00711111	NDUFA11, IRS1, NDUFA12, NDUFA10, COX6A1, NDUFC2-KCTD14, TNF, AKT2, AKT3, LEPR, AKT1, IL6R, PRKAB2, ADIPOQ, SDHC, SDHD, COX6B2, SDHA, PRKAB1, COX6B1, ERN1, COX7A2L, DDIT3, CYP2E1, ATF4, NDUFB10, UQCRB, PIK3R3, PIK3R2, PIK3R1, ADIPOR2, SOCS3, BCL2L11, NDUFV3, XBP1, JUN, TGFB1, INSR, EIF2AK3, NFKB1, IL6, UQCRQ, CYCS, MAP3K11, GSK3B, GSK3A, PRKAG1, FASLG, PIK3CB, COX7C, PRKAG3, IKBKB, CASP7, CASP8, C…	4571	155	8586	1.19973	0.920616	0.0191246	0.0114747
KEGG_PATHWAY	hsa04722	Neurotrophin signaling pathway	98	0.978044	7.86701e-11	CALML5, PRDM4, IRS1, CALML3, CALML4, CRKL, RPS6KA3, RPS6KA6, RPS6KA5, RPS6KA2, ARHGDIA, AKT2, AKT3, RPS6KA1, AKT1, MAP2K1, MAP2K2, PRKCD, FRS2, MAPKAPK2, RAF1, TP53, ATF4, SHC4, SHC2, SHC3, MAGED1, SHC1, PIK3R3, PIK3R2, PSEN1, PIK3R1, FOXO3, RAP1B, RAP1A, IRAK1, IRAK2, ABL1, PLCG2, PLCG1, MAP2K7, NGFR, JUN, BDNF, BRAF, NFKB1, NFKBIA, BCL2, CALM3, GRB2, CALM1, CALM2, TP73, YWHAE, GSK3B, FASLG, PIK…	4571	119	8586	1.54689	2.79279e-08	2.32732e-09	1.39639e-09
KEGG_PATHWAY	hsa04210	Apoptosis	97	0.968064	2.34348e-05	TNF, ACTB, ACTG1, TP53AIP1, AKT2, AKT3, TNFSF10, AKT1, CAPN1, MAP2K1, MAP2K2, ERN1, DDIT3, RAF1, TP53, ATF4, DIABLO, ITPR1, HTRA2, PIK3R3, ITPR2, ITPR3, CSF2RB, PIK3R2, PIK3R1, SPTA1, BCL2L11, PMAIP1, FADD, MCL1, JUN, GADD45A, EIF2AK3, TNFRSF10B, TNFRSF10A, NFKB1, NFKBIA, BCL2, CYCS, ATM, MAP3K14, BCL2L1, HRK, FASLG, PIK3CB, CTSV, LMNB2, CTSS, LMNB1, BBC3, IKBKB, TUBA1C, CASP7, TUBA1B, CTSO, CASP…	4571	136	8586	1.33972	0.00828494	0.00012057	7.23422e-05
KEGG_PATHWAY	hsa04728	Dopaminergic synapse	96	0.958084	7.01355e-06	ATF2, GSK3B, GSK3A, CALML5, PPP2R2A, ARRB1, CALML3, ARRB2, CALML4, COMT, SLC6A3, PPP1CB, PPP1CC, PPP3CC, PPP2R1B, CREB3L3, PPP2R1A, PPP2R5E, KIF5C, AKT2, KIF5B, AKT3, KIF5A, CREB3L2, AKT1, PRKACA, PRKACB, SCN1A, PRKCG, PRKCB, PPP2R5A, PPP2R5D, PRKCA, PPP2R5C, FOS, PLCB3, LRTOMT, PLCB4, CREB1, PLCB1, CLOCK, ATF4, CREB5, GRIA1, GRIA2, CAMK2D, MAOB, CAMK2A, CACNA1B, GNAI3, ITPR1, CACNA1A, ITPR2, ITP…	4571	132	8586	1.36608	0.00248672	4.44609e-05	2.66765e-05
KEGG_PATHWAY	hsa05017	Spinocerebellar ataxia	96	0.958084	0.000847365	GTF2B, ATP2A3, ATP2A2, RORA, VLDLR, PIK3CB, RBPJ, GRM1, PSMD9, PSMD7, OPA1, PSMD2, AKT2, RB1CC1, AKT3, PSMD3, PSMD1, AKT1, CIC, PRKCG, TRPC3, KCND3, PRKCB, PRKCA, WIPI2, PDYN, ATG14, ATG13, ATXN2L, ERN1, PSMA5, PLCB3, PSMA4, PLCB4, PIK3CA, PSMA2, MYOD1, PPIF, TBPL1, ULK2, VDAC2, PIK3C3, ULK1, VDAC1, SLC25A5, PLCB1, SLC25A4, SLC25A6, RBPJL, GRIA1, GRIA2, BECN1, PSMD12, BEAN1, PSMD11, PIK3R4, ITPR1…	4571	143	8586	1.261	0.259879	0.00291789	0.00175073
KEGG_PATHWAY	hsa04919	Thyroid hormone signaling pathway	94	0.938124	5.51096e-08	GSK3B, THRB, THRA, ITGB3, ATP2A3, SLC2A1, ATP2A2, PIK3CB, MED16, ACTB, ACTG1, MED17, MED14, MED13, CCND1, SIN3A, MYC, AKT2, AKT3, AKT1, EP300, PLCE1, ITGAV, SLC16A2, PRKACA, PRKACB, NCOA1, PRKCG, NCOA2, MED1, MAP2K1, MAP2K2, PDPK1, PRKCB, NCOA3, DIO1, DIO2, ATP1B4, TSC2, PRKCA, ATP1B3, ATP1B2, ATP1B1, KAT2B, PLCB3, KAT2A, MED24, NCOR1, PLCB4, TBC1D4, PIK3CA, RAF1, PLCB1, TP53, PFKFB2, NOTCH2, NOT…	4571	121	8586	1.45922	1.95637e-05	5.7541e-07	3.45246e-07
KEGG_PATHWAY	hsa04152	AMPK signaling pathway	93	0.928144	1.61022e-07	CAB39L, IRS1, IRS4, PRKAG1, PPP2R2A, PIK3CB, ADRA1A, ELAVL1, PRKAG3, IGF1R, RPTOR, GYS1, STK11, EEF2K, PPP2R1B, CCND1, CREB3L3, PPP2R1A, PPP2R5E, AKT2, HNF4A, AKT3, CREB3L2, LEPR, AKT1, CD36, MAP3K7, RAB8A, RAB2A, SREBF1, PRKAB2, CPT1A, STRADA, PDPK1, STRADB, ADIPOQ, PPP2R5A, TSC2, PPP2R5D, TSC1, PPP2R5C, PRKAB1, CPT1B, SIRT1, CCNA2, CCNA1, CREB1, PIK3CA, AKT1S1, ULK1, PPARG, FBP1, CFTR, CREB5, P…	4571	121	8586	1.4437	5.71611e-05	1.42907e-06	8.57441e-07
KEGG_PATHWAY	hsa04926	Relaxin signaling pathway	93	0.928144	1.78675e-05	ATF2, ARRB1, ARRB2, PIK3CB, RXFP1, EDNRB, CREB3L3, AKT2, AKT3, CREB3L2, AKT1, NOS1, PRKACA, PRKACB, MAP2K4, MAP2K1, EDN1, MAP2K2, MMP1, MMP2, PRKCA, FOS, MMP9, TGFBR1, TGFBR2, PLCB3, PLCB4, MMP13, CREB1, ADCY9, PIK3CA, COL4A1, COL4A4, COL4A3, COL4A5, RAF1, PLCB1, SOS1, SOS2, ATF4, CREB5, SHC4, SHC2, SHC3, SRC, SHC1, GNAI3, PIK3R3, ADCY3, PIK3R2, ADCY2, PIK3R1, PRKCZ, EGFR, GNAI1, RELA, ADCY6, GNA…	4571	129	8586	1.35417	0.00632295	9.46711e-05	5.68027e-05
KEGG_PATHWAY	hsa05162	Measles	93	0.928144	0.000854817	GSK3B, CDKN1B, TNFAIP3, CD3G, FASLG, CBLB, ADAR, PIK3CB, CD3D, BBC3, IFIH1, IKBKB, CCND3, TBK1, CASP8, CCND2, CCND1, CASP3, AKT2, AKT3, IL12B, AKT1, IKBKG, IKBKE, MAP3K7, JAK1, IFNAR2, CSNK2A1, CHUK, CSNK2A2, TYK2, FOS, IRAK4, IL1A, PIK3CA, CCNE2, CCNE1, TRAF3, OAS2, TRAF6, IL1B, TLR7, CD46, TLR4, TP53, TLR2, IFNAR1, PIK3R3, PIK3R2, PIK3R1, RCHY1, RELA, MAPK9, MAPK8, IRAK1, BAK1, FADD, BID, STAT5…	4571	138	8586	1.26585	0.261836	0.00291789	0.00175073
KEGG_PATHWAY	hsa04936	Alcoholic liver disease	93	0.928144	0.00325298	GSK3B, ACADVL, PRKAG1, FASLG, CXCL1, CXCL3, TNF, CXCL2, PRKAG3, IKBKB, TBK1, CASP8, CCND1, ALDH2, CASP3, AKT2, AKT3, IL12B, AKT1, ACADM, IKBKG, IKBKE, MAP3K7, MAP2K3, MAP2K4, SREBF1, PRKAB2, CPT1A, CHUK, ADIPOQ, IRAK4, PRKAB1, CPT1B, SIRT1, TIRAP, IL17RA, TRAF3, ACOX1, TRAF6, IL1B, CYP2E1, ACOX3, PPARA, TLR4, ALDH7A1, ALDH9A1, PRKAA1, PRKAA2, ADH1B, ADH1A, LEF1, FOXO3, ADIPOR2, ADH5, FOXO1, ACACA…	4571	142	8586	1.2302	0.685475	0.00954388	0.00572633
KEGG_PATHWAY	hsa04915	Estrogen signaling pathway	92	0.918164	0.001088	ATF2, HSP90AB1, CALML5, CALML3, PIK3CB, CALML4, GRM1, CREB3L3, AKT2, AKT3, CREB3L2, AKT1, PRKACA, PRKACB, CTSD, NCOA1, NCOA2, MAP2K1, HSP90AA1, MAP2K2, NCOA3, MMP2, PRKCD, FOS, MMP9, KRT9, PLCB3, PLCB4, CREB1, ADCY9, PIK3CA, KRT38, RARA, PGR, RAF1, PLCB1, FKBP4, SOS1, SOS2, HBEGF, ATF4, FKBP5, CREB5, SHC4, SHC2, SHC3, SRC, SHC1, GNAI3, ITPR1, PIK3R3, ADCY3, ITPR2, TGFA, PIK3R2, ADCY2, ITPR3, PIK3…	4571	137	8586	1.26138	0.320535	0.00357629	0.00214578
KEGG_PATHWAY	hsa04071	Sphingolipid signaling pathway	91	0.908184	1.20526e-06	PTEN, PPP2R2A, PIK3CB, TNF, SPTLC1, PPP2R1B, SPTLC2, SPTLC3, PPP2R1A, PPP2R5E, ADORA3, AKT2, AKT3, BDKRB2, AKT1, RAC1, CTSD, CERS3, PRKCG, CERS4, ABCC1, MAP2K1, CERS6, MAP2K2, PDPK1, PRKCB, SPHK1, PRKCE, PPP2R5A, PPP2R5D, PRKCA, PPP2R5C, GAB2, RHOA, PLCB3, PLCB4, PIK3CA, RAF1, PLCB1, TP53, CERS1, CERS2, NSMAF, OPRD1, ASAH2, SGMS1, ROCK1, ROCK2, GNAI3, PIK3R3, PIK3R2, SGMS2, PIK3R1, PRKCZ, GNAI1, …	4571	121	8586	1.41265	0.000427777	8.55736e-06	5.13442e-06
KEGG_PATHWAY	hsa04660	T cell receptor signaling pathway	89	0.888224	7.62175e-06	GSK3B, ITK, PPP2R2A, CD3G, CBLB, PIK3CB, CD3D, TNF, IKBKB, PPP3CC, PPP2R1B, PPP2R1A, PPP2R5E, GRAP2, AKT2, AKT3, NCK2, AKT1, MAP3K8, IKBKG, MAP3K7, NCK1, IL10, VAV3, MAP2K1, MAP2K2, CHUK, PDPK1, PPP2R5A, PPP2R5D, PPP2R5C, FOS, RHOA, VAV2, ZAP70, IFNG, CD8B, PIK3CA, PRKCQ, RAF1, SOS1, SOS2, CARD11, PIK3R3, PIK3R2, PIK3R1, BCL10, RASGRP1, MALT1, RELA, PPP2CA, CDC42, MAPK9, NRAS, PPP3R1, MAPK8, MAPK…	4571	121	8586	1.38161	0.00270207	4.66503e-05	2.79902e-05
KEGG_PATHWAY	hsa04380	Osteoclast differentiation	89	0.888224	0.00304618	SPI1, CSF1, NCF2, ITGB3, FHL2, ATP2A3, ATP2A2, PIK3CB, TNF, IKBKB, PPP3CC, AKT2, CTSK, AKT3, BLNK, AKT1, IKBKG, RAC1, JUNB, MAP3K7, JAK1, IFNAR2, MAP2K1, SYK, CHUK, IFNGR1, IL1R1, IFNGR2, MITF, CYBA, TYK2, FOS, GAB2, TGFBR1, TGFBR2, OSCAR, IL1A, CREB1, IFNG, PIK3CA, TRAF6, IL1B, PPARG, IFNAR1, ITPR1, PIK3R3, ITPR2, PIK3R2, TNFRSF11B, ITPR3, LILRA1, PIK3R1, TNFRSF11A, RELA, SOCS3, MAPK9, PPP3R1, M…	4571	135	8586	1.23833	0.661436	0.00910702	0.00546421
KEGG_PATHWAY	hsa04935	Growth hormone synthesis, secretion and action	88	0.878244	1.05474e-05	ATF2, GSK3B, IRS1, IRS4, PIK3CB, CRKL, GHR, CREB3L3, AKT2, AKT3, CREB3L2, AKT1, EP300, JAK2, PRKACA, JUNB, PRKACB, PRKCG, MAP2K3, GHSR, MAP2K4, MAP2K1, MAP2K2, PRKCB, IGFBP3, PRKCA, FOS, SSTR1, SSTR2, SSTR3, PLCB3, PLCB4, CREB1, ADCY9, PIK3CA, RAF1, PLCB1, SOS1, CRK, SOS2, ATF4, CREB5, SHC4, SHC2, SHC3, SHC1, GNAI3, ITPR1, PIK3R3, ADCY3, ITPR2, PIK3R2, ADCY2, ITPR3, CACNA1C, PIK3R1, GNAI1, ADCY6,…	4571	120	8586	1.37747	0.00373735	5.67323e-05	3.40394e-05
KEGG_PATHWAY	hsa04668	TNF signaling pathway	87	0.868263	7.40683e-07	ATF2, CSF1, TNFAIP3, CXCL1, PIK3CB, CXCL3, TNF, CXCL2, CXCL5, CX3CL1, ICAM1, RPS6KA4, IKBKB, CASP7, RPS6KA5, CASP8, CREB3L3, CASP10, CASP3, AKT2, AKT3, CREB3L2, AKT1, MAP3K8, IKBKG, DNM1L, JUNB, MAP3K7, MAP2K3, MAP2K4, MAP2K1, EDN1, CHUK, IL15, MMP3, TRAF1, FOS, TNFRSF1B, MMP9, CREB1, PIK3CA, TRAF3, IRF1, IL1B, TRAF5, BIRC2, ATF4, CREB5, CEBPB, PIK3R3, XIAP, PIK3R2, PIK3R1, PTGS2, RELA, SOCS3, MA…	4571	114	8586	1.43349	0.000262908	5.71614e-06	3.42968e-06
KEGG_PATHWAY	hsa04611	Platelet activation	87	0.868263	0.000167802	ITGB1, MYLK2, ITGB3, SNAP23, PIK3CB, MYLK3, PIK3CG, ACTB, ARHGAP35, MYLK, MYLK4, ACTG1, PPP1CB, PPP1CC, AKT2, AKT3, AKT1, PRKG2, PRKACA, PRKACB, PRKG1, FGB, GUCY1A2, GUCY1A1, PPP1R12A, ARHGEF12, SYK, PLA2G4D, PLA2G4E, ITGA2, PLA2G4C, F2R, PLA2G4A, F2, RHOA, VAMP8, PLCB3, PLCB4, ADCY9, STIM1, PIK3CA, ARHGEF1, TLN2, TLN1, PLCB1, ROCK1, ROCK2, SRC, GNAI3, ITPR1, PIK3R3, ADCY3, ITPR2, PIK3R2, ADCY2, …	4571	124	8586	1.31788	0.0578349	0.000676928	0.000406157
KEGG_PATHWAY	hsa04350	TGF-beta signaling pathway	86	0.858283	2.9258e-08	BMPR2, TFRC, ZFYVE9, HFE, LRRC32, TNF, PPP2R1B, PPP2R1A, SIN3A, MYC, EP300, NEO1, SKP1, TGIF1, ACVR1, LEFTY1, TGIF2, NOG, EMP3, RGMB, RHOA, TGFBR1, DCN, RGMA, TGFBR2, RBX1, GREM1, GREM2, NCOR1, ZFYVE16, RBL1, TFDP1, IFNG, NBL1, HDAC2, ROCK1, HDAC1, CUL1, ACVR1B, THBS1, THSD4, PPP2CA, ACVR1C, MAPK1, E2F4, E2F5, LEFTY2, SKIL, SMAD2, SMAD1, TGFB2, CDKN2B, CREBBP, SMAD4, TGFB1, SMAD3, SMURF2, SMURF1,…	4571	108	8586	1.49573	1.03865e-05	3.35051e-07	2.01031e-07
KEGG_PATHWAY	hsa04114	Oocyte meiosis	84	0.838323	0.0116793	YWHAE, CALML5, YWHAB, CALML3, CALML4, IGF1R, CDC20, PPP1CB, RPS6KA3, PPP1CC, RPS6KA6, SLK, PPP3CC, PPP2R1B, YWHAQ, PPP2R1A, PPP2R5E, RPS6KA2, SPDYE2, SPDYE1, RPS6KA1, CDC27, PRKACA, BTRC, PRKACB, YWHAG, SKP1, YWHAH, MAP2K1, ANAPC7, PPP2R5A, PPP2R5D, PPP2R5C, SMC1A, CDC25C, YWHAZ, RBX1, AR, ADCY9, CCNE2, ESPL1, CCNE1, ANAPC4, ANAPC5, PGR, ANAPC13, CAMK2D, ANAPC16, CAMK2A, CUL1, ITPR1, ADCY3, ITPR2…	4571	131	8586	1.20445	0.984556	0.0291982	0.0175189
KEGG_PATHWAY	hsa04066	HIF-1 signaling pathway	82	0.818363	4.36541e-06	CDKN1A, CDKN1B, FLT1, TFRC, SERPINE1, SLC2A1, PIK3CB, HK2, IGF1R, AKT2, AKT3, AKT1, EP300, TIMP1, IL6R, PDK1, PRKCG, MAP2K1, EDN1, MAP2K2, IFNGR1, PRKCB, IFNGR2, RPS6, ARNT, PRKCA, RBX1, IFNG, PIK3CA, EIF4E1B, HKDC1, ALDOC, ALDOB, ALDOA, EIF4E2, GAPDH, TLR4, CAMK2D, PFKFB3, CUL2, CAMK2A, PIK3R3, PIK3R2, PDHB, PIK3R1, HIF1A, EGFR, RELA, INS, LDHB, LDHA, MKNK1, ERBB2, MKNK2, EIF4EBP1, PLCG2, PGK1, …	4571	109	8586	1.41308	0.00154852	2.81767e-05	1.6906e-05
KEGG_PATHWAY	hsa01522	Endocrine resistance	80	0.798403	1.23372e-08	RB1, CDKN1A, CDKN1B, ARAF, PIK3CB, IGF1R, CCND1, AKT2, AKT3, AKT1, PRKACA, PRKACB, MED1, MAP2K1, MAP2K2, NCOA3, MMP2, FOS, MMP9, NCOR1, ADCY9, PIK3CA, RAF1, SOS1, TP53, SOS2, HBEGF, SHC4, NOTCH2, NOTCH3, SHC2, SHC3, NOTCH1, SRC, SHC1, PIK3R3, ADCY3, PIK3R2, ADCY2, PIK3R1, ABCB11, DLL1, EGFR, ADCY6, ADCY5, DLL4, MAPK9, NRAS, MAPK8, ERBB2, E2F1, E2F2, MAPK1, E2F3, JAG2, JUN, JAG1, CDKN2A, BAD, BIK,…	4571	98	8586	1.53336	4.37969e-06	1.82487e-07	1.09492e-07
KEGG_PATHWAY	hsa05215	Prostate cancer	79	0.788423	1.88777e-08	RB1, GSK3B, CDKN1A, CDKN1B, HSP90AB1, PTEN, ARAF, PIK3CB, IGF1R, IKBKB, CCND1, CREB3L3, PLAU, AKT2, AKT3, CREB3L2, AKT1, EP300, IKBKG, NKX3-1, PDGFRB, PDGFRA, MAP2K1, HSP90AA1, MAP2K2, CHUK, PDPK1, MMP3, MMP9, ETV5, AR, ZEB1, CREB1, PIK3CA, CCNE2, CCNE1, ERG, RAF1, SOS1, TP53, SOS2, ATF4, CREB5, LEF1, PDGFB, PIK3R3, TGFA, PIK3R2, PIK3R1, FOXO1, EGFR, RELA, HSP90B1, INS, NRAS, ERBB2, PDGFC, E2F1, …	4571	97	8586	1.5298	6.70155e-06	2.57753e-07	1.54652e-07
KEGG_PATHWAY	hsa04933	AGE-RAGE signaling pathway in diabetic complications	78	0.778443	6.77932e-07	CDKN1B, SERPINE1, PIK3CB, TNF, ICAM1, CCND1, CASP3, AKT2, AKT3, PIM1, AKT1, PLCE1, RAC1, JAK2, EDN1, PRKCB, PRKCE, MMP2, PRKCD, PRKCA, F3, TGFBR1, TGFBR2, IL1A, PLCB3, PLCB4, PIK3CA, COL4A1, COL4A4, IL1B, COL4A3, AGTR1, COL4A5, PLCB1, PIK3R3, PIK3R2, PIK3R1, PRKCZ, FOXO1, RELA, CDC42, MAPK9, NRAS, MAPK8, PLCG2, CCL2, MAPK1, PLCG1, SMAD2, STAT5A, EGR1, STAT5B, TGFB2, JUN, SMAD4, TGFB1, VCAM1, SMAD…	4571	100	8586	1.46512	0.000240637	5.34813e-06	3.20888e-06
KEGG_PATHWAY	hsa04625	C-type lectin receptor signaling pathway	77	0.768463	2.38483e-05	CALML5, CALML3, CBLB, PIK3CB, CALML4, TNF, PYCARD, IKBKB, PPP3CC, CASP8, AKT2, AKT3, IL12B, AKT1, IKBKG, IKBKE, IL10, ARHGEF12, KSR1, SYK, CHUK, PRKCD, RRAS2, RHOA, MRAS, CLEC4D, PIK3CA, IRF1, IL1B, MAPKAPK2, RAF1, CLEC4E, SRC, ITPR1, PIK3R3, ITPR2, PIK3R2, ITPR3, PIK3R1, BCL10, PTGS2, MALT1, RELA, MAPK9, NRAS, PPP3R1, MAPK8, RRAS, CLEC7A, PLCG2, MAPK1, NLRP3, JUN, EGR2, EGR3, CCL22, STAT2, NFATC…	4571	104	8586	1.39071	0.00843051	0.000120945	7.2567e-05
KEGG_PATHWAY	hsa04931	Insulin resistance	77	0.768463	0.000191128	PYGB, GSK3B, SLC27A1, IRS1, PRKAG1, PTEN, SLC2A1, SLC2A2, PIK3CB, TNF, PRKAG3, PTPRF, IKBKB, PPP1CB, GYS1, RPS6KA3, PPP1CC, RPS6KA6, CREB3L3, RPS6KA2, AKT2, AKT3, RPS6KA1, CREB3L2, AKT1, CD36, SREBF1, PRKAB2, CPT1A, PDPK1, PRKCB, PRKCE, PRKCD, PRKAB1, CPT1B, CREB1, PPP1R3C, TBC1D4, PIK3CA, PPP1R3B, PPP1R3E, TRIB3, PRKCQ, PPARA, CREB5, SLC27A4, PRKAA1, PRKAA2, PIK3R3, PIK3R2, PIK3R1, PRKCZ, FOXO1,…	4571	108	8586	1.3392	0.0656059	0.000762365	0.000457419
KEGG_PATHWAY	hsa05145	Toxoplasmosis	77	0.768463	0.00072656	ITGB1, CIITA, CD40, LAMC1, TNF, PIK3CG, IKBKB, CASP8, CASP3, AKT2, AKT3, IL12B, AKT1, IKBKG, JAK2, CCR5, HLA-DOB, MAP3K7, JAK1, HLA-DPA1, IL10, MAP2K3, CHUK, IFNGR1, PDPK1, IFNGR2, TYK2, IRAK4, IFNG, TRAF6, PPIF, ITGA6, TLR4, BIRC2, TLR2, LAMA1, LAMA4, GNAI3, XIAP, GNAI1, RELA, GNAI2, MAPK9, MAPK8, SOCS1, IRAK1, MAPK1, LDLR, HSPA8, TGFB2, HLA-DRB5, TGFB1, LAMB3, IL10RB, BAD, IL10RA, LAMB4, HSPA6,…	4571	111	8586	1.30301	0.227422	0.00260534	0.00156321
KEGG_PATHWAY	hsa04916	Melanogenesis	76	0.758483	1.03072e-05	GSK3B, WNT2B, CALML5, CALML3, CALML4, EDNRB, CREB3L3, CREB3L2, EP300, PRKACA, PRKACB, PRKCG, MAP2K1, EDN1, MAP2K2, WNT5B, PRKCB, WNT5A, WNT9B, MITF, PRKCA, WNT9A, WNT16, PLCB3, PLCB4, CREB1, ADCY9, DCT, KIT, RAF1, PLCB1, CAMK2D, TYRP1, CAMK2A, LEF1, WNT8A, GNAI3, ADCY3, ADCY2, GNAI1, ADCY6, GNAI2, ADCY5, WNT6, NRAS, DVL2, DVL3, MAPK1, WNT1, CAMK2G, WNT3, WNT4, FZD1, TCF7L2, FZD3, WNT10A, CREBBP, …	4571	101	8586	1.41342	0.00365239	5.62932e-05	3.37759e-05
KEGG_PATHWAY	hsa04012	ErbB signaling pathway	75	0.748503	2.6669e-11	GSK3B, CDKN1A, CDKN1B, ARAF, CBLB, PIK3CB, ELK1, CRKL, MYC, AKT2, AKT3, NCK2, AKT1, NCK1, PRKCG, MAP2K4, MAP2K1, MAP2K2, PRKCB, GAB1, NRG1, PRKCA, EREG, BTC, PIK3CA, NRG3, NRG4, RAF1, SOS1, CRK, SOS2, HBEGF, SHC4, SHC2, CAMK2D, SHC3, SRC, SHC1, CAMK2A, PIK3R3, TGFA, PIK3R2, PIK3R1, CBL, EGFR, MAPK9, NRAS, MAPK8, ERBB3, ERBB4, ERBB2, ABL1, EIF4EBP1, PLCG2, ABL2, MAPK1, PAK6, PLCG1, PAK3, MAP2K7, C…	4571	85	8586	1.65738	9.4675e-09	1.05195e-09	6.31167e-10
KEGG_PATHWAY	hsa05142	Chagas disease	75	0.748503	4.59687e-05	SERPINE1, PPP2R2A, CD3G, FASLG, PIK3CB, CD3D, TNF, IKBKB, CASP8, PPP2R1B, PPP2R1A, AKT2, AKT3, BDKRB2, IL12B, AKT1, IKBKG, IL10, MAP2K4, CHUK, IFNGR1, IFNGR2, FOS, IRAK4, TGFBR1, TGFBR2, PLCB3, PLCB4, IFNG, PIK3CA, TRAF6, IL1B, TLR6, PLCB1, TLR4, TLR2, GNAI3, PIK3R3, PIK3R2, PIK3R1, GNAI1, RELA, GNAI2, PPP2CA, C3, GNA14, MAPK9, MAPK8, IRAK1, GNA11, CCL5, CCL2, MAPK1, FADD, SMAD2, TGFB2, JUN, TGFB…	4571	102	8586	1.38115	0.0161868	0.000226231	0.000135739
KEGG_PATHWAY	hsa04659	Th17 cell differentiation	75	0.748503	0.000821808	HSP90AB1, IL23R, RORC, CD3G, RORA, AHR, IL1RAP, CD3D, IL27RA, IKBKB, PPP3CC, IKBKG, JAK2, HLA-DOB, IL6R, JAK1, HLA-DPA1, HSP90AA1, IL4R, CHUK, IFNGR1, IL1R1, IFNGR2, TYK2, FOS, FOXP3, TGFBR1, TGFBR2, RUNX1, ZAP70, IFNG, IRF4, IL1B, RARA, PRKCQ, IL6ST, EBI3, GATA3, HIF1A, RELA, RXRB, MAPK9, PPP3R1, MAPK8, RXRA, MAPK1, STAT6, PLCG1, IL12RB1, SMAD2, STAT5A, STAT5B, JUN, HLA-DRB5, SMAD4, TGFB1, SMAD3…	4571	108	8586	1.30442	0.253128	0.00288853	0.00173312
KEGG_PATHWAY	hsa03013	Nucleocytoplasmic transport	74	0.738523	0.00160286	EIF4A3, PHAX, CASC3, NXT2, IPO7, IPO5, GLE1, PNN, IPO8, IPO9, XPO1, SUMO1, XPO4, XPO6, SUMO3, NUP62, SUMO2, KPNA6, KPNA4, KPNA5, TNPO1, KPNA2, TNPO2, KPNA3, TNPO3, KPNA1, NDC1, UPF2, NUP214, UPF1, NUP210, NUP133, NCBP2, THOC3, RANGAP1, SENP2, THOC5, SRRM1, THOC6, NUP93, EEF1A1, DDX19A, DDX19B, DDX39B, TMEM33, NUP50, NUP54, NUP98, KPNB1, POM121, NUP205, SEH1L, RBM8A, NMD3, NUP160, NXF1, POM121C, T…	4571	108	8586	1.28703	0.434175	0.00503553	0.00302132
KEGG_PATHWAY	hsa04725	Cholinergic synapse	74	0.738523	0.00909439	CHRM2, CHRM3, PIK3CB, PIK3CG, CREB3L3, AKT2, AKT3, CREB3L2, AKT1, JAK2, PRKACA, PRKACB, PRKCG, CHRNB2, MAP2K1, PRKCB, PRKCA, FOS, SLC5A7, PLCB3, PLCB4, CREB1, ADCY9, PIK3CA, KCNQ3, KCNQ4, KCNQ5, PLCB1, ATF4, CREB5, CAMK2D, CHRNA4, CHRNA7, CHRNA6, CAMK2A, CACNA1B, GNAI3, ITPR1, CACNA1A, PIK3R3, ADCY3, ITPR2, PIK3R2, ADCY2, ITPR3, CACNA1C, PIK3R1, GNAI1, ADCY6, GNAI2, ADCY5, NRAS, GNG10, GNG2, GNG5…	4571	113	8586	1.23008	0.960964	0.0235657	0.0141394
KEGG_PATHWAY	hsa04670	Leukocyte transendothelial migration	74	0.738523	0.0163099	ITGB1, ITK, NCF2, CTNND1, PIK3CB, ARHGAP5, F11R, ITGAL, CLDN2, CLDN1, ACTB, ARHGAP35, ICAM1, ACTG1, CLDN22, RASSF5, RAC1, PRKCG, VAV3, PRKCB, ACTN1, MMP2, RHOH, PRKCA, CYBA, ACTN4, MMP9, RHOA, VAV2, CLDN11, CLDN10, PIK3CA, MYL2, CLDN12, CLDN18, EZR, RAPGEF3, VCL, RAPGEF4, ROCK1, ROCK2, TXK, PXN, GNAI3, CXCR4, PIK3R3, PIK3R2, THY1, PIK3R1, MYL12A, GNAI1, GNAI2, RAP1B, CDC42, RAP1A, CTNNA1, PLCG2, …	4571	115	8586	1.20869	0.997085	0.0396576	0.0237946
KEGG_PATHWAY	hsa04064	NF-kappa B signaling pathway	73	0.728543	0.00060491	CD40, EDA, TNFAIP3, CXCL1, TNFRSF13C, CXCL3, TNF, CXCL2, EDA2R, TNFSF13B, ICAM1, IKBKB, PLAU, BLNK, TRIM25, ERC1, IKBKG, MAP3K7, PIAS4, EDARADD, CARD10, TICAM2, PARP1, CSNK2A1, SYK, CHUK, PRKCB, IL1R1, CSNK2A2, TRAF1, IRAK4, TIRAP, EDAR, ZAP70, TRAF3, TRAF6, IL1B, TRAF5, PRKCQ, TLR4, CARD14, BIRC2, CARD11, XIAP, BCL10, TNFRSF11A, PTGS2, MALT1, RELA, IRAK1, PLCG2, PLCG1, CCL19, LYN, UBE2I, VCAM1, …	4571	104	8586	1.31847	0.193304	0.00221385	0.00132831
KEGG_PATHWAY	hsa04211	Longevity regulating pathway	72	0.718563	1.51585e-07	ATF2, IRS1, EHMT2, IRS4, PRKAG1, EHMT1, PIK3CB, PRKAG3, IGF1R, RPTOR, STK11, SESN3, CREB3L3, AKT2, RB1CC1, SESN1, AKT3, SESN2, CREB3L2, AKT1, PRKACA, PRKACB, APPL1, PRKAB2, ADIPOQ, TSC2, TSC1, ATG13, PRKAB1, SIRT1, CREB1, ADCY9, PIK3CA, EIF4E1B, CAT, AKT1S1, ULK1, PPARG, EIF4E2, TP53, ATF4, CREB5, PRKAA1, PRKAA2, PIK3R3, ADCY3, PIK3R2, ADCY2, PIK3R1, FOXO3, ADIPOR2, FOXO1, RELA, ADCY6, CAMKK2, IN…	4571	89	8586	1.51958	5.38111e-05	1.37981e-06	8.27885e-07
KEGG_PATHWAY	hsa04928	Parathyroid hormone synthesis, secretion and action	72	0.718563	0.00266266	ATF2, CDKN1A, ARAF, ARRB1, ARRB2, AKAP13, CREB3L3, CREB3L2, PDE4B, PDE4A, SOST, PRKACA, PRKACB, PRKCG, MEF2A, SLC34A2, CASR, MAP2K1, MEF2C, PRKCB, PDE4D, PRKCA, FOS, RHOA, RUNX2, PLCB3, PLCB4, MMP13, CREB1, ADCY9, MMP16, MMP15, ARHGEF1, RAF1, PLCB1, HBEGF, ATF4, CREB5, GCM1, GNAI3, ITPR1, ADCY3, ITPR2, ADCY2, ITPR3, GATA3, EGFR, GNAI1, ADCY6, PTHLH, LRP6, GNAI2, PLD2, ADCY5, GNA13, RXRB, CYP27B1,…	4571	106	8586	1.27587	0.611906	0.00814867	0.0048892
KEGG_PATHWAY	hsa01200	Carbon metabolism	72	0.718563	0.0396606	GPI, ADPGK, OGDHL, HK2, ME1, PHGDH, ME2, PSPH, TKTL2, TKTL1, G6PD, TPI1, GPT2, PGAM1, TALDO1, SDHC, SDHD, PGD, SDHA, PKM, PCCA, ACOX1, HKDC1, CAT, PCCB, RGN, PGP, PGAM4, SUCLG2, ALDOC, IDNK, ALDOB, ACOX3, TKT, ALDOA, FBP1, GAPDH, PRPS1, H6PD, ECHS1, SHMT2, RPE, DLST, PDHB, ADH5, ACAT2, ACAT1, TKFC, ESD, PGK1, HAO1, ACSS1, PDHA1, PKLR, MDH1, GOT1, MDH2, GLYCTK, GOT2, GCK, RPIA, CS, GLUD1, GLUD2, A…	4571	115	8586	1.17602	0.999999	0.0896785	0.0538071
KEGG_PATHWAY	hsa01521	EGFR tyrosine kinase inhibitor resistance	71	0.708583	1.44306e-11	GSK3B, PTEN, ARAF, PIK3CB, FGF2, IGF1R, AKT2, AKT3, KDR, AKT1, JAK2, IL6R, JAK1, PDGFRB, PRKCG, PDGFRA, MAP2K1, MAP2K2, PRKCB, HGF, RPS6, GAB1, NRG1, PRKCA, PIK3CA, EIF4E1B, RAF1, GAS6, SOS1, EIF4E2, MET, SOS2, SHC4, SHC2, SHC3, SRC, SHC1, PDGFB, PIK3R3, TGFA, PIK3R2, PIK3R1, FOXO3, EGFR, NRAS, BCL2L11, ERBB3, ERBB2, PDGFC, EIF4EBP1, PLCG2, MAPK1, PLCG1, EIF4E, EGF, BAD, STAT3, BRAF, IGF1, MTOR, …	4571	79	8586	1.68815	5.12285e-09	7.31839e-10	4.39103e-10
KEGG_PATHWAY	hsa03083	Polycomb repressive complex	71	0.708583	5.65979e-09	UBE2D4, PHF1, UBE2D2, UBE2D3, UBE2D1, BMI1, DCAF7, YY1, SCML2, YY2, SCMH1, FBRSL1, EP300, JARID2, YAF2, SKP1, KDM2A, KDM2B, SFMBT1, EED, SFMBT2, HCFC2, HCFC1, TFDP1, AEBP2, MTF2, COMMD3-BMI1, LCOR, BCORL1, L3MBTL4, L3MBTL3, HDAC2, MAX, HDAC1, FOXK2, FOXK1, RNF2, AURKB, RBBP4, RBBP7, FBRS, E2F6, SUZ12, CBX8, CBX7, PCGF6, CBX6, CREBBP, PHC2, MBD6, PHC1, AUTS2, CBX4, CBX3, PCGF5, PCGF2, MGA, CBX2, P…	4571	84	8586	1.58766	2.00922e-06	1.00461e-07	6.02768e-08
KEGG_PATHWAY	hsa04520	Adherens junction	71	0.708583	9.12318e-06	CTNND1, PTPRM, PTPRJ, WASL, PTPRF, ACTB, IGF1R, ACTG1, CDH1, EP300, RAC1, ACP1, MAP3K7, CSNK2A1, HEG1, ACTN1, CSNK2A2, LMO7, ACTN4, RHOA, TGFBR1, TGFBR2, MYL2, PARD3, MET, SSX2IP, VCL, ROCK1, ROCK2, SRC, LEF1, IQGAP1, NLK, MYL12A, RASIP1, EGFR, RAP1B, CDC42, RAP1A, PDCD10, ERBB2, CTNNA1, KRIT1, MAPK1, CTNNA3, FYN, CTNNA2, WASF1, WASF2, WASF3, FARP2, PTPN1, TCF7L2, CREBBP, TCF7L1, SMAD4, YES1, SMA…	4571	93	8586	1.43402	0.0032335	5.26008e-05	3.15605e-05
KEGG_PATHWAY	hsa04070	Phosphatidylinositol signaling system	71	0.708583	9.69942e-05	DGKG, PI4K2B, DGKE, DGKD, CALML5, DGKB, DGKA, INPPL1, PTEN, CALML3, PIK3CB, CALML4, PIK3C2A, PIK3C2B, IMPA1, PPIP5K1, IMPA2, PPIP5K2, PIP4K2A, PLCE1, PIP4K2B, PIP4K2C, PRKCG, PRKCB, SACM1L, IPMK, ITPK1, PRKCA, OCRL, INPP4A, ITPKB, ITPKC, INPP4B, PLCB3, PLCB4, PIK3CA, PIK3C3, PLCB1, PI4K2A, DGKI, DGKH, IPPK, CDS1, MTMR1, MTMR2, MTMR3, ITPR1, PIK3R3, ITPR2, PIK3R2, ITPR3, PIK3R1, MTMR4, MTMR6, INPP…	4571	97	8586	1.37488	0.0338485	0.00043586	0.000261516
KEGG_PATHWAY	hsa03015	mRNA surveillance pathway	71	0.708583	9.69942e-05	HBS1L, SMG1, DAZAP1, EIF4A3, PPP2R2A, MSI1, CASC3, MSI2, SMG7, NXT2, SMG5, PABPN1L, SMG6, GLE1, PPP1CB, PNN, PPP1CC, PPP2R1B, PCF11, PPP2R1A, PPP2R5E, PAPOLG, PAPOLA, PABPC4L, PELO, UPF2, UPF1, NCBP2, PABPC4, SSU72, PPP2R5A, PPP2R5D, PPP2R5C, SRRM1, WDR33, DDX19A, DDX19B, DDX39B, WDR82, ETF1, PABPC1, RBM8A, RNMT, CSTF3, CSTF2, CSTF2T, GSPT1, PPP2CA, NXF1, CSTF1, SAP18, SYMPK, PABPC1L2B, PABPC1L2A…	4571	97	8586	1.37488	0.0338485	0.00043586	0.000261516
KEGG_PATHWAY	hsa04750	Inflammatory mediator regulation of TRP channels	71	0.708583	0.00016371	CALML5, HTR2C, CALML3, HTR2A, PIK3CB, CALML4, IL1RAP, PPP1CB, PPP1CC, BDKRB2, BDKRB1, PRKACA, PRKACB, PRKCG, MAP2K3, PRKCH, PLA2G4D, PRKCB, PLA2G4E, IL1R1, PRKCE, PLA2G4C, PRKCD, PLA2G4A, PRKCA, PLCB3, PLCB4, ADCY9, PIK3CA, IL1B, PRKCQ, PLCB1, CAMK2D, SRC, PTGER2, CAMK2A, ITPR1, PIK3R3, ADCY3, ITPR2, PIK3R2, ADCY2, ALOX12, ITPR3, PIK3R1, ADCY6, ADCY5, MAPK9, HRH1, ASIC4, MAPK8, P2RY2, PLCG2, PLCG…	4571	98	8586	1.36086	0.0564651	0.000668014	0.000400808
KEGG_PATHWAY	hsa04914	Progesterone-mediated oocyte maturation	71	0.708583	0.00105151	HSP90AB1, PDE3B, ARAF, PIK3CB, IGF1R, STK10, RPS6KA3, RPS6KA6, RPS6KA2, SPDYE2, AKT2, SPDYE1, AKT3, RPS6KA1, CDC27, AKT1, PRKACA, PRKACB, MAP2K1, HSP90AA1, ANAPC7, CDC25C, CDC25A, CDC25B, CCNA2, CCNA1, ADCY9, PIK3CA, ANAPC4, ANAPC5, PGR, RAF1, ANAPC13, ANAPC16, GNAI3, PIK3R3, ADCY3, PIK3R2, ADCY2, PIK3R1, ANAPC10, GNAI1, ADCY6, AURKA, INS, GNAI2, ADCY5, CCNB2, MAPK9, FZR1, MAPK8, CCNB1, MAPK1, BU…	4571	102	8586	1.30749	0.311668	0.00348866	0.0020932
KEGG_PATHWAY	hsa05210	Colorectal cancer	70	0.698603	1.49226e-07	GSK3B, CDKN1A, ARAF, PIK3CB, BBC3, CCND1, MYC, CASP3, AKT2, AKT3, AKT1, POLK, RAC1, APPL1, APC2, MAP2K1, MAP2K2, DCC, FOS, AXIN2, RHOA, TGFBR1, TGFBR2, EREG, MSH6, PIK3CA, MSH2, MSH3, BIRC5, RAF1, SOS1, TP53, SOS2, RALB, LEF1, PIK3R3, TGFA, PIK3R2, PIK3R1, EGFR, MAPK9, NRAS, MAPK8, BCL2L11, MAPK1, PMAIP1, BAK1, SMAD2, TCF7L2, TGFB2, JUN, TCF7L1, SMAD4, TGFB1, SMAD3, EGF, BAD, GADD45A, BRAF, MLH1,…	4571	86	8586	1.5289	5.29739e-05	1.37981e-06	8.27885e-07
KEGG_PATHWAY	hsa05222	Small cell lung cancer	69	0.688623	3.43988e-05	RB1, ITGB1, CDKN1A, CDKN1B, PTEN, PIK3CB, LAMC1, CKS1B, IKBKB, CCND1, MYC, CASP3, AKT2, AKT3, AKT1, ITGAV, IKBKG, POLK, SKP2, CHUK, ITGA3, ITGA2, TRAF1, PIK3CA, CCNE2, CCNE1, COL4A1, TRAF3, COL4A4, TRAF6, COL4A3, TRAF5, CKS2, COL4A5, RARB, ITGA6, TP53, BIRC2, MAX, LAMA1, LAMA4, PIK3R3, XIAP, PIK3R2, PIK3R1, PTGS2, RELA, RXRB, RXRA, E2F1, E2F2, E2F3, BAK1, CDKN2B, LAMB3, GADD45A, LAMB4, FN1, LAMB1…	4571	92	8586	1.40877	0.0121375	0.000171994	0.000103197
KEGG_PATHWAY	hsa05231	Choline metabolism in cancer	69	0.688623	0.000770356	SLC44A5, DGKG, DGKE, DGKD, SLC44A1, SLC44A2, DGKB, DGKA, PIK3CB, AKT2, AKT3, AKT1, RAC1, PDGFRB, PRKCG, PDGFRA, LYPLA1, MAP2K1, PCYT1A, MAP2K2, PLA2G4D, PDPK1, PRKCB, PLA2G4E, PLA2G4C, PLA2G4A, TSC2, PRKCA, TSC1, FOS, GPCPD1, SLC5A7, PIK3CA, RAF1, SOS1, SOS2, DGKI, DGKH, SLC22A4, SLC22A3, SLC22A5, PDGFB, PIK3R3, PIK3R2, PIK3R1, HIF1A, EGFR, PLD2, MAPK9, NRAS, MAPK8, PDGFC, EIF4EBP1, PIP5K1A, MAPK…	4571	98	8586	1.32252	0.23935	0.00273476	0.00164086
KEGG_PATHWAY	hsa05220	Chronic myeloid leukemia	68	0.678643	6.79258e-11	RB1, CDKN1A, CDKN1B, ARAF, PIK3CB, CRKL, IKBKB, CCND1, MYC, AKT2, AKT3, AKT1, IKBKG, POLK, MAP2K1, MAP2K2, CHUK, GAB2, TGFBR1, TGFBR2, RUNX1, BCR, PIK3CA, RAF1, SOS1, TP53, CRK, SOS2, SHC4, SHC2, HDAC2, SHC3, CTBP2, SHC1, CTBP1, HDAC1, PIK3R3, PIK3R2, PIK3R1, CBL, RELA, NRAS, ABL1, E2F1, E2F2, MAPK1, E2F3, BAK1, STAT5A, STAT5B, TGFB2, SMAD4, TGFB1, SMAD3, CDKN2A, BAD, GADD45A, PTPN11, BRAF, NFKB1…	4571	76	8586	1.68064	2.41137e-08	2.19215e-09	1.31529e-09
KEGG_PATHWAY	hsa04713	Circadian entrainment	68	0.678643	0.00102027	RYR2, CALML5, CALML3, CALML4, RYR3, RPS6KA5, PRKG2, NOS1, PRKACA, PRKACB, PRKG1, PRKCG, GUCY1A2, GUCY1A1, PRKCB, PRKCA, FOS, ADCYAP1, PLCB3, PLCB4, CREB1, ADCY9, NOS1AP, PLCB1, GRIA1, GRIA2, CAMK2D, ADCYAP1R1, CAMK2A, GNAI3, ITPR1, ADCY3, ADCY2, ITPR3, CACNA1C, GNAI1, ADCY6, GNAI2, ADCY5, CACNA1I, GRIN2A, GNG10, GNG2, RASD1, GNG5, GNG4, GNG7, MAPK1, CAMK2G, GRIA3, KCNJ3, KCNJ6, KCNJ9, GNG12, GRIN…	4571	97	8586	1.31679	0.303983	0.00341694	0.00205017
KEGG_PATHWAY	hsa04922	Glucagon signaling pathway	68	0.678643	0.0307227	PYGB, ATF2, CALML5, PDE3B, PRKAG1, SLC2A1, SLC2A2, CALML3, CALML4, PRKAG3, GYS1, PPP3CC, CREB3L3, AKT2, AKT3, CREB3L2, AKT1, EP300, PRKACA, PRKACB, PRKAB2, CPT1A, PRMT1, PGAM1, PHKA1, PRKAB1, CPT1B, SIRT1, PLCB3, PKM, PLCB4, CREB1, PGAM4, SIK1, SIK2, PLCB1, PPARA, FBP1, ATF4, CREB5, CAMK2D, PRKAA1, PRKAA2, CAMK2A, ITPR1, ITPR2, ADCY2, ITPR3, PDHB, FOXO1, ACACA, LDHB, PPP3R1, LDHA, PHKG1, PHKG2, P…	4571	107	8586	1.19373	0.999985	0.0722289	0.0433374
KEGG_PATHWAY	hsa04620	Toll-like receptor signaling pathway	68	0.678643	0.0394777	CD86, CXCL9, CD40, PIK3CB, TNF, IKBKB, TBK1, CASP8, AKT2, CTSK, AKT3, IL12B, AKT1, MAP3K8, IKBKG, RAC1, IKBKE, MAP3K7, JAK1, MAP2K3, IFNAR2, MAP2K4, MAP2K1, MAP2K2, TICAM2, CHUK, TYK2, FOS, IRAK4, TIRAP, PIK3CA, TRAF3, TRAF6, IL1B, TLR8, TLR7, TLR6, TLR5, TLR4, TLR3, TLR2, IFNAR1, PIK3R3, PIK3R2, PIK3R1, RELA, MAPK9, MAPK8, IRAK1, CCL5, SPP1, MAPK1, FADD, MAP2K7, JUN, STAT2, MAPK14, NFKB1, MAPK13…	4571	108	8586	1.18267	0.999999	0.0896785	0.0538071
KEGG_PATHWAY	hsa04540	Gap junction	67	0.668663	2.01024e-05	HTR2C, HTR2A, GRM1, TUBA1C, TUBB6, TUBA1B, GJA1, GRM5, TUBA1A, TUBB3, PRKG2, PRKACA, PRKACB, PRKG1, PDGFRB, PRKCG, GUCY1A2, PDGFRA, GUCY1A1, MAP2K1, MAP2K2, PRKCB, TUBB, CSNK1D, PRKCA, GJD2, TUBB2B, PLCB3, PLCB4, TUBB2A, ADCY9, RAF1, PLCB1, SOS1, SOS2, TUBAL3, SRC, PDGFB, GNAI3, LPAR1, ITPR1, ADCY3, ITPR2, ADCY2, ITPR3, EGFR, GNAI1, ADCY6, GNAI2, ADCY5, NRAS, TUBA3D, MAPK7, GNA11, PDGFC, MAPK1, D…	4571	88	8586	1.43012	0.00711103	0.000104946	6.29679e-05
KEGG_PATHWAY	hsa04912	GnRH signaling pathway	67	0.668663	0.000338295	CALML5, CALML3, CALML4, ELK1, GNRHR, PRKACA, PRKACB, MAP3K4, MAP2K3, MAP2K4, MAP2K1, MAP2K2, PLA2G4D, PRKCB, PLA2G4E, MMP2, PLA2G4C, PRKCD, PLA2G4A, PRKCA, PLCB3, PLCB4, ADCY9, RAF1, PLCB1, SOS1, SOS2, HBEGF, ATF4, CAMK2D, SRC, CAMK2A, ITPR1, ADCY3, ITPR2, ADCY2, ITPR3, CACNA1C, EGFR, ADCY6, PLD2, ADCY5, CDC42, MAPK9, NRAS, MAPK8, MAPK7, GNA11, MAPK1, MAP2K7, CAMK2G, MAP3K2, EGR1, MAP3K3, JUN, MA…	4571	93	8586	1.35323	0.113182	0.0012776	0.000766562
KEGG_PATHWAY	hsa04925	Aldosterone synthesis and secretion	66	0.658683	0.00561258	ATF1, SCARB1, ATF2, DAGLA, CALML5, CALML3, CALML4, CREB3L3, CREB3L2, PRKACA, PRKACB, PRKCG, CAMK1D, PRKCB, PRKCE, ATP1B4, PRKCA, ATP1B3, ATP1B2, ATP1B1, PLCB3, PLCB4, CREB1, ADCY9, PRKD3, AGTR1, PRKD2, PRKD1, PLCB1, CAMK1G, ATF4, CREB5, CAMK2D, NPR1, CAMK2A, ITPR1, ATP1A3, ADCY3, ITPR2, ATP1A2, ADCY2, ITPR3, CACNA1C, ADCY6, ADCY5, CACNA1I, MC2R, GNA11, CAMK2G, LDLR, PDE2A, ATP2B4, ATP2B3, ATP2B2,…	4571	98	8586	1.26502	0.864404	0.0154455	0.00926728
KEGG_PATHWAY	hsa05214	Glioma	65	0.648703	3.66246e-09	RB1, CDKN1A, CALML5, PTEN, ARAF, CALML3, PIK3CB, CALML4, IGF1R, CCND1, AKT2, AKT3, AKT1, POLK, PDGFRB, PRKCG, PDGFRA, MAP2K1, CAMK1D, MAP2K2, PRKCB, PRKCA, PIK3CA, RAF1, SOS1, TP53, SOS2, CAMK1G, SHC4, SHC2, CAMK2D, SHC3, SHC1, CAMK2A, PDGFB, PIK3R3, TGFA, PIK3R2, PIK3R1, EGFR, NRAS, E2F1, PLCG2, E2F2, MAPK1, E2F3, BAK1, PLCG1, CAMK2G, CDKN2A, EGF, GADD45A, BRAF, IGF1, MTOR, CDK6, CDK4, CAMK4, MD…	4571	75	8586	1.62792	1.30017e-06	7.22318e-08	4.33391e-08
KEGG_PATHWAY	hsa05235	PD-L1 expression and PD-1 checkpoint pathway in cancer	65	0.648703	0.000226332	ALK, PTEN, CD3G, PIK3CB, CD3D, IKBKB, PPP3CC, AKT2, AKT3, AKT1, IKBKG, JAK2, JAK1, MAP2K3, MAP2K1, MAP2K2, TICAM2, CSNK2A1, CHUK, IFNGR1, IFNGR2, CSNK2A2, FOS, TIRAP, EML4, ZAP70, IFNG, PIK3CA, TRAF6, PRKCQ, RAF1, TLR4, TLR2, CD274, PIK3R3, PIK3R2, PIK3R1, RASGRP1, HIF1A, EGFR, RELA, NRAS, PPP3R1, MAPK1, PLCG1, MAP3K3, JUN, EGF, STAT3, NFATC3, NFATC2, PTPN11, NFATC1, MAPK14, MTOR, NFKB1, MAPK13, …	4571	89	8586	1.37184	0.077213	0.000892753	0.000535652
KEGG_PATHWAY	hsa04115	p53 signaling pathway	63	0.628743	2.83349e-08	CDKN1A, STEAP3, CD82, GORAB, SERPINE1, PTEN, BBC3, TP53AIP1, CCND3, CASP8, CCND2, SESN3, CCND1, AIFM2, CHEK2, CASP3, SESN1, SESN2, CHEK1, ZNF385A, IGFBP3, SHISA5, TSC2, SERPINB5, CCNE2, RRM2B, CCNE1, TP53, EI24, RCHY1, PPM1D, THBS1, CCNB2, CCNB1, ZMAT3, PERP, PMAIP1, SFN, BID, RRM2, SIVA1, CDKN2A, GADD45A, SIAH1, TNFRSF10B, TNFRSF10A, IGF1, CDK6, CDK4, CCNG2, CCNG1, CDK2, BCL2, CDK1, MDM2, CYCS, …	4571	74	8586	1.59915	1.00588e-05	3.35051e-07	2.01031e-07
KEGG_PATHWAY	hsa04658	Th1 and Th2 cell differentiation	63	0.628743	0.00389771	MAML2, MAML1, CD3G, RBPJ, CD3D, IKBKB, PPP3CC, IL12B, IKBKG, JAK2, HLA-DOB, JAK1, HLA-DPA1, IL4R, CHUK, IFNGR1, IFNGR2, IL13, TYK2, FOS, RUNX3, ZAP70, MAF, IFNG, PRKCQ, MAML3, RBPJL, NOTCH2, NOTCH3, NOTCH1, GATA3, DLL1, RELA, DLL4, MAPK9, PPP3R1, MAPK8, MAPK1, STAT6, PLCG1, IL12RB1, IL12RB2, JAG2, STAT5A, STAT5B, JUN, HLA-DRB5, JAG1, NFATC3, NFATC2, NFATC1, MAPK14, NFKB1, MAPK13, NFKBIA, MAPK10, …	4571	92	8586	1.28627	0.750024	0.0112495	0.00674969
KEGG_PATHWAY	hsa04657	IL-17 signaling pathway	63	0.628743	0.00810417	GSK3B, HSP90AB1, TRAF3IP2, TNFAIP3, CXCL1, CXCL3, ELAVL1, TNF, CXCL2, CXCL5, IKBKB, TBK1, CASP8, CASP3, IKBKG, IKBKE, MAP3K7, HSP90AA1, CHUK, MMP1, IL13, MMP3, IL17RE, FOS, MMP9, IL17RA, MMP13, IFNG, TRAF3, TRAF6, IL1B, TRAF5, ANAPC5, S100A9, CEBPB, SRSF1, PTGS2, RELA, HSP90B1, MAPK9, MAPK8, MAPK7, CCL2, MAPK1, FADD, MAPK6, MAPK4, USP25, JUN, MAPK14, NFKB1, MAPK13, NFKBIA, MAPK10, FOSL1, MAPK11, …	4571	94	8586	1.2589	0.944352	0.02147	0.012882
KEGG_PATHWAY	hsa04666	Fc gamma R-mediated phagocytosis	63	0.628743	0.0210662	ARPC1B, ARPC1A, INPPL1, ARPC5L, PIK3CB, CRKL, CFL2, AKT2, AKT3, AKT1, RAC1, PRKCG, VAV3, ACTR3, ACTR2, MAP2K1, SYK, PLA2G4D, PRKCB, PLA2G4E, SPHK1, PRKCE, PLA2G4C, PRKCD, PLA2G4A, PRKCA, GAB2, VAV2, DNM2, PIK3CA, AMPH, RAF1, DOCK1, CRK, ARF6, PIK3R3, PIK3R2, ASAP1, ASAP2, PIK3R1, ACTR3B, PLD2, CDC42, ACTR3C, SCIN, PLCG2, PIP5K1A, MAPK1, PLCG1, PIP5K1C, WASF1, WASF2, WASF3, LYN, VASP, GSN, MYO10, …	4571	97	8586	1.21997	0.999478	0.0501913	0.0301148
KEGG_PATHWAY	hsa05223	Non-small cell lung cancer	62	0.618762	1.53852e-08	RB1, RET, ALK, CDKN1A, ARAF, PIK3CB, RASSF1, CCND1, KIF5C, RASSF5, AKT2, KIF5B, AKT3, KIF5A, AKT1, POLK, PRKCG, MAP2K1, MAP2K2, PDPK1, PRKCB, HGF, PRKCA, EML4, PIK3CA, RARB, RAF1, SOS1, MET, TP53, SOS2, PIK3R3, TGFA, PIK3R2, PIK3R1, FOXO3, STK4, EGFR, RXRB, NRAS, RXRA, ERBB2, E2F1, PLCG2, E2F2, MAPK1, E2F3, BAK1, PLCG1, STAT5A, STAT5B, CDKN2A, EGF, BAD, GADD45A, STAT3, BRAF, CDK6, CDK4, BAX, KRAS…	4571	72	8586	1.61748	5.46174e-06	2.1847e-07	1.31082e-07
KEGG_PATHWAY	hsa05100	Bacterial invasion of epithelial cells	62	0.618762	1.79614e-06	ITGB1, ARPC1B, ARPC1A, CLTC, CLTB, ARPC5L, ILK, CLTA, WASL, PIK3CB, ACTB, ACTG1, CRKL, CDH1, RAC1, ACTR3, ACTR2, RHOG, GAB1, RHOA, DNM1, CD2AP, DNM2, DNM3, PIK3CA, CTTN, ELMO1, ELMO2, ITGA5, DOCK1, MET, CRK, VCL, SHC4, SHC2, SHC3, ARHGEF26, SRC, SHC1, PXN, PIK3R3, PIK3R2, PIK3R1, CBL, ACTR3B, CDC42, ACTR3C, CTNNA1, CTNNA3, CTNNA2, WASF1, WASF2, CAV2, CAV1, FN1, ARPC5, PTK2, MAD2L2, ARPC2, ARPC3, …	4571	77	8586	1.51245	0.000637427	1.25026e-05	7.50153e-06
KEGG_PATHWAY	hsa05212	Pancreatic cancer	61	0.608782	2.70182e-06	RB1, CDKN1A, ARAF, PIK3CB, IKBKB, CCND1, AKT2, AKT3, AKT1, IKBKG, POLK, RAC1, JAK1, RALBP1, MAP2K1, CHUK, TGFBR1, TGFBR2, PIK3CA, RAF1, TP53, ARHGEF6, RALB, PIK3R3, TGFA, PIK3R2, PIK3R1, EGFR, RELA, PLD2, CDC42, MAPK9, MAPK8, ERBB2, E2F1, E2F2, MAPK1, E2F3, BAK1, SMAD2, TGFB2, SMAD4, TGFB1, SMAD3, CDKN2A, EGF, BAD, GADD45A, STAT3, BRAF, MTOR, NFKB1, VEGFA, MAPK10, RAD51, CDK6, RPS6KB1, CDK4, BAX,…	4571	76	8586	1.50763	0.000958687	1.80971e-05	1.08582e-05
KEGG_PATHWAY	hsa05410	Hypertrophic cardiomyopathy	60	0.598802	0.011653	ITGB1, RYR2, ITGB5, ITGB4, ITGB3, PRKAG1, ATP2A3, ATP2A2, TNF, PRKAG3, SLC8A1, ACTB, SLC8A2, ACTG1, SGCD, SGCB, DAG1, ITGAV, ITGB6, EMD, PRKAB2, EDN1, TPM4, TPM3, ITGA3, TPM2, CACNA2D1, ITGA2, TNNC1, TPM1, ITGA1, PRKAB1, CACNB2, CACNB3, CACNB4, MYL2, TNNT2, ITGA8, ITGA6, ITGA5, ITGA9, PRKAA1, PRKAA2, LAMA1, CACNA1C, CACNG7, CACNG8, LMNA, CACNG1, CACNG2, CACNG3, CACNG4, TGFB2, TGFB1, IGF1, SLC8A3,…	4571	90	8586	1.25224	0.98441	0.0291982	0.0175189
KEGG_PATHWAY	hsa05032	Morphine addiction	60	0.598802	0.0161494	GABRB3, GABRB2, GABRB1, PDE3B, ARRB1, ARRB2, GABRR2, PDE4B, PDE4A, PDE8B, PRKACA, PDE8A, PRKACB, PRKCG, PRKCB, PDE4D, PRKCA, GABRG3, GABRG1, ADCY9, PDE1C, PDE1B, CACNA1B, GNAI3, CACNA1A, ADCY3, ADCY2, GNAI1, ADCY6, GNAI2, ADCY5, GNG10, PDE11A, GNG2, GRK5, GNG5, GRK4, GNG4, GNG7, GRK6, DRD1, KCNJ3, GABRA2, GABRP, GABBR2, KCNJ6, KCNJ9, GABRA4, PDE2A, GABRA3, GNG12, PDE10A, GNB2, GNB1, PDE3A, GNB4, …	4571	91	8586	1.23848	0.996911	0.0395382	0.0237229
KEGG_PATHWAY	hsa05211	Renal cell carcinoma	56	0.558882	4.09378e-06	CDKN1A, ARAF, SLC2A1, PIK3CB, ETS1, CRKL, FLCN, AKT2, AKT3, AKT1, EP300, RAC1, MAP2K1, MAP2K2, HGF, GAB1, ARNT, RBX1, PIK3CA, RAPGEF1, RAF1, SOS1, MET, CRK, SOS2, EPAS1, CUL2, PDGFB, PIK3R3, TGFA, PIK3R2, PIK3R1, HIF1A, RAP1B, CDC42, NRAS, RAP1A, MAPK1, PAK6, VHL, PAK3, PAK2, PAK4, EGLN1, TGFB2, JUN, EGLN3, CREBBP, TGFB1, EGLN2, BAD, PTPN11, BRAF, VEGFA, KRAS, GRB2	4571	69	8586	1.52447	0.00145224	2.69128e-05	1.61477e-05
KEGG_PATHWAY	hsa04917	Prolactin signaling pathway	56	0.558882	9.22068e-06	GSK3B, SLC2A2, PIK3CB, CCND2, CCND1, AKT2, AKT3, AKT1, JAK2, MAP2K1, MAP2K2, CISH, FOS, PRLR, PIK3CA, IRF1, RAF1, SOS1, SOS2, SHC4, SHC2, SHC3, SRC, SHC1, PIK3R3, PIK3R2, PIK3R1, TNFRSF11A, FOXO3, RELA, INS, SOCS2, SOCS3, MAPK9, NRAS, MAPK8, SOCS1, MAPK1, SOCS6, SOCS7, SOCS4, SOCS5, STAT5A, STAT5B, STAT3, MAPK14, ESR1, ESR2, NFKB1, GCK, MAPK13, MAPK10, MAPK11, TH, KRAS, GRB2	4571	70	8586	1.50269	0.00326801	5.26008e-05	3.15605e-05
KEGG_PATHWAY	hsa04971	Gastric acid secretion	56	0.558882	0.000475342	CHRM3, MYLK2, CALML5, CALML3, CALML4, SLC4A2, MYLK3, ACTB, MYLK, MYLK4, ACTG1, PRKACA, PRKACB, PRKCG, KCNK10, PRKCB, ATP1B4, PRKCA, ATP1B3, ATP1B2, SSTR2, ATP1B1, PLCB3, PLCB4, ADCY9, EZR, PLCB1, CFTR, CAMK2D, CAMK2A, GNAI3, ITPR1, ATP1A3, ADCY3, ITPR2, ATP1A2, ADCY2, ITPR3, GNAI1, ADCY6, SLC9A1, GNAI2, ADCY5, HRH2, KCNJ1, CAMK2G, KCNJ2, KCNJ10, KCNJ15, GNAQ, GNAS, SLC26A7, CALM3, CALM1, CALM2, K…	4571	76	8586	1.38406	0.155311	0.00175777	0.00105466
KEGG_PATHWAY	hsa04911	Insulin secretion	56	0.558882	0.0283184	GLP1R, SNAP25, ATF2, CHRM3, RYR2, RAB3A, SLC2A1, SLC2A2, RIMS2, PCLO, CREB3L3, CREB3L2, PRKACA, PRKACB, PRKCG, PRKCB, ATP1B4, PRKCA, ATP1B3, ATP1B2, ATP1B1, GIP, ADCYAP1, PLCB3, PLCB4, CREB1, ADCY9, PLCB1, VAMP2, RAPGEF4, ATF4, CREB5, CAMK2D, ADCYAP1R1, CAMK2A, ATP1A3, ADCY3, ATP1A2, ADCY2, ITPR3, CACNA1C, ADCY6, INS, ADCY5, KCNMB1, GNA11, KCNN1, KCNN3, KCNN4, CAMK2G, TRPM4, KCNJ11, GCK, GNAQ, FX…	4571	86	8586	1.22312	0.999963	0.0670202	0.0402121
KEGG_PATHWAY	hsa05218	Melanoma	55	0.548902	0.000113667	RB1, CDKN1A, PTEN, ARAF, PIK3CB, FGF1, FGF2, IGF1R, FGF5, FGF7, FGF8, FGF9, CCND1, CDH1, AKT2, AKT3, AKT1, POLK, PDGFRB, PDGFRA, MAP2K1, MAP2K2, HGF, MITF, PIK3CA, RAF1, MET, TP53, PDGFB, PIK3R3, PIK3R2, PIK3R1, EGFR, NRAS, PDGFC, E2F1, E2F2, MAPK1, E2F3, BAK1, FGF22, CDKN2A, EGF, BAD, GADD45A, BRAF, IGF1, FGF17, CDK6, CDK4, FGF19, MDM2, BAX, KRAS, FGFR1	4571	72	8586	1.43486	0.0395508	0.000492096	0.000295258
KEGG_PATHWAY	hsa04720	Long-term potentiation	54	0.538922	9.34353e-06	CALML5, ARAF, CALML3, CALML4, GRM1, PPP1CB, RPS6KA3, PPP1CC, RPS6KA6, GRM5, PPP3CC, RPS6KA2, RPS6KA1, EP300, PRKACA, PRKACB, PRKCG, MAP2K1, MAP2K2, PRKCB, PRKCA, PLCB3, PLCB4, RAF1, PLCB1, RAPGEF3, ATF4, GRIA1, GRIA2, CAMK2D, CAMK2A, ITPR1, ITPR2, ITPR3, CACNA1C, RAP1B, NRAS, PPP3R1, GRIN2A, RAP1A, MAPK1, CAMK2G, CREBBP, BRAF, GRIN2C, GRIN2B, GRIN2D, PPP1R1A, CAMK4, GNAQ, KRAS, CALM3, CALM1, CALM2	4571	67	8586	1.5139	0.00331147	5.26008e-05	3.15605e-05
KEGG_PATHWAY	hsa01524	Platinum drug resistance	53	0.528942	0.00123172	TOP2A, CDKN1A, FASLG, BRCA1, PIK3CB, BBC3, ATP7B, CASP8, CASP3, AKT2, AKT3, AKT1, ATP7A, POLH, GSTO2, PDPK1, GSTO1, MSH6, PIK3CA, MSH2, MSH3, BIRC5, TP53, BIRC2, MGST3, MGST1, XPA, PIK3R3, XIAP, PIK3R2, PIK3R1, ERBB2, MAPK1, PMAIP1, BAK1, FADD, BID, GSTT2B, GSTM3, CDKN2A, SLC31A1, BAD, MLH1, GSTA4, ERCC1, BCL2, MDM2, CYCS, BAX, FAS, ATM, GSTM5, BCL2L1	4571	73	8586	1.36374	0.354371	0.00397509	0.00238506
KEGG_PATHWAY	hsa05412	Arrhythmogenic right ventricular cardiomyopathy	53	0.528942	0.00739022	ITGB1, RYR2, ITGB5, ITGB4, ITGB3, ATP2A3, ATP2A2, SLC8A1, ACTB, SLC8A2, ACTG1, GJA1, SGCD, CDH2, SGCB, DAG1, ITGAV, ITGB6, EMD, DSP, ITGA3, CACNA2D1, ITGA2, ITGA1, CACNB2, CACNB3, CACNB4, ITGA8, DSG2, ITGA6, ITGA5, DSC2, ITGA9, LAMA1, LEF1, CACNA1C, CACNG7, CACNG8, LMNA, CTNNA1, CTNNA3, CACNG1, CTNNA2, CACNG2, CACNG3, CACNG4, TCF7L2, TCF7L1, JUP, SLC8A3, ITGA10, ITGA11, CTNNB1	4571	77	8586	1.2929	0.928157	0.0197258	0.0118355
KEGG_PATHWAY	hsa05221	Acute myeloid leukemia	52	0.518962	9.06597e-05	SPI1, ARAF, PIK3CB, IKBKB, CCND1, MYC, AKT2, AKT3, PIM1, AKT1, IKBKG, MAP2K1, MAP2K2, CHUK, DUSP6, RUNX1, CCNA2, CCNA1, PIK3CA, KIT, RARA, RAF1, SOS1, SOS2, PPARD, CEBPA, CEBPE, LEF1, PIK3R3, PIK3R2, PIK3R1, RELA, NRAS, EIF4EBP1, MAPK1, RUNX1T1, STAT5A, TCF7L2, STAT5B, TCF7L1, JUP, BAD, ZBTB16, STAT3, BRAF, MTOR, NFKB1, PML, PER2, RPS6KB1, KRAS, GRB2	4571	67	8586	1.45783	0.0316732	0.000417976	0.000250786
KEGG_PATHWAY	hsa05217	Basal cell carcinoma	50	0.499002	4.65207e-05	GSK3B, CDKN1A, WNT2B, HHIP, GLI1, GLI3, GLI2, SHH, SUFU, POLK, APC2, WNT5B, WNT5A, WNT9B, WNT9A, AXIN2, WNT16, KIF7, SMO, TP53, LEF1, WNT8A, WNT6, DVL2, DVL3, BAK1, WNT1, WNT3, WNT4, FZD1, TCF7L2, FZD3, WNT10A, TCF7L1, FZD2, FZD5, FZD4, WNT3A, GADD45A, FZD7, WNT7B, PTCH1, FZD6, FZD9, FZD8, WNT7A, BMP2, APC, BAX, CTNNB1	4571	63	8586	1.49076	0.0163796	0.000226231	0.000135739
KEGG_PATHWAY	hsa04920	Adipocytokine signaling pathway	50	0.499002	0.00188102	IRS1, IRS4, PRKAG1, SLC2A1, TNF, PRKAG3, IKBKB, STK11, AKT2, AKT3, LEPR, AKT1, CD36, IKBKG, JAK2, PRKAB2, CPT1A, CHUK, ACSL1, ADIPOQ, ACSL6, ACSL5, ACSL4, ACSL3, TNFRSF1B, PRKAB1, CPT1B, ACSBG1, PRKCQ, PPARA, PRKAA1, PRKAA2, ADIPOR2, RELA, CAMKK2, RXRB, SOCS3, MAPK9, MAPK8, RXRA, NPY, PPARGC1A, STAT3, PTPN11, MTOR, NFKB1, NFKBIA, MAPK10, G6PC2, LEP	4571	69	8586	1.36113	0.487468	0.00580663	0.00348398
KEGG_PATHWAY	hsa05120	Epithelial cell signaling in Helicobacter pylori infection	50	0.499002	0.00305278	CXCL1, F11R, CXCL3, CXCL2, IKBKB, CASP3, IKBKG, RAC1, ATP6V1E1, MAP2K4, ATP6V1G1, ATP6V0E1, ATP6AP1, CHUK, ADAM10, ADAM17, ATP6V1B2, MET, ATP6V0C, HBEGF, ATP6V1A, SRC, EGFR, RELA, CDC42, MAPK9, MAPK8, PTPRZ1, CCL5, PLCG2, ATP6V0A2, PLCG1, ATP6V1G3, ATP6V0E2, ATP6V1C1, JAM2, ATP6V0A1, ATP6V1F, ATP6V1C2, LYN, JUN, PTPN11, MAPK14, NFKB1, MAPK13, TJP1, NFKBIA, MAPK10, MAPK11, MAP3K14	4571	70	8586	1.34169	0.662231	0.00910702	0.00546421
KEGG_PATHWAY	hsa00562	Inositol phosphate metabolism	50	0.499002	0.0108974	PI4K2B, INPPL1, PTEN, PIK3CB, PIK3C2A, PIK3CG, PIK3C2B, IMPA1, IMPA2, PIP4K2A, PLCE1, PIP4K2B, PIP4K2C, MIOX, TPI1, SACM1L, IPMK, ITPK1, OCRL, INPP4A, ITPKB, ITPKC, MINPP1, INPP4B, PLCB3, PLCB4, PIK3CA, PIK3C3, PLCB1, PI4K2A, IPPK, MTMR1, MTMR2, MTMR3, MTMR4, MTMR6, INPP5B, INPP5A, INPP5F, PLCG2, PIP5K1A, PLCG1, PIP5K1C, SYNJ2, FIG4, PIKFYVE, ALDH6A1, SYNJ1, PI4KB, PLCH2	4571	73	8586	1.28655	0.979551	0.0278316	0.0166989
KEGG_PATHWAY	hsa05213	Endometrial cancer	49	0.489022	2.25116e-06	GSK3B, CDKN1A, PTEN, ARAF, ILK, PIK3CB, ELK1, CCND1, CDH1, MYC, AKT2, AKT3, AKT1, POLK, APC2, MAP2K1, MAP2K2, PDPK1, AXIN2, PIK3CA, RAF1, SOS1, TP53, SOS2, LEF1, PIK3R3, PIK3R2, PIK3R1, FOXO3, EGFR, NRAS, ERBB2, CTNNA1, MAPK1, CTNNA3, BAK1, CTNNA2, TCF7L2, TCF7L1, EGF, BAD, GADD45A, BRAF, MLH1, APC, BAX, CTNNB1, KRAS, GRB2	4571	58	8586	1.58689	0.000798842	1.53685e-05	9.22109e-06
KEGG_PATHWAY	hsa05230	Central carbon metabolism in cancer	49	0.489022	0.00634659	RET, PTEN, SLC2A1, SLC2A2, PIK3CB, HK2, GLS, MYC, AKT2, AKT3, AKT1, PDK1, PDGFRB, PDGFRA, MAP2K1, G6PD, MAP2K2, PGAM1, SIRT3, SLC7A5, PKM, PIK3CA, HKDC1, KIT, PGAM4, RAF1, MET, TP53, PIK3R3, PIK3R2, PDHB, PIK3R1, SLC1A5, HIF1A, EGFR, LDHB, NRAS, LDHA, ERBB2, MAPK1, TIGAR, PDHA1, NTRK3, MTOR, GCK, KRAS, PFKM, FGFR2, FGFR1	4571	70	8586	1.31485	0.895672	0.0173295	0.0103977
KEGG_PATHWAY	hsa04918	Thyroid hormone synthesis	49	0.489022	0.0382449	ATF2, TTF2, TTF1, ASGR2, CREB3L3, IYD, CREB3L2, PRKACA, PRKACB, PRKCG, GPX3, PRKCB, GPX6, GPX8, ATP1B4, GPX7, PRKCA, ATP1B3, ATP1B2, ATP1B1, PLCB3, PLCB4, CREB1, ADCY9, PAX8, CANX, PLCB1, ATF4, CREB5, ITPR1, ATP1A3, ADCY3, ITPR2, ATP1A2, ADCY2, ITPR3, LRP2, ADCY6, HSP90B1, ADCY5, TPO, DUOX2, HSPA5, GSR, TSHR, GNAQ, FXYD2, GNAS, SLC26A4	4571	75	8586	1.2272	0.999999	0.0875933	0.052556
KEGG_PATHWAY	hsa04730	Long-term depression	47	0.469062	0.000148461	GRIA1, GRIA2, GNAI3, ARAF, ITPR1, CACNA1A, ITPR2, ITPR3, GNAI1, GRM1, GNAI2, IGF1R, PPP2CA, GNA13, NRAS, PPP2R1B, PPP2R1A, GNA11, GNA12, PRKG2, MAPK1, NOS1, GRIA3, PRKG1, PRKCG, LYN, GUCY1A2, GRID2, MAP2K1, GUCY1A1, MAP2K2, PLA2G4D, PRKCB, PLA2G4E, PLA2G4C, PLA2G4A, PRKCA, BRAF, IGF1, PLCB3, PLCB4, GNAQ, GNAS, CRH, KRAS, PLCB1, RAF1	4571	60	8586	1.47138	0.0513427	0.000627426	0.000376456
KEGG_PATHWAY	hsa04213	Longevity regulating pathway - multiple species	47	0.469062	0.000293138	HDAC2, PRKAA1, PRKAA2, CLPB, IRS1, HDAC1, PRKAG1, IRS4, ADCY3, PIK3R3, ADCY2, PIK3R2, PIK3CB, PIK3R1, FOXO3, PRKAG3, FOXO1, ADCY6, IGF1R, INS, ADCY5, RPTOR, NRAS, AKT2, AKT3, AKT1, EIF4EBP2, PRKACA, PRKACB, ATG5, HSPA8, PRKAB2, INSR, HSPA6, IGF1, SOD2, SIRT1, PRKAB1, MTOR, ADCY9, PIK3CA, RPS6KB1, CAT, AKT1S1, KRAS, HSPA1B, HSPA1A	4571	61	8586	1.44726	0.0988462	0.00114356	0.000686136
KEGG_PATHWAY	hsa05031	Amphetamine addiction	47	0.469062	0.0160139	GRIA1, GRIA2, ATF2, CAMK2D, HDAC2, CALML5, MAOB, HDAC1, CAMK2A, CALML3, CACNA1C, CALML4, SLC6A3, ADCY5, PPP1CB, PPP1CC, GRIN2A, PPP3R1, PPP3CC, CREB3L3, CREB3L2, DRD1, PRKACA, CAMK2G, PRKACB, GRIA3, PRKCG, JUN, PRKCB, PRKCA, FOS, GRIN2C, PDYN, GRIN2B, SIRT1, GRIN2D, ARC, CREB1, TH, CAMK4, GNAS, FOSB, CALM3, CALM1, CALM2, ATF4, CREB5	4571	69	8586	1.27947	0.996756	0.0395382	0.0237229
KEGG_PATHWAY	hsa04137	Mitophagy - animal	47	0.469062	0.0435409	BECN1, USP15, CALCOCO2, SRC, AMBRA1, FOXO3, HIF1A, GABARAP, RELA, MAPK9, BCL2L13, RHOT2, NRAS, MAP1LC3B, MAPK8, TBK1, UBB, RRAS, UBC, E2F1, MFN2, USP30, TBC1D15, ATG5, USP8, BNIP3L, JUN, GABARAPL1, CSNK2A1, BNIP3, ATG9A, CSNK2A2, TFEB, EIF2AK3, RRAS2, MITF, MAPK10, MRAS, SP1, KRAS, ULK1, UBA52, TP53, OPTN, RAB7A, ATF4, BCL2L1	4571	72	8586	1.22615	1	0.0966065	0.0579639
KEGG_PATHWAY	hsa04330	Notch signaling pathway	46	0.459082	0.00138659	NOTCH2, RBPJL, NOTCH3, HDAC2, NOTCH1, CTBP2, MAML2, MAML1, CTBP1, HDAC1, DTX1, NRARP, PSEN1, DTX3, DTX4, RBPJ, DLL1, APH1A, DLL4, LFNG, NCSTN, APH1B, ATXN1, ATXN1L, DVL2, DVL3, EP300, HES1, HES5, JAG2, SPEN, PSENEN, TLE4, TLE3, CREBBP, JAG1, DTX3L, NCOR2, HEYL, KAT2B, ADAM17, ITCH, KAT2A, SNW1, NUMB, MAML3	4571	62	8586	1.39362	0.388952	0.00443458	0.00266075
KEGG_PATHWAY	hsa03250	Viral life cycle - HIV-1	45	0.449102	0.00523245	SMARCB1, CCNT2, TSG101, CCNT1, ELL, VPS4B, VPS4A, SUPT4H1, PSIP1, CXCR4, MLLT1, FURIN, MLLT3, SAMHD1, AFF4, BICD1, BICD2, XPO1, TRIM5, EP300, CCR5, TNPO3, RANBP2, CREBBP, CPSF7, PDCD6IP, CPSF6, APOBEC3F, MAP1S, SUPT5H, ELL2, CDK9, KAT2B, CD4, KAT2A, HGS, MAP1B, CHMP4B, PIN1, CHMP4A, SERINC3, PPIA, RAN, SERINC5, APOBEC3A	4571	63	8586	1.34169	0.8447	0.0146261	0.00877568
KEGG_PATHWAY	hsa04370	VEGF signaling pathway	44	0.439122	0.00153797	SHC2, SRC, SH2D2A, PXN, PIK3R3, PIK3R2, PIK3CB, PIK3R1, PTGS2, CDC42, NRAS, PPP3R1, PPP3CC, AKT2, AKT3, KDR, PLCG2, AKT1, MAPK1, PLCG1, RAC1, PRKCG, MAP2K1, MAP2K2, PLA2G4D, PRKCB, PLA2G4E, NOS3, BAD, SPHK1, PLA2G4C, PLA2G4A, NFATC2, PRKCA, MAPK14, PTK2, MAPK13, VEGFA, MAPK11, PIK3CA, MAPKAPK3, MAPKAPK2, KRAS, RAF1	4571	59	8586	1.40081	0.42097	0.00487483	0.0029249
KEGG_PATHWAY	hsa04929	GnRH secretion	44	0.439122	0.0161478	ITPR1, PIK3R3, ITPR2, ARRB1, PIK3R2, ITPR3, CACNA1C, ARRB2, PIK3CB, PIK3R1, CACNA1I, NRAS, GNA11, AKT2, AKT3, SPP1, KCNN1, AKT1, MAPK1, KCNN3, KCNN4, KCNJ3, PRKCG, GABBR2, MAP2K1, KCNJ6, TRPC5, MAP2K2, KCNJ11, PRKCB, KCNJ9, TRPC4, TRPC1, PRKCA, ESR2, PLCB3, PLCB4, PIK3CA, GNAQ, KRAS, PLCB1, RAF1, HCN2, HCN1	4571	64	8586	1.29137	0.996909	0.0395382	0.0237229
KEGG_PATHWAY	hsa01212	Fatty acid metabolism	43	0.429142	0.00121017	ACADVL, ACAA2, ECHS1, HSD17B4, HSD17B12, HACD2, HSD17B8, ACACA, ACAT2, HACD4, ACAT1, FADS2, SCP2, ACADL, ACADM, HADH, CBR4, FADS1, ELOVL1, CPT1A, MECR, ELOVL4, ELOVL5, ACSL1, ELOVL2, SCD5, ACSL6, ACSL5, ACSL4, ELOVL6, ACSL3, ELOVL7, CPT1B, ACADSB, HADHB, HADHA, SCD, ACOX1, FASN, EHHADH, PPT1, ACSBG1, ACOX3	4571	57	8586	1.41701	0.349406	0.00394137	0.00236482
KEGG_PATHWAY	hsa00310	Lysine degradation	43	0.429142	0.0208648	KMT2E, KMT2D, PRDM7, SUV39H2, ECHS1, KMT2A, KMT2C, EHMT2, PRDM6, SUV39H1, SETD7, DOT1L, EHMT1, DLST, PLOD3, PRDM2, PLOD1, ACAT2, ACAT1, DHTKD1, ALDH2, ALDH1B1, NSD1, PRDM16, SMYD2, SMYD1, KMT5B, SMYD3, HADH, COLGALT1, SETDB1, SETD1B, SETD1A, SETDB2, ASH1L, CAMKMT, HADHA, TMLHE, EHHADH, ALDH7A1, EZH1, ALDH9A1, EZH2	4571	63	8586	1.28206	0.999439	0.0500474	0.0300284
KEGG_PATHWAY	hsa04961	Endocrine and other factor-regulated calcium reabsorption	41	0.409182	0.000705845	CLTC, CLTB, ATP1A3, CLTA, ATP1A2, AP2A1, KLK2, SLC8A1, ADCY6, SLC8A2, AP2S1, BDKRB2, PRKACA, PRKACB, AP2M1, PRKCG, PRKCB, VDR, ATP2B4, ATP1B4, ATP2B3, PRKCA, ATP1B3, ATP2B2, ATP1B2, AP2B1, ATP2B1, ATP1B1, ESR1, DNM1, RAB11A, DNM2, DNM3, SLC8A3, PLCB3, PLCB4, ADCY9, GNAQ, FXYD2, GNAS, PLCB1	4571	53	8586	1.45307	0.221716	0.00255689	0.00153413
KEGG_PATHWAY	hsa04340	Hedgehog signaling pathway	40	0.399202	0.00900586	GSK3B, MGRN1, CUL3, HHIP, CUL1, ARRB1, LRP2, ARRB2, GLI1, GLI3, GLI2, SHH, HHAT, CCND2, CCND1, KIF3A, SUFU, BTRC, PRKACA, PRKACB, CDON, CSNK1G3, SMURF2, SMURF1, CSNK1A1, PTCH1, IQCE, CSNK1D, CSNK1E, KIF7, DISP1, EVC, SMO, GPR161, BCL2, SPOPL, GAS1, CSNK1A1L, CSNK1G2, CSNK1G1	4571	56	8586	1.34169	0.959706	0.0235079	0.0141048
KEGG_PATHWAY	hsa05134	Legionellosis	38	0.379242	0.0350587	HBS1L, RAB1A, ARF1, VCP, SAR1A, SAR1B, RAB1B, CXCL1, CXCL3, TNF, CXCL2, RELA, HSPD1, C3, PYCARD, BCL2L13, CASP7, CASP8, CASP3, HSF1, IL12B, HSPA8, BNIP3, HSPA6, CLK4, NFKB1, NFKBIA, EEF1A1, IL6, IL1B, CYCS, TLR5, TLR4, MYD88, HSPA1B, NAIP, HSPA1A, TLR2	4571	56	8586	1.2746	0.999997	0.0813453	0.0488072
KEGG_PATHWAY	hsa04930	Type II diabetes mellitus	35	0.349301	0.00322322	IRS1, CACNA1B, IRS4, CACNA1A, SLC2A2, PIK3R3, PIK3R2, CACNA1C, PIK3CB, PIK3R1, CACNA1E, TNF, PRKCZ, HK2, INS, SOCS2, IKBKB, MAPK9, SOCS3, MAPK8, SOCS1, MAPK1, SOCS4, PKLR, KCNJ11, PRKCE, INSR, PRKCD, ADIPOQ, GCK, MTOR, MAPK10, PKM, PIK3CA, HKDC1	4571	46	8586	1.42919	0.682123	0.00953536	0.00572122
KEGG_PATHWAY	hsa05219	Bladder cancer	33	0.329341	0.000893919	RB1, CDKN1A, SRC, ARAF, THBS1, EGFR, NRAS, RASSF1, RPS6KA5, CCND1, CDH1, MYC, ERBB2, E2F1, E2F2, MAPK1, E2F3, MAP2K1, MAP2K2, CDKN2A, DAPK1, MMP1, EGF, MMP2, BRAF, MMP9, VEGFA, CDK4, MDM2, KRAS, RAF1, TP53, HBEGF	4571	41	8586	1.51185	0.272021	0.0030223	0.00181338
KEGG_PATHWAY	hsa04962	Vasopressin-regulated water reabsorption	33	0.329341	0.00639485	DCTN6, DCTN5, RAB5B, RAB5C, DCTN2, DCTN1, DCTN4, ADCY3, AQP4, AQP2, AQP3, ADCY6, DYNC2LI1, CREB3L3, ARHGDIA, CREB3L2, STX4, PRKACA, PRKACB, NSF, DYNC2H1, DYNC1H1, DYNLL2, RAB11A, RAB11B, DYNC1LI1, DYNC1LI2, CREB1, ADCY9, GNAS, RAB5A, VAMP2, CREB5	4571	44	8586	1.40877	0.897456	0.0173295	0.0103977
KEGG_PATHWAY	hsa00280	Valine, leucine and isoleucine degradation	33	0.329341	0.0410325	ACAA2, ECHS1, HIBADH, ABAT, HSD17B10, AACS, ACAT2, ACAT1, HMGCL, ALDH2, ALDH1B1, AUH, OXCT1, DBT, ACADM, HADH, HMGCLL1, MCCC2, HMGCS1, AGXT2, BCKDHB, ACADSB, HADHB, HADHA, ALDH6A1, PCCA, IVD, EHHADH, PCCB, BCAT1, ALDH7A1, BCAT2, ALDH9A1	4571	48	8586	1.29137	1	0.0916135	0.0549681
KEGG_PATHWAY	hsa00071	Fatty acid degradation	32	0.319361	0.00891199	ACADVL, ACAA2, ECHS1, ADH1B, ADH1A, ECI2, ADH5, ACAT2, ACAT1, ADH4, ALDH2, ALDH1B1, ACADL, ACADM, HADH, CPT1A, ACSL1, ACSL6, ACSL5, ACSL4, ACSL3, CPT1B, ACADSB, HADHB, HADHA, CYP2U1, ACOX1, EHHADH, ACSBG1, ACOX3, ALDH7A1, ALDH9A1	4571	43	8586	1.39785	0.958329	0.0234352	0.0140611
KEGG_PATHWAY	hsa04960	Aldosterone-regulated sodium reabsorption	29	0.289421	0.00420702	IRS1, ATP1A3, NEDD4L, PIK3R3, ATP1A2, PIK3R2, PIK3CB, PIK3R1, NR3C2, INS, HSD11B2, MAPK1, SFN, KCNJ1, PRKCG, PRKCB, PDPK1, INSR, ATP1B4, PRKCA, ATP1B3, IGF1, ATP1B2, ATP1B1, SCNN1G, PIK3CA, FXYD2, KRAS, SGK1	4571	37	8586	1.47223	0.776119	0.0118531	0.00711186
KEGG_PATHWAY	hsa05216	Thyroid cancer	29	0.289421	0.00420702	RET, CDKN1A, LEF1, RXRB, NRAS, RXRA, CCND1, TFG, CDH1, MYC, TPR, MAPK1, BAK1, POLK, TCF7L2, MAP2K1, TCF7L1, MAP2K2, TPM3, GADD45A, NCOA4, BRAF, PAX8, CCDC6, BAX, CTNNB1, KRAS, PPARG, TP53	4571	37	8586	1.47223	0.776119	0.0118531	0.00711186
KEGG_PATHWAY	hsa04392	Hippo signaling pathway - multiple species	24	0.239521	0.00335827	YAP1, WWTR1, WWC1, CSNK1E, LIMD1, WTIP, FRMD1, STK3, SAV1, MOB1B, LATS1, MOB1A, RASSF1, FRMD6, RASSF2, LATS2, RASSF4, DCHS2, RASSF6, NF2, FAT4, AJUBA, TEAD1, TEAD3	4571	29	8586	1.55451	0.697051	0.00977201	0.00586321
KEGG_PATHWAY	hsa04130	SNARE interactions in vesicular transport	24	0.239521	0.0407728	STX17, STX16, GOSR2, STX7, SNAP23, GOSR1, STX18, STX11, BET1L, VAMP8, VAMP7, VTI1A, STX6, VAMP1, STX4, STX3, VAMP4, STX2, VAMP5, YKT6, SNAP29, VAMP2, VTI1B, VAMP3	4571	33	8586	1.36608	1	0.0916098	0.0549659
KEGG_PATHWAY	hsa04950	Maturity onset diabetes of the young	20	0.199601	0.0314332	PKLR, ONECUT1, HNF4G, SLC2A2, HNF1B, PAX6, BHLHA15, HNF1A, GCK, INS, NEUROD1, HHEX, NR5A2, RFX6, HNF4A, IAPP, HES1, NKX6-1, MNX1, NKX2-2	4571	26	8586	1.4449	0.999988	0.073413	0.0440478
KEGG_PATHWAY	hsa00900	Terpenoid backbone biosynthesis	18	0.179641	0.0353817	NUS1, IDI1, ICMT, MVK, GGPS1, HMGCS1, IDI2, HMGCR, ACAT2, ACAT1, DHDDS, ZMPSTE24, FNTA, PDSS2, PDSS1, MVD, RCE1, PCYOX1	4571	23	8586	1.47002	0.999997	0.0815618	0.0489371

## Sheet: 痤疮相关KEGG通路的富集靶基因
PI3K-Akt signaling pathway	MAPK signaling pathway	Wnt signaling pathway	mTOR signaling pathway	Chemokine signaling pathway	Insulin signaling pathway	FoxO signaling pathway	AMPK signaling pathway	TGF-beta signaling pathway	Insulin resistance	Th17 cell differentiation	NF-kappa B signaling pathway	Toll-like receptor signaling pathway	p53 signaling pathway
ATF2	ATF2	CTNND2	IRS1	CXCL14	CALML5	IRS1	CAB39L	BMPR2	PYGB	HSP90AB1	CD40	CD86	CDKN1A
PPP2R2A	ARAF	FRAT1	TNF	CRKL	IRS1	IRS4	IRS1	TFRC	GSK3B	IL23R	EDA	CXCL9	STEAP3
TCL1B	ELK1	CCND3	IGF1R	PREX1	IRS4	ARAF	IRS4	ZFYVE9	SLC27A1	RORC	TNFAIP3	CD40	CD82
TCL1A	CRKL	FRAT2	RPS6KA3	AKT2	INPPL1	IGF1R	PRKAG1	HFE	IRS1	CD3G	CXCL1	PIK3CB	GORAB
CREB3L3	RPS6KA4	CCND2	STK11	AKT3	ARAF	STK11	PPP2R2A	LRRC32	PRKAG1	RORA	TNFRSF13C	TNF	SERPINE1
PPP2R1B	ELK4	SOX17	RPS6KA6	AKT1	CALML3	CCND2	PIK3CB	TNF	PTEN	AHR	CXCL3	IKBKB	PTEN
PPP2R1A	RPS6KA3	CCND1	DEPTOR	PRKACA	CBLB	CCND1	ADRA1A	PPP2R1B	SLC2A1	IL1RAP	TNF	TBK1	BBC3
MYC	RPS6KA6	MYC	RPS6KA2	PRKACB	CALML4	AKT2	ELAVL1	PPP2R1A	SLC2A2	CD3D	CXCL2	CASP8	TP53AIP1
AKT2	RPS6KA5	EP300	AKT2	MAP2K1	ELK1	AKT3	PRKAG3	SIN3A	PIK3CB	IL27RA	EDA2R	AKT2	CCND3
CREB3L2	MYC	PRKACA	AKT3	PRKCB	CRKL	TNFSF10	IGF1R	MYC	TNF	IKBKB	TNFSF13B	CTSK	CASP8
AKT3	RPS6KA2	BTRC	RPS6KA1	PRKCD	PPP1CB	AKT1	RPTOR	EP300	PRKAG3	PPP3CC	ICAM1	AKT3	CCND2
MYB	AKT2	PRKACB	SESN2	TIAM1	PPP1CC	EP300	GYS1	NEO1	PTPRF	IKBKG	IKBKB	IL12B	SESN3
KDR	RPS6KA1	MAP3K7	GRB10	ADCY9	AKT2	SKP2	STK11	SKP1	IKBKB	JAK2	PLAU	AKT1	CCND1
AKT1	AKT3	SKP1	AKT1	PARD3	AKT3	RAG1	EEF2K	TGIF1	PPP1CB	HLA-DOB	BLNK	MAP3K8	AIFM2
PRKCA	STMN1	TLE4	ATP6V1E1	ELMO1	AKT1	GABARAPL1	PPP2R1B	ACVR1	GYS1	IL6R	TRIM25	IKBKG	CHEK2
EREG	KDR	PRKCG	SKP2	RAF1	PRKACA	PRKAB2	CCND1	LEFTY1	RPS6KA3	JAK1	ERC1	RAC1	CASP3
DDIT4	AKT1	TLE3	PRKCG	SHC4	PRKACB	MAP2K1	CREB3L3	TGIF2	PPP1CC	HLA-DPA1	IKBKG	IKBKE	SESN1
MTCP1	PRKACA	WNT5B	ATP6V1G1	SHC2	PRKAB2	MAP2K2	PPP2R1A	NOG	RPS6KA6	HSP90AA1	MAP3K7	MAP3K7	SESN2
TP53	PRKACB	CSNK2A1	MAP2K1	SHC3	MAP2K1	CSNK1E	PPP2R5E	EMP3	CREB3L3	IL4R	PIAS4	JAK1	CHEK1
EPHA2	PRKCG	PRKCB	MAP2K2	SHC1	MAP2K2	PRKAB1	AKT2	RGMB	RPS6KA2	CHUK	EDARADD	MAP2K3	ZNF385A
ATF4	MEF2C	WNT5A	WNT5B	PXN	RPS6	ATG12	HNF4A	RHOA	AKT2	IFNGR1	CARD10	IFNAR2	IGFBP3
PDGFB	PRKCB	CTNNBIP1	PRKCB	PIK3R3	TSC2	RAF1	AKT3	TGFBR1	AKT3	IL1R1	TICAM2	MAP2K4	SHISA5
LPAR1	IL1R1	CSNK2A2	RPS6	PIK3R2	TSC1	FOXG1	CREB3L2	DCN	RPS6KA1	IFNGR2	PARP1	MAP2K1	TSC2
PIK3R3	CACNA2D1	PRKCA	WNT5A	PIK3R1	PHKA1	AGAP2	LEPR	RGMA	CREB3L2	TYK2	CSNK2A1	MAP2K2	SERPINB5
TGFA	PRKCA	CSNK1E	TSC2	FOXO3	PRKAB1	PIK3R3	AKT1	TGFBR2	AKT1	FOS	SYK	TICAM2	CCNE2
LPAR3	MAPK8IP2	DKK1	TSC1	PRKCZ	PPP1R3C	PIK3R2	CD36	RBX1	CD36	FOXP3	CHUK	CHUK	RRM2B
PIK3R2	MAPK8IP3	DKK2	PRKCA	RAP1B	PPP1R3B	PIK3R1	MAP3K7	GREM1	SREBF1	TGFBR1	PRKCB	TYK2	CCNE1
PIK3R1	EREG	RBX1	CLIP1	GRK1	PRKAR1A	FOXO4	RAB8A	GREM2	PRKAB2	TGFBR2	IL1R1	FOS	TP53
LPAR4	DDIT3	SFRP1	RRAGA	GNG10	PPP1R3E	FOXO3	RAB2A	NCOR1	CPT1A	RUNX1	CSNK2A2	IRAK4	EI24
GNG10	TP53	DAAM1	RRAGC	RAP1A	EIF4E1B	STK4	SREBF1	ZFYVE16	PDPK1	ZAP70	TRAF1	TIRAP	RCHY1
CD19	EPHA2	TBL1XR1	EIF4E1B	GRK5	RAF1	NLK	PRKAB2	RBL1	PRKCB	IFNG	IRAK4	PIK3CA	PPM1D
PDGFC	ATF4	DAAM2	DDIT4	GRK4	SHC4	FOXO1	CPT1A	TFDP1	PRKCE	IRF4	TIRAP	TRAF3	THBS1
NGFR	PDGFB	ROR1	RRAGD	GRK7	SHC2	GABARAP	STRADA	IFNG	PRKCD	IL1B	EDAR	TRAF6	CCNB2
INSR	TGFA	ROR2	ULK2	GRK6	SHC3	CCNB2	PDPK1	NBL1	PRKAB1	RARA	ZAP70	IL1B	CCNB1
FN1	NLK	TP53	ULK1	PLCG2	SHC1	CCNB1	STRADB	HDAC2	CPT1B	PRKCQ	TRAF3	TLR8	ZMAT3
IGF2	PPP3R1	CTBP2	RAF1	PLCG1	PIK3R3	BCL2L11	ADIPOQ	ROCK1	CREB1	IL6ST	TRAF6	TLR7	PERP
IGF1	RRAS	CTBP1	TELO2	CCR1	PIK3R2	CREBBP	PPP2R5A	HDAC1	PPP1R3C	EBI3	IL1B	TLR6	PMAIP1
GNG12	PDGFC	CUL1	ATP6V1A	LYN	PIK3R1	TGFB2	TSC2	CUL1	TBC1D4	GATA3	TRAF5	TLR5	SFN
PTK2	NGFR	PSEN1	SEH1L	STAT5B	PRKCZ	SMAD4	PPP2R5D	ACVR1B	PIK3CA	HIF1A	PRKCQ	TLR4	BID
COL1A1	JUN	APCDD1	MAPKAP1	BRAF	FOXO1	TGFB1	TSC1	THBS1	PPP1R3B	RELA	TLR4	TLR3	RRM2
COL1A2	GADD45A	NLK	NPRL3	GNG12	ACACA	SMAD3	PPP2R5C	THSD4	PPP1R3E	RXRB	CARD14	TLR2	SIVA1
LPAR5	INSR	WNT6	PIK3R3	PTK2	SOCS2	HOMER1	PRKAB1	PPP2CA	TRIB3	MAPK9	BIRC2	IFNAR1	CDKN2A
C8ORF44-SGK3	NFATC3	PORCN	PIK3R2	NFKB1	SOCS3	GADD45A	CPT1B	ACVR1C	PRKCQ	PPP3R1	CARD11	PIK3R3	GADD45A
GRB2	IGF2	PPP3R1	PIK3R1	NFKBIA	INPP5A	PLK2	SIRT1	MAPK1	PPARA	MAPK8	XIAP	PIK3R2	SIAH1
COL9A2	BRAF	DVL2	WNT6	CXCL11	SOCS1	INSR	CCNA2	E2F4	CREB5	RXRA	BCL10	PIK3R1	TNFRSF10B
RET	NFATC1	DVL3	DVL2	CXCL12	PRKAR2B	BRAF	CCNA1	E2F5	SLC27A4	MAPK1	TNFRSF11A	RELA	TNFRSF10A
CDKN1A	IGF1	WNT1	EIF4EBP1	GNAQ	PRKAR2A	IGF1	CREB1	LEFTY2	PRKAA1	STAT6	PTGS2	MAPK9	IGF1
CDKN1B	GNG12	WNT3	DVL3	GNB2	EIF4EBP1	FBXO32	PIK3CA	SKIL	PRKAA2	PLCG1	MALT1	MAPK8	CDK6
BRCA1	GRB2	WNT4	SLC38A9	GNB1	PPARGC1A	G6PC2	AKT1S1	SMAD2	PIK3R3	IL12RB1	RELA	IRAK1	CDK4
RPTOR	RET	FZD1	WNT1	GNB4	SOCS4	IL6	ULK1	SMAD1	PIK3R2	SMAD2	IRAK1	CCL5	CCNG2
IKBKB	ECSIT	FZD3	ATP6V1C1	GRB2	INSR	BCL6	PPARG	TGFB2	PIK3R1	STAT5A	PLCG2	SPP1	CCNG1
GYS1	IKBKB	CREBBP	WNT3	GNB5	BRAF	C8ORF44-SGK3	FBP1	CDKN2B	PRKCZ	STAT5B	PLCG1	MAPK1	CDK2
RAC1	PPP3CC	JUN	ATP6V1F	GSK3B	G6PC2	CDK2	CFTR	CREBBP	FOXO1	JUN	CCL19	FADD	BCL2
IKBKG	RAC1	WNT10A	WNT4	ITK	RHEB	MDM2	CREB5	SMAD4	RELA	HLA-DRB5	LYN	MAP2K7	CDK1
JAK2	IKBKG	SMAD4	ATP6V1C2	GSK3A	FASN	GRB2	PFKFB2	TGFB1	INS	SMAD4	UBE2I	JUN	MDM2
JAK1	DUSP4	FZD2	FZD1	CXCL9	CALM3	ATM	PRKAA1	SMAD3	SOCS3	TGFB1	VCAM1	STAT2	CYCS
SYK	MAP4K2	SMAD3	FZD3	CXCL1	GRB2	IL7R	PFKFB4	SMURF2	MAPK9	SMAD3	TNFSF14	MAPK14	BAX
OSMR	DUSP5	FZD5	WNT10A	ARRB1	CALM1	CDKN1A	PRKAA2	SMURF1	MAPK8	STAT3	CCL21	NFKB1	FAS
KIT	DUSP2	FZD4	FZD2	ARRB2	CALM2	CDKN1B	PFKFB3	BMP8A	PPARGC1A	NFATC3	GADD45A	MAPK13	ATM
SGK3	DUSP3	WNT3A	FZD5	PIK3CB	GSK3B	SETD7	CAB39	BMP8B	PPARGC1B	NFATC2	CFLAR	NFKBIA	MDM4
SGK1	DUSP1	FZD7	FZD4	CXCL3	PYGB	PTEN	PIK3R3	SMAD9	MLXIP	NFATC1	NFKB1	MAPK10	ATR
TLR4	RRAS2	SIAH1	WNT3A	CXCL2	PDE3B	PRKAG1	PIK3R2	INHBA	PTPN1	MAPK14	NFKBIA	MAPK11	BCL2L1
TLR2	FOS	FZD6	INSR	PIK3CG	PRKAG1	FASLG	PIK3R1	SMAD6	NOS3	MTOR	CYLD	CXCL11	TP73
PHLPP2	DUSP8	FZD9	FZD7	CXCL5	PIK3CB	PIK3CB	HMGCR	GDF5	INSR	NFKB1	CD40LG	IL6
PHLPP1	DUSP9	NFATC3	FZD6	CX3CL1	HK2	GRM1	FOXO3	BMP7	GFPT2	MAPK13	CXCL12	TOLLIP
PKN3	DUSP6	FZD8	FZD9	IKBKB	PRKAG3	PRKAG3	ADIPOR2	INHBC	GFPT1	NFKBIA	BCL2	TAB2
RELA	DUSP7	NFATC2	FZD8	CCR7	PTPRF	IKBKB	FOXO1	ACVR2B	STAT3	MAPK10	TAB3	TAB1
EGFR	IL1A	NFATC1	BRAF	IKBKG	RPTOR	IL10	ACACA	SMAD5	NR1H3	MAPK11	TAB2	MYD88
NTF4	MRAS	MCC	IGF1	CCR6	IKBKB	CHUK	CAMKK2	BMP6	PTPN11	CD4	ATM
PPP2CA	IL1B	FOSL1	RHEB	RAC1	GYS1	PDPK1	INS	ACVR2A	MTOR	IL6	TAB1
NRAS	KIT	VANGL1	GRB2	JAK2	FLOT1	PRMT1	PPP2CA	SMAD7	NFKB1	IL2RA	MAP3K14
RELN	RAPGEF2	VANGL2	PRR5	CCR5	FLOT2	SIRT1	EIF4EBP1	SKI	NFKBIA	IL2RB	MYD88
RXRA	MAPT	BAMBI	GSK3B	CCR4	SREBF1	TGFBR1	PPARGC1A	BMP2	MAPK10	HLA-DPB1	BCL2L1
NTF3	RELA	CCDC88C	WNT2B	CCR2	PDPK1	TGFBR2	INSR	RPS6KB1	G6PC2	HLA-DRA
SPP1	EGFR	GSK3B	CAB39L	VAV3	EXOC7	RBL2	SCD5	SP1	IL6	IL17A
VEGFB	NTF4	WNT2B	PTEN	CHUK	PIK3CA	PIK3CA	CIDEA	BAMBI	RPS6KB1
VEGFC	NRAS	CBY1	PIK3CB	RHOA	HKDC1	CAT	PPP2R3A	ID2	OGT
VEGFA	NTF3	PPP3CC	RPTOR	VAV2	RAPGEF1	SGK3	IGF1	ID1
KITLG	FLNA	RSPO2	IKBKB	FGR	SOS1	SGK1	EEF2	ID4
CHRM2	FLNB	RSPO3	FLCN	PLCB3	EIF4E2	SOS1	MTOR	ID3
CSF1	FLNC	SOST	RNF152	PLCB4	CRK	SOS2	RAB11B	BMPR1B
IRS1	PAK2	RSPO1	CHUK	PIK3CA	FBP1	PRKAA1	RAB10	FMOD
FGF1	MAP4K3	RAC1	PDPK1	PLCB1	SOS2	PRKAA2	G6PC2	HAMP
FGF2	MAP4K4	RSPO4	STRADA	SOS1	RHOQ	EGFR	PPP2R2C	NODAL
IGF1R	MAP3K2	APC2	STRADB	CRK	PRKAA1	INS	RPS6KB1	BMPR1A
FGF5	MAP3K3	WNT9B	WNT9B	SOS2	PRKAA2	MAPK9	RAB14	FBN1
STK11	MAP3K1	CACYBP	WNT9A	CCL14	CBL	NRAS	PPP2R2B
FGF7	VEGFB	WNT9A	WNT16	CX3CR1	INS	MAPK8	SCD
CCND3	VEGFC	AXIN2	RHOA	ROCK1	MAPK9	S1PR1	RHEB
FGF8	VEGFA	WNT16	SLC7A5	ROCK2	NRAS	MAPK1	FASN
CCND2	KITLG	SENP2	PIK3CA	SRC	MAPK8	CDKN2D	LEP
CCND1	TAOK1	SIRT1	TBC1D7	GNAI3	PHKG1	CDKN2B	PPP2R2D
FGF9	FAS	RHOA	AKT1S1	ADCY3	MKNK1	EGF	PFKM
TNN	LAMTOR3	PLCB3	ATP6V1B2	CXCR4	MKNK2	BNIP3
NRTN	HSPA1B	PLCB4	SGK1	ADCY2	PHKG2	STAT3
IL6R	HSPA1A	PLCB1	SOS1	CXCR6	MAPK1	MAPK14
MAGI1	CSF1	PPARD	EIF4E2	RELA	EIF4E	SOD2
PDGFRB	IL1RAP	CAMK2D	SOS2	ADCY6	PTPN1	KLF2
IFNAR2	FGF1	ROCK2	PRKAA1	GNAI1	PKLR	MAPK13
PDGFRA	FGF2	CAMK2A	PRKAA2	ADCY5	BAD	MAPK10
MAP2K1	TNF	LEF1	CAB39	GNAI2	SORBS1	MAPK11
MAP2K2	IGF1R	WNT8A	WNT8A	CDC42	GCK	CCNG2
IL4R	FGF5	PRICKLE2	PRR5L	NRAS	MTOR	KRAS
HGF	FGF7	PRICKLE3	INS	GNG2	MAPK10
RPS6	FGF8	PRICKLE1	LRP6	GNG5	RPS6KB1
F2R	FGF9	CXXC4	NRAS	GNG4	TRIP10
TSC2	NRTN	PRICKLE4	MAPK1	CCL5	KRAS
TSC1	MAP3K8	NKD1	RICTOR	GNG7
PRLR	MAP3K9	LRP6	ATP6V1G3	CCL2
PGF	MAP3K7	MAPK9	FNIP1	MAPK1
CCNE2	MAP3K4	MAPK8	FNIP2	CCL1
COL4A1	PDGFRB	ZNRF3	EIF4E	CCL19
CCNE1	MAP2K3	FRZB	EIF4B	CCL16
COL4A4	PDGFRA	WIF1	WNT7B	CCL22
EIF4E1B	MAP2K4	GPC4	WNT7A	CCL21
COL4A3	MAP2K1	TBL1X	MTOR	BAD
COL4A5	MAP2K2	CAMK2G	RPS6KB1	STAT2
RAF1	HGF	TCF7L2	KRAS	STAT3
IFNAR1	PGF	TCF7L1	LAMTOR1	KRAS
FOXO3	CDC25B	RYK	LPIN1	CCL28
EFNA5	CACNB2	CSNK1A1	LPIN2	BCAR1
HSP90B1	CACNB3	WNT7B	LAMTOR3
BCL2L11	CACNB4	WNT7A	LPIN3
CHAD	MAPKAPK3	MAPK10
EIF4EBP1	MAPKAPK2	APC
THEM4	MAPKAPK5	CTNNB1
FGF22	RAF1	LGR5
MCL1	MAX	LGR4
BDNF	CACNA1B	CSNK1A1L
NFKB1	CACNA1A
FGF17	CACNA1C
EFNA1	STK4
NR4A1	EFNA5
EFNA3	CACNA1E
G6PC2	RASGRP1
IL6	STK3
CDK6	RASGRP3
GDNF	RAP1B
RHEB	CACNA1I
IL7	RAP1A
CDK4	IRAK1
GNB2	MAP3K20
FGF19	MAP2K7
ITGA10	FGF22
GNB1	HSPA8
ITGA11	TGFB2
CDK2	TGFB1
BCL2	BDNF
MDM2	HSPA6
GNB4	NFKB1
GNB5	FGF17
FGFR4	EFNA1
IL7R	NR4A1
FGFR2	EFNA3
BCL2L1	GDNF
FGFR1	FGF19
ITGB1	NF1
YWHAE	MAP3K10
GSK3B	TAB2
HSP90AB1	TAB1
FLT1	FGFR4
ITGB5	MAP3K13
ITGB4	MAP3K14
YWHAB	MYD88
ITGB3	MAP3K11
PTEN	FGFR2
FASLG	MAP3K12
PIK3CB	FGFR1
LAMC1	FLT1
PIK3CG	RASGRF1
GHR	FASLG
YWHAQ	ARRB1
PPP2R5E	ARRB2
ITGAV	DUSP16
ITGB6	DUSP10
YWHAG	CASP3
YWHAH	PLA2G4D
HSP90AA1	CHUK
CHUK	PLA2G4E
PDPK1	PLA2G4C
ITGA3	PLA2G4A
ITGA2	IRAK4
ITGA1	TGFBR1
PPP2R5A	TGFBR2
PPP2R5D	PPM1A
PPP2R5C	PPM1B
YWHAZ	TRAF6
RBL2	RASA1
CREB1	RASA2
PIK3CA	SOS1
COL6A2	MET
ITGA8	CRK
ITGA6	SOS2
ITGA5	SRF
EIF4E2	INS
SOS1	CDC42
MET	CACNG7
SOS2	MAPK9
ITGA9	CACNG8
CREB5	MAPK8
PRKAA1	MAPK7
PRKAA2	ERBB3
LAMA1	ERBB4
LAMA4	MKNK1
THBS2	ERBB2
THBS1	GNA12
INS	MKNK2
GNG2	MAPK1
ERBB3	CACNG1
GNG5	CACNG2
ERBB4	CACNG3
GNG4	CACNG4
GNG7	ANGPT4
ERBB2	NTRK2
MAPK1	ANGPT2
EIF4E	EGF
EIF4B	MAPK14
ANGPT4	MAPK13
NTRK2	MAPK10
ANGPT2	MAPK11
LAMB3	KRAS
BAD	PTPN7
NOS3
EGF
LAMB4
LAMB1
PPP2R3A
EPOR
MTOR
RPS6KB1
PPP2R2C
PPP2R2B
IL2RA
PPP2R2D
IL2RB
KRAS

## Sheet: 痤疮通路靶基因汇总
ATF2
PPP2R2A
TCL1B
TCL1A
CREB3L3
PPP2R1B
PPP2R1A
MYC
AKT2
CREB3L2
AKT3
MYB
KDR
AKT1
PRKCA
EREG
DDIT4
MTCP1
TP53
EPHA2
ATF4
PDGFB
LPAR1
PIK3R3
TGFA
LPAR3
PIK3R2
PIK3R1
LPAR4
GNG10
CD19
PDGFC
NGFR
INSR
FN1
IGF2
IGF1
GNG12
PTK2
COL1A1
COL1A2
LPAR5
C8ORF44-SGK3
GRB2
COL9A2
RET
CDKN1A
CDKN1B
BRCA1
RPTOR
IKBKB
GYS1
RAC1
IKBKG
JAK2
JAK1
SYK
OSMR
KIT
SGK3
SGK1
TLR4
TLR2
PHLPP2
PHLPP1
PKN3
RELA
EGFR
NTF4
PPP2CA
NRAS
RELN
RXRA
NTF3
SPP1
VEGFB
VEGFC
VEGFA
KITLG
CHRM2
CSF1
IRS1
FGF1
FGF2
IGF1R
FGF5
STK11
FGF7
CCND3
FGF8
CCND2
CCND1
FGF9
TNN
NRTN
IL6R
MAGI1
PDGFRB
IFNAR2
PDGFRA
MAP2K1
MAP2K2
IL4R
HGF
RPS6
F2R
TSC2
TSC1
PRLR
PGF
CCNE2
COL4A1
CCNE1
COL4A4
EIF4E1B
COL4A3
COL4A5
RAF1
IFNAR1
FOXO3
EFNA5
HSP90B1
BCL2L11
CHAD
EIF4EBP1
THEM4
FGF22
MCL1
BDNF
NFKB1
FGF17
EFNA1
NR4A1
EFNA3
G6PC2
IL6
CDK6
GDNF
RHEB
IL7
CDK4
GNB2
FGF19
ITGA10
GNB1
ITGA11
CDK2
BCL2
MDM2
GNB4
GNB5
FGFR4
IL7R
FGFR2
BCL2L1
FGFR1
ITGB1
YWHAE
GSK3B
HSP90AB1
FLT1
ITGB5
ITGB4
YWHAB
ITGB3
PTEN
FASLG
PIK3CB
LAMC1
PIK3CG
GHR
YWHAQ
PPP2R5E
ITGAV
ITGB6
YWHAG
YWHAH
HSP90AA1
CHUK
PDPK1
ITGA3
ITGA2
ITGA1
PPP2R5A
PPP2R5D
PPP2R5C
YWHAZ
RBL2
CREB1
PIK3CA
COL6A2
ITGA8
ITGA6
ITGA5
EIF4E2
SOS1
MET
SOS2
ITGA9
CREB5
PRKAA1
PRKAA2
LAMA1
LAMA4
THBS2
THBS1
INS
GNG2
ERBB3
GNG5
ERBB4
GNG4
GNG7
ERBB2
MAPK1
EIF4E
EIF4B
ANGPT4
NTRK2
ANGPT2
LAMB3
BAD
NOS3
EGF
LAMB4
LAMB1
PPP2R3A
EPOR
MTOR
RPS6KB1
PPP2R2C
PPP2R2B
IL2RA
PPP2R2D
IL2RB
KRAS
ATF2
ARAF
ELK1
CRKL
RPS6KA4
ELK4
RPS6KA3
RPS6KA6
RPS6KA5
MYC
RPS6KA2
AKT2
RPS6KA1
AKT3
STMN1
KDR
AKT1
PRKACA
PRKACB
PRKCG
MEF2C
PRKCB
IL1R1
CACNA2D1
PRKCA
MAPK8IP2
MAPK8IP3
EREG
DDIT3
TP53
EPHA2
ATF4
PDGFB
TGFA
NLK
PPP3R1
RRAS
PDGFC
NGFR
JUN
GADD45A
INSR
NFATC3
IGF2
BRAF
NFATC1
IGF1
GNG12
GRB2
RET
ECSIT
IKBKB
PPP3CC
RAC1
IKBKG
DUSP4
MAP4K2
DUSP5
DUSP2
DUSP3
DUSP1
RRAS2
FOS
DUSP8
DUSP9
DUSP6
DUSP7
IL1A
MRAS
IL1B
KIT
RAPGEF2
MAPT
RELA
EGFR
NTF4
NRAS
NTF3
FLNA
FLNB
FLNC
PAK2
MAP4K3
MAP4K4
MAP3K2
MAP3K3
MAP3K1
VEGFB
VEGFC
VEGFA
KITLG
TAOK1
FAS
LAMTOR3
HSPA1B
HSPA1A
CSF1
IL1RAP
FGF1
FGF2
TNF
IGF1R
FGF5
FGF7
FGF8
FGF9
NRTN
MAP3K8
MAP3K9
MAP3K7
MAP3K4
PDGFRB
MAP2K3
PDGFRA
MAP2K4
MAP2K1
MAP2K2
HGF
PGF
CDC25B
CACNB2
CACNB3
CACNB4
MAPKAPK3
MAPKAPK2
MAPKAPK5
RAF1
MAX
CACNA1B
CACNA1A
CACNA1C
STK4
EFNA5
CACNA1E
RASGRP1
STK3
RASGRP3
RAP1B
CACNA1I
RAP1A
IRAK1
MAP3K20
MAP2K7
FGF22
HSPA8
TGFB2
TGFB1
BDNF
HSPA6
NFKB1
FGF17
EFNA1
NR4A1
EFNA3
GDNF
FGF19
NF1
MAP3K10
TAB2
TAB1
FGFR4
MAP3K13
MAP3K14
MYD88
MAP3K11
FGFR2
MAP3K12
FGFR1
FLT1
RASGRF1
FASLG
ARRB1
ARRB2
DUSP16
DUSP10
CASP3
PLA2G4D
CHUK
PLA2G4E
PLA2G4C
PLA2G4A
IRAK4
TGFBR1
TGFBR2
PPM1A
PPM1B
TRAF6
RASA1
RASA2
SOS1
MET
CRK
SOS2
SRF
INS
CDC42
CACNG7
MAPK9
CACNG8
MAPK8
MAPK7
ERBB3
ERBB4
MKNK1
ERBB2
GNA12
MKNK2
MAPK1
CACNG1
CACNG2
CACNG3
CACNG4
ANGPT4
NTRK2
ANGPT2
EGF
MAPK14
MAPK13
MAPK10
MAPK11
KRAS
PTPN7
CTNND2
FRAT1
CCND3
FRAT2
CCND2
SOX17
CCND1
MYC
EP300
PRKACA
BTRC
PRKACB
MAP3K7
SKP1
TLE4
PRKCG
TLE3
WNT5B
CSNK2A1
PRKCB
WNT5A
CTNNBIP1
CSNK2A2
PRKCA
CSNK1E
DKK1
DKK2
RBX1
SFRP1
DAAM1
TBL1XR1
DAAM2
ROR1
ROR2
TP53
CTBP2
CTBP1
CUL1
PSEN1
APCDD1
NLK
WNT6
PORCN
PPP3R1
DVL2
DVL3
WNT1
WNT3
WNT4
FZD1
FZD3
CREBBP
JUN
WNT10A
SMAD4
FZD2
SMAD3
FZD5
FZD4
WNT3A
FZD7
SIAH1
FZD6
FZD9
NFATC3
FZD8
NFATC2
NFATC1
MCC
FOSL1
VANGL1
VANGL2
BAMBI
CCDC88C
GSK3B
WNT2B
CBY1
PPP3CC
RSPO2
RSPO3
SOST
RSPO1
RAC1
RSPO4
APC2
WNT9B
CACYBP
WNT9A
AXIN2
WNT16
SENP2
SIRT1
RHOA
PLCB3
PLCB4
PLCB1
PPARD
CAMK2D
ROCK2
CAMK2A
LEF1
WNT8A
PRICKLE2
PRICKLE3
PRICKLE1
CXXC4
PRICKLE4
NKD1
LRP6
MAPK9
MAPK8
ZNRF3
FRZB
WIF1
GPC4
TBL1X
CAMK2G
TCF7L2
TCF7L1
RYK
CSNK1A1
WNT7B
WNT7A
MAPK10
APC
CTNNB1
LGR5
LGR4
CSNK1A1L
IRS1
TNF
IGF1R
RPS6KA3
STK11
RPS6KA6
DEPTOR
RPS6KA2
AKT2
AKT3
RPS6KA1
SESN2
GRB10
AKT1
ATP6V1E1
SKP2
PRKCG
ATP6V1G1
MAP2K1
MAP2K2
WNT5B
PRKCB
RPS6
WNT5A
TSC2
TSC1
PRKCA
CLIP1
RRAGA
RRAGC
EIF4E1B
DDIT4
RRAGD
ULK2
ULK1
RAF1
TELO2
ATP6V1A
SEH1L
MAPKAP1
NPRL3
PIK3R3
PIK3R2
PIK3R1
WNT6
DVL2
EIF4EBP1
DVL3
SLC38A9
WNT1
ATP6V1C1
WNT3
ATP6V1F
WNT4
ATP6V1C2
FZD1
FZD3
WNT10A
FZD2
FZD5
FZD4
WNT3A
INSR
FZD7
FZD6
FZD9
FZD8
BRAF
IGF1
RHEB
GRB2
PRR5
GSK3B
WNT2B
CAB39L
PTEN
PIK3CB
RPTOR
IKBKB
FLCN
RNF152
CHUK
PDPK1
STRADA
STRADB
WNT9B
WNT9A
WNT16
RHOA
SLC7A5
PIK3CA
TBC1D7
AKT1S1
ATP6V1B2
SGK1
SOS1
EIF4E2
SOS2
PRKAA1
PRKAA2
CAB39
WNT8A
PRR5L
INS
LRP6
NRAS
MAPK1
RICTOR
ATP6V1G3
FNIP1
FNIP2
EIF4E
EIF4B
WNT7B
WNT7A
MTOR
RPS6KB1
KRAS
LAMTOR1
LPIN1
LPIN2
LAMTOR3
LPIN3
CXCL14
CRKL
PREX1
AKT2
AKT3
AKT1
PRKACA
PRKACB
MAP2K1
PRKCB
PRKCD
TIAM1
ADCY9
PARD3
ELMO1
RAF1
SHC4
SHC2
SHC3
SHC1
PXN
PIK3R3
PIK3R2
PIK3R1
FOXO3
PRKCZ
RAP1B
GRK1
GNG10
RAP1A
GRK5
GRK4
GRK7
GRK6
PLCG2
PLCG1
CCR1
LYN
STAT5B
BRAF
GNG12
PTK2
NFKB1
NFKBIA
CXCL11
CXCL12
GNAQ
GNB2
GNB1
GNB4
GRB2
GNB5
GSK3B
ITK
GSK3A
CXCL9
CXCL1
ARRB1
ARRB2
PIK3CB
CXCL3
CXCL2
PIK3CG
CXCL5
CX3CL1
IKBKB
CCR7
IKBKG
CCR6
RAC1
JAK2
CCR5
CCR4
CCR2
VAV3
CHUK
RHOA
VAV2
FGR
PLCB3
PLCB4
PIK3CA
PLCB1
SOS1
CRK
SOS2
CCL14
CX3CR1
ROCK1
ROCK2
SRC
GNAI3
ADCY3
CXCR4
ADCY2
CXCR6
RELA
ADCY6
GNAI1
ADCY5
GNAI2
CDC42
NRAS
GNG2
GNG5
GNG4
CCL5
GNG7
CCL2
MAPK1
CCL1
CCL19
CCL16
CCL22
CCL21
BAD
STAT2
STAT3
KRAS
CCL28
BCAR1
CALML5
IRS1
IRS4
INPPL1
ARAF
CALML3
CBLB
CALML4
ELK1
CRKL
PPP1CB
PPP1CC
AKT2
AKT3
AKT1
PRKACA
PRKACB
PRKAB2
MAP2K1
MAP2K2
RPS6
TSC2
TSC1
PHKA1
PRKAB1
PPP1R3C
PPP1R3B
PRKAR1A
PPP1R3E
EIF4E1B
RAF1
SHC4
SHC2
SHC3
SHC1
PIK3R3
PIK3R2
PIK3R1
PRKCZ
FOXO1
ACACA
SOCS2
SOCS3
INPP5A
SOCS1
PRKAR2B
PRKAR2A
EIF4EBP1
PPARGC1A
SOCS4
INSR
BRAF
G6PC2
RHEB
FASN
CALM3
GRB2
CALM1
CALM2
GSK3B
PYGB
PDE3B
PRKAG1
PIK3CB
HK2
PRKAG3
PTPRF
RPTOR
IKBKB
GYS1
FLOT1
FLOT2
SREBF1
PDPK1
EXOC7
PIK3CA
HKDC1
RAPGEF1
SOS1
EIF4E2
CRK
FBP1
SOS2
RHOQ
PRKAA1
PRKAA2
CBL
INS
MAPK9
NRAS
MAPK8
PHKG1
MKNK1
MKNK2
PHKG2
MAPK1
EIF4E
PTPN1
PKLR
BAD
SORBS1
GCK
MTOR
MAPK10
RPS6KB1
TRIP10
KRAS
IRS1
IRS4
ARAF
IGF1R
STK11
CCND2
CCND1
AKT2
AKT3
TNFSF10
AKT1
EP300
SKP2
RAG1
GABARAPL1
PRKAB2
MAP2K1
MAP2K2
CSNK1E
PRKAB1
ATG12
RAF1
FOXG1
AGAP2
PIK3R3
PIK3R2
PIK3R1
FOXO4
FOXO3
STK4
NLK
FOXO1
GABARAP
CCNB2
CCNB1
BCL2L11
CREBBP
TGFB2
SMAD4
TGFB1
SMAD3
HOMER1
GADD45A
PLK2
INSR
BRAF
IGF1
FBXO32
G6PC2
IL6
BCL6
C8ORF44-SGK3
CDK2
MDM2
GRB2
ATM
IL7R
CDKN1A
CDKN1B
SETD7
PTEN
PRKAG1
FASLG
PIK3CB
GRM1
PRKAG3
IKBKB
IL10
CHUK
PDPK1
PRMT1
SIRT1
TGFBR1
TGFBR2
RBL2
PIK3CA
CAT
SGK3
SGK1
SOS1
SOS2
PRKAA1
PRKAA2
EGFR
INS
MAPK9
NRAS
MAPK8
S1PR1
MAPK1
CDKN2D
CDKN2B
EGF
BNIP3
STAT3
MAPK14
SOD2
KLF2
MAPK13
MAPK10
MAPK11
CCNG2
KRAS
CAB39L
IRS1
IRS4
PRKAG1
PPP2R2A
PIK3CB
ADRA1A
ELAVL1
PRKAG3
IGF1R
RPTOR
GYS1
STK11
EEF2K
PPP2R1B
CCND1
CREB3L3
PPP2R1A
PPP2R5E
AKT2
HNF4A
AKT3
CREB3L2
LEPR
AKT1
CD36
MAP3K7
RAB8A
RAB2A
SREBF1
PRKAB2
CPT1A
STRADA
PDPK1
STRADB
ADIPOQ
PPP2R5A
TSC2
PPP2R5D
TSC1
PPP2R5C
PRKAB1
CPT1B
SIRT1
CCNA2
CCNA1
CREB1
PIK3CA
AKT1S1
ULK1
PPARG
FBP1
CFTR
CREB5
PFKFB2
PRKAA1
PFKFB4
PRKAA2
PFKFB3
CAB39
PIK3R3
PIK3R2
PIK3R1
HMGCR
FOXO3
ADIPOR2
FOXO1
ACACA
CAMKK2
INS
PPP2CA
EIF4EBP1
PPARGC1A
INSR
SCD5
CIDEA
PPP2R3A
IGF1
EEF2
MTOR
RAB11B
RAB10
G6PC2
PPP2R2C
RPS6KB1
RAB14
PPP2R2B
SCD
RHEB
FASN
LEP
PPP2R2D
PFKM
BMPR2
TFRC
ZFYVE9
HFE
LRRC32
TNF
PPP2R1B
PPP2R1A
SIN3A
MYC
EP300
NEO1
SKP1
TGIF1
ACVR1
LEFTY1
TGIF2
NOG
EMP3
RGMB
RHOA
TGFBR1
DCN
RGMA
TGFBR2
RBX1
GREM1
GREM2
NCOR1
ZFYVE16
RBL1
TFDP1
IFNG
NBL1
HDAC2
ROCK1
HDAC1
CUL1
ACVR1B
THBS1
THSD4
PPP2CA
ACVR1C
MAPK1
E2F4
E2F5
LEFTY2
SKIL
SMAD2
SMAD1
TGFB2
CDKN2B
CREBBP
SMAD4
TGFB1
SMAD3
SMURF2
SMURF1
BMP8A
BMP8B
SMAD9
INHBA
SMAD6
GDF5
BMP7
INHBC
ACVR2B
SMAD5
BMP6
ACVR2A
SMAD7
SKI
BMP2
RPS6KB1
SP1
BAMBI
ID2
ID1
ID4
ID3
BMPR1B
FMOD
HAMP
NODAL
BMPR1A
FBN1
PYGB
GSK3B
SLC27A1
IRS1
PRKAG1
PTEN
SLC2A1
SLC2A2
PIK3CB
TNF
PRKAG3
PTPRF
IKBKB
PPP1CB
GYS1
RPS6KA3
PPP1CC
RPS6KA6
CREB3L3
RPS6KA2
AKT2
AKT3
RPS6KA1
CREB3L2
AKT1
CD36
SREBF1
PRKAB2
CPT1A
PDPK1
PRKCB
PRKCE
PRKCD
PRKAB1
CPT1B
CREB1
PPP1R3C
TBC1D4
PIK3CA
PPP1R3B
PPP1R3E
TRIB3
PRKCQ
PPARA
CREB5
SLC27A4
PRKAA1
PRKAA2
PIK3R3
PIK3R2
PIK3R1
PRKCZ
FOXO1
RELA
INS
SOCS3
MAPK9
MAPK8
PPARGC1A
PPARGC1B
MLXIP
PTPN1
NOS3
INSR
GFPT2
GFPT1
STAT3
NR1H3
PTPN11
MTOR
NFKB1
NFKBIA
MAPK10
G6PC2
IL6
RPS6KB1
OGT
HSP90AB1
IL23R
RORC
CD3G
RORA
AHR
IL1RAP
CD3D
IL27RA
IKBKB
PPP3CC
IKBKG
JAK2
HLA-DOB
IL6R
JAK1
HLA-DPA1
HSP90AA1
IL4R
CHUK
IFNGR1
IL1R1
IFNGR2
TYK2
FOS
FOXP3
TGFBR1
TGFBR2
RUNX1
ZAP70
IFNG
IRF4
IL1B
RARA
PRKCQ
IL6ST
EBI3
GATA3
HIF1A
RELA
RXRB
MAPK9
PPP3R1
MAPK8
RXRA
MAPK1
STAT6
PLCG1
IL12RB1
SMAD2
STAT5A
STAT5B
JUN
HLA-DRB5
SMAD4
TGFB1
SMAD3
STAT3
NFATC3
NFATC2
NFATC1
MAPK14
MTOR
NFKB1
MAPK13
NFKBIA
MAPK10
MAPK11
CD4
IL6
IL2RA
IL2RB
HLA-DPB1
HLA-DRA
IL17A
CD40
EDA
TNFAIP3
CXCL1
TNFRSF13C
CXCL3
TNF
CXCL2
EDA2R
TNFSF13B
ICAM1
IKBKB
PLAU
BLNK
TRIM25
ERC1
IKBKG
MAP3K7
PIAS4
EDARADD
CARD10
TICAM2
PARP1
CSNK2A1
SYK
CHUK
PRKCB
IL1R1
CSNK2A2
TRAF1
IRAK4
TIRAP
EDAR
ZAP70
TRAF3
TRAF6
IL1B
TRAF5
PRKCQ
TLR4
CARD14
BIRC2
CARD11
XIAP
BCL10
TNFRSF11A
PTGS2
MALT1
RELA
IRAK1
PLCG2
PLCG1
CCL19
LYN
UBE2I
VCAM1
TNFSF14
CCL21
GADD45A
CFLAR
NFKB1
NFKBIA
CYLD
CD40LG
CXCL12
BCL2
TAB3
TAB2
ATM
TAB1
MAP3K14
MYD88
BCL2L1
CD86
CXCL9
CD40
PIK3CB
TNF
IKBKB
TBK1
CASP8
AKT2
CTSK
AKT3
IL12B
AKT1
MAP3K8
IKBKG
RAC1
IKBKE
MAP3K7
JAK1
MAP2K3
IFNAR2
MAP2K4
MAP2K1
MAP2K2
TICAM2
CHUK
TYK2
FOS
IRAK4
TIRAP
PIK3CA
TRAF3
TRAF6
IL1B
TLR8
TLR7
TLR6
TLR5
TLR4
TLR3
TLR2
IFNAR1
PIK3R3
PIK3R2
PIK3R1
RELA
MAPK9
MAPK8
IRAK1
CCL5
SPP1
MAPK1
FADD
MAP2K7
JUN
STAT2
MAPK14
NFKB1
MAPK13
NFKBIA
MAPK10
MAPK11
CXCL11
IL6
TOLLIP
TAB2
TAB1
MYD88
CDKN1A
STEAP3
CD82
GORAB
SERPINE1
PTEN
BBC3
TP53AIP1
CCND3
CASP8
CCND2
SESN3
CCND1
AIFM2
CHEK2
CASP3
SESN1
SESN2
CHEK1
ZNF385A
IGFBP3
SHISA5
TSC2
SERPINB5
CCNE2
RRM2B
CCNE1
TP53
EI24
RCHY1
PPM1D
THBS1
CCNB2
CCNB1
ZMAT3
PERP
PMAIP1
SFN
BID
RRM2
SIVA1
CDKN2A
GADD45A
SIAH1
TNFRSF10B
TNFRSF10A
IGF1
CDK6
CDK4
CCNG2
CCNG1
CDK2
BCL2
CDK1
MDM2
CYCS
BAX
FAS
ATM
MDM4
ATR
BCL2L1
TP73

## Sheet: KEGG二级分类统计
	Term	KEGG	KEGG二级分类
1	hsa05200	Pathways in cancer	Cancer: overview
2	hsa05168	Herpes simplex virus 1 infection	Infectious disease: viral
3	hsa05022	Pathways of neurodegeneration - multiple diseases	Neurodegenerative disease
4	hsa04151	PI3K-Akt signaling pathway	Signal transduction
5	hsa05010	Alzheimer disease	Neurodegenerative disease
6	hsa05165	Human papillomavirus infection	Infectious disease: viral
7	hsa04010	MAPK signaling pathway	Signal transduction
8	hsa04144	Endocytosis	Transport and catabolism
9	hsa05132	Salmonella infection	Infectious disease: bacterial
10	hsa05205	Proteoglycans in cancer	Cancer: overview
11	hsa04014	Ras signaling pathway	Signal transduction
12	hsa05131	Shigellosis	Infectious disease: bacterial
13	hsa04810	Regulation of actin cytoskeleton	Cell motility
14	hsa04020	Calcium signaling pathway	Signal transduction
15	hsa05166	Human T-cell leukemia virus 1 infection	Infectious disease: viral
16	hsa05163	Human cytomegalovirus infection	Infectious disease: viral
17	hsa05417	Lipid and atherosclerosis	Cardiovascular disease
18	hsa04510	Focal adhesion	Cellular community - eukaryotes
19	hsa04015	Rap1 signaling pathway	Signal transduction
20	hsa04024	cAMP signaling pathway	Signal transduction
21	hsa05170	Human immunodeficiency virus 1 infection	Infectious disease: viral
22	hsa05130	Pathogenic Escherichia coli infection	Infectious disease: bacterial
23	hsa05167	Kaposi sarcoma-associated herpesvirus infection	Infectious disease: viral
24	hsa05169	Epstein-Barr virus infection	Infectious disease: viral
25	hsa05207	Chemical carcinogenesis - receptor activation	Cancer: overview
26	hsa05225	Hepatocellular carcinoma	Cancer: specific types
27	hsa04360	Axon guidance	Development and regeneration
28	hsa04310	Wnt signaling pathway	Signal transduction
29	hsa05202	Transcriptional misregulation in cancer	Cancer: overview
30	hsa04218	Cellular senescence	Cell growth and death
31	hsa05203	Viral carcinogenesis	Cancer: overview
32	hsa04150	mTOR signaling pathway	Signal transduction
33	hsa04390	Hippo signaling pathway	Signal transduction
34	hsa04140	Autophagy - animal	Transport and catabolism
35	hsa05161	Hepatitis B	Infectious disease: viral
36	hsa04062	Chemokine signaling pathway	Immune system
37	hsa05226	Gastric cancer	Cancer: specific types
38	hsa04110	Cell cycle	Cell growth and death
39	hsa04550	Signaling pathways regulating pluripotency of stem cells	Cellular community - eukaryotes
40	hsa04141	Protein processing in endoplasmic reticulum	Folding, sorting and degradation
41	hsa04530	Tight junction	Cellular community - eukaryotes
42	hsa05224	Breast cancer	Cancer: specific types
43	hsa04934	Cushing syndrome	Endocrine and metabolic disease
44	hsa04022	cGMP-PKG signaling pathway	Signal transduction
45	hsa04910	Insulin signaling pathway	Endocrine system
46	hsa04261	Adrenergic signaling in cardiomyocytes	Circulatory system
47	hsa04921	Oxytocin signaling pathway	Endocrine system
48	hsa05164	Influenza A	Infectious disease: viral
49	hsa05135	Yersinia infection	Infectious disease: bacterial
50	hsa04068	FoxO signaling pathway	Signal transduction
51	hsa04120	Ubiquitin mediated proteolysis	Folding, sorting and degradation
52	hsa04371	Apelin signaling pathway	Signal transduction
53	hsa05418	Fluid shear stress and atherosclerosis	Cardiovascular disease
54	hsa05160	Hepatitis C	Infectious disease: viral
55	hsa04072	Phospholipase D signaling pathway	Signal transduction
56	hsa04932	Non-alcoholic fatty liver disease	Endocrine and metabolic disease
57	hsa04722	Neurotrophin signaling pathway	Nervous system
58	hsa04210	Apoptosis	Cell growth and death
59	hsa04728	Dopaminergic synapse	Nervous system
60	hsa05017	Spinocerebellar ataxia	Neurodegenerative disease
61	hsa04919	Thyroid hormone signaling pathway	Endocrine system
62	hsa04152	AMPK signaling pathway	Signal transduction
63	hsa04926	Relaxin signaling pathway	Endocrine system
64	hsa05162	Measles	Infectious disease: viral
65	hsa04936	Alcoholic liver disease	Endocrine and metabolic disease
66	hsa04915	Estrogen signaling pathway	Endocrine system
67	hsa04071	Sphingolipid signaling pathway	Signal transduction
68	hsa04660	T cell receptor signaling pathway	Immune system
69	hsa04380	Osteoclast differentiation	Development and regeneration
70	hsa04935	Growth hormone synthesis, secretion and action	Endocrine system
71	hsa04668	TNF signaling pathway	Signal transduction
72	hsa04611	Platelet activation	Immune system
73	hsa04350	TGF-beta signaling pathway	Signal transduction
74	hsa04114	Oocyte meiosis	Cell growth and death
75	hsa04066	HIF-1 signaling pathway	Signal transduction
76	hsa01522	Endocrine resistance	Drug resistance: antineoplastic
77	hsa05215	Prostate cancer	Cancer: specific types
78	hsa04933	AGE-RAGE signaling pathway in diabetic complications	Endocrine and metabolic disease
79	hsa04625	C-type lectin receptor signaling pathway	Immune system
80	hsa04931	Insulin resistance	Endocrine and metabolic disease
81	hsa05145	Toxoplasmosis	Infectious disease: parasitic
82	hsa04916	Melanogenesis	Endocrine system
83	hsa04012	ErbB signaling pathway	Signal transduction
84	hsa05142	Chagas disease	Infectious disease: parasitic
85	hsa04659	Th17 cell differentiation	Immune system
86	hsa03013	Nucleocytoplasmic transport	Translation
87	hsa04725	Cholinergic synapse	Nervous system
88	hsa04670	Leukocyte transendothelial migration	Immune system
89	hsa04064	NF-kappa B signaling pathway	Signal transduction
90	hsa04211	Longevity regulating pathway	Aging
91	hsa04928	Parathyroid hormone synthesis, secretion and action	Endocrine system
92	hsa01200	Carbon metabolism	Cancer: overview
93	hsa01521	EGFR tyrosine kinase inhibitor resistance	Drug resistance: antineoplastic
94	hsa03083	Polycomb repressive complex	Chromosome
95	hsa04520	Adherens junction	Cellular community - eukaryotes
96	hsa04070	Phosphatidylinositol signaling system	Signal transduction
97	hsa03015	mRNA surveillance pathway	Translation
98	hsa04750	Inflammatory mediator regulation of TRP channels	Sensory system
99	hsa04914	Progesterone-mediated oocyte maturation	Endocrine system
100	hsa05210	Colorectal cancer	Cancer: specific types
101	hsa05222	Small cell lung cancer	Cancer: specific types
102	hsa05231	Choline metabolism in cancer	Cancer: overview
103	hsa05220	Chronic myeloid leukemia	Cancer: specific types
104	hsa04713	Circadian entrainment	Environmental adaptation
105	hsa04922	Glucagon signaling pathway	Endocrine system
106	hsa04620	Toll-like receptor signaling pathway	Immune system
107	hsa04540	Gap junction	Cellular community - eukaryotes
108	hsa04912	GnRH signaling pathway	Endocrine system
109	hsa04925	Aldosterone synthesis and secretion	Endocrine system
110	hsa05214	Glioma	Cancer: specific types
111	hsa05235	PD-L1 expression and PD-1 checkpoint pathway in cancer	Cancer: overview
112	hsa04115	p53 signaling pathway	Cell growth and death
113	hsa04658	Th1 and Th2 cell differentiation	Immune system
114	hsa04657	IL-17 signaling pathway	Immune system
115	hsa04666	Fc gamma R-mediated phagocytosis	Immune system
116	hsa05223	Non-small cell lung cancer	Cancer: specific types
117	hsa05100	Bacterial invasion of epithelial cells	Infectious disease: bacterial
118	hsa05212	Pancreatic cancer	Cancer: specific types
119	hsa05410	Hypertrophic cardiomyopathy	Cardiovascular disease
120	hsa05032	Morphine addiction	Substance dependence
121	hsa05211	Renal cell carcinoma	Cancer: specific types
122	hsa04917	Prolactin signaling pathway	Endocrine system
123	hsa04971	Gastric acid secretion	Digestive system
124	hsa04911	Insulin secretion	Endocrine system
125	hsa05218	Melanoma	Cancer: specific types
126	hsa04720	Long-term potentiation	Nervous system
127	hsa01524	Platinum drug resistance	Drug resistance: antineoplastic
128	hsa05412	Arrhythmogenic right ventricular cardiomyopathy	Cardiovascular disease
129	hsa05221	Acute myeloid leukemia	Cancer: specific types
130	hsa05217	Basal cell carcinoma	Cancer: specific types
131	hsa04920	Adipocytokine signaling pathway	Endocrine system
132	hsa05120	Epithelial cell signaling in Helicobacter pylori infection	Infectious disease: bacterial
133	hsa00562	Inositol phosphate metabolism	Carbohydrate metabolism
134	hsa05213	Endometrial cancer	Cancer: specific types
135	hsa05230	Central carbon metabolism in cancer	Cancer: overview
136	hsa04918	Thyroid hormone synthesis	Endocrine system
137	hsa04730	Long-term depression	Nervous system
138	hsa04213	Longevity regulating pathway - multiple species	Aging
139	hsa05031	Amphetamine addiction	Substance dependence
140	hsa04137	Mitophagy - animal	Transport and catabolism
141	hsa04330	Notch signaling pathway	Signal transduction
142	hsa03250	Viral life cycle - HIV-1	Information processing in viruses
143	hsa04370	VEGF signaling pathway	Signal transduction
144	hsa04929	GnRH secretion	Endocrine system
145	hsa01212	Fatty acid metabolism	Global and overview maps
146	hsa00310	Lysine degradation	Amino acid metabolism
147	hsa04961	Endocrine and other factor-regulated calcium reabsorption	Excretory system
148	hsa04340	Hedgehog signaling pathway	Signal transduction
149	hsa05134	Legionellosis	Infectious disease: bacterial
150	hsa04930	Type II diabetes mellitus	Endocrine and metabolic disease
151	hsa05219	Bladder cancer	Cancer: specific types
152	hsa04962	Vasopressin-regulated water reabsorption	Excretory system
153	hsa00280	Valine, leucine and isoleucine degradation	Amino acid metabolism
154	hsa00071	Fatty acid degradation	Lipid metabolism
155	hsa04960	Aldosterone-regulated sodium reabsorption	Excretory system
156	hsa05216	Thyroid cancer	Cancer: specific types
157	hsa04392	Hippo signaling pathway - multiple species	Signal transduction
158	hsa04130	SNARE interactions in vesicular transport	Folding, sorting and degradation
159	hsa04950	Maturity onset diabetes of the young	Endocrine and metabolic disease
160	hsa00900	Terpenoid backbone biosynthesis	Metabolism of terpenoids and polyketides

## Sheet: Sheet3 (2)
Carbohydrate metabolism	1
Cell motility	1
Chromosome	1
Circulatory system	1
Digestive system	1
Environmental adaptation	1
Global and overview maps	1
Information processing in viruses	1
Lipid metabolism	1
Metabolism of terpenoids and polyketides	1
Sensory system	1
Aging	2
Amino acid metabolism	2
Development and regeneration	2
Infectious disease: parasitic	2
Substance dependence	2
Translation	2
Drug resistance: antineoplastic	3
Excretory system	3
Folding, sorting and degradation	3
Neurodegenerative disease	3
Transport and catabolism	3
Cardiovascular disease	4
Cell growth and death	5
Cellular community - eukaryotes	5
Nervous system	5
Endocrine and metabolic disease	7
Infectious disease: bacterial	7
Cancer: overview	9
Immune system	10
Infectious disease: viral	11
Cancer: specific types	17
Endocrine system	17
Signal transduction	25
