# Supplementary material for: Serum exosomal microRNA profiling reveals a down-regulation of hsa-miR-124-3p in patients with severe acne
Source: Front Immunol. 2025 Jun 23;16:1554811. doi: 10.3389/fimmu.2025.1554811 (PMC12230035; doi:10.3389/fimmu.2025.1554811)
Supplement: Supplementary file 8 [file Table6.xlsx]

## Sheet: cytohubba top 10
Top 10 in network string_interactions_short.tsv ranked by MCC method
Rank	Name	Score
1	PIK3R1	1.000128386E9
2	PIK3CA	9.9812453E8
3	PIK3CB	9.95289288E8
4	PIK3R2	9.9523968E8
5	PIK3R3	9.95235144E8
6	SRC	9.45922273E8
7	EGFR	8.98218982E8
8	JAK2	7.80174148E8
9	ERBB2	7.316478E8
10	IGF1R	7.27999199E8
