# Supplementary material for: Serum exosomal microRNA profiling reveals a down-regulation of hsa-miR-124-3p in patients with severe acne
Source: Front Immunol. 2025 Jun 23;16:1554811. doi: 10.3389/fimmu.2025.1554811 (PMC12230035; doi:10.3389/fimmu.2025.1554811)
Supplement: Supplementary file 9 [file Table7.xlsx]

## Sheet: hsa_miR_105_5p
	Well	Fluor	Target	Content	Sample	Cq
	A01	SYBR	hsa_miR_105_5p	Unkn	Ance 22号	36.99
	A02	SYBR	hsa_miR_105_5p	Unkn	Ance 22号	37.07
	A03	SYBR	hsa_miR_105_5p	Unkn	Ance 22号	36.73
	Well	Fluor	Target	Content	Sample	Cq
	B01	SYBR	hsa_miR_105_5p	Unkn	Ance 23号	36.82
	B02	SYBR	hsa_miR_105_5p	Unkn	Ance 23号	36.98
	B03	SYBR	hsa_miR_105_5p	Unkn	Ance 23号	37.39
	Well	Fluor	Target	Content	Sample	Cq
	C01	SYBR	hsa_miR_105_5p	Unkn	Ance 20号	37.24
	C02	SYBR	hsa_miR_105_5p	Unkn	Ance 20号	36.73
	C03	SYBR	hsa_miR_105_5p	Unkn	Ance 20号	36.88
	Well	Fluor	Target	Content	Sample	Cq
	D01	SYBR	hsa_miR_105_5p	Unkn	Ance 24号	36.63
	D02	SYBR	hsa_miR_105_5p	Unkn	Ance 24号	36.49
	D03	SYBR	hsa_miR_105_5p	Unkn	Ance 24号	36.49
	Well	Fluor	Target	Content	Sample	Cq
	E01	SYBR	hsa_miR_105_5p	Unkn	Ance 30号	36.82
	E02	SYBR	hsa_miR_105_5p	Unkn	Ance 30号	36.08
	E03	SYBR	hsa_miR_105_5p	Unkn	Ance 30号	36.47
	Well	Fluor	Target	Content	Sample	Cq
	F01	SYBR	hsa_miR_105_5p	Unkn	正常组18号	36.23
	F02	SYBR	hsa_miR_105_5p	Unkn	正常组18号	36.49
	F03	SYBR	hsa_miR_105_5p	Unkn	正常组18号	36.5
	Well	Fluor	Target	Content	Sample	Cq
	G01	SYBR	hsa_miR_105_5p	Unkn	正常组21号	36.63
	G02	SYBR	hsa_miR_105_5p	Unkn	正常组21号	36.11
	G03	SYBR	hsa_miR_105_5p	Unkn	正常组21号	37.02
	Well	Fluor	Target	Content	Sample	Cq
	H01	SYBR	hsa_miR_105_5p	Unkn	正常组24号	35.7
	H02	SYBR	hsa_miR_105_5p	Unkn	正常组24号	36.08
	H03	SYBR	hsa_miR_105_5p	Unkn	正常组24号	36.77
	Well	Fluor	Target	Content	Sample	Cq
	A10	SYBR	hsa_miR_105_5p	Unkn	正常组26号	36.63
	A11	SYBR	hsa_miR_105_5p	Unkn	正常组26号	36.26
	A12	SYBR	hsa_miR_105_5p	Unkn	正常组26号	36.51
	Well	Fluor	Target	Content	Sample	Cq
	B10	SYBR	hsa_miR_105_5p	Unkn	正常组28号	35.16
	B11	SYBR	hsa_miR_105_5p	Unkn	正常组28号	35.1
	B12	SYBR	hsa_miR_105_5p	Unkn	正常组28号	35.25

## Sheet: hsa_miR_124_3p
	Well	Fluor	Target	Content	Sample	Cq
	A04	SYBR	hsa_miR_124_3p	Unkn	Ance 22号	27.46
	A05	SYBR	hsa_miR_124_3p	Unkn	Ance 22号	27.57
	A06	SYBR	hsa_miR_124_3p	Unkn	Ance 22号	27.54
	Well	Fluor	Target	Content	Sample	Cq
	B04	SYBR	hsa_miR_124_3p	Unkn	Ance 23号	27.22
	B05	SYBR	hsa_miR_124_3p	Unkn	Ance 23号	27.31
	B06	SYBR	hsa_miR_124_3p	Unkn	Ance 23号	27.27
	Well	Fluor	Target	Content	Sample	Cq
	C04	SYBR	hsa_miR_124_3p	Unkn	Ance 20号	27.21
	C05	SYBR	hsa_miR_124_3p	Unkn	Ance 20号	27.28
	C06	SYBR	hsa_miR_124_3p	Unkn	Ance 20号	27.26
	Well	Fluor	Target	Content	Sample	Cq
	D04	SYBR	hsa_miR_124_3p	Unkn	Ance 24号	27.1
	D05	SYBR	hsa_miR_124_3p	Unkn	Ance 24号	27.11
	D06	SYBR	hsa_miR_124_3p	Unkn	Ance 24号	27.32
	Well	Fluor	Target	Content	Sample	Cq
	E04	SYBR	hsa_miR_124_3p	Unkn	Ance 30号	27.04
	E05	SYBR	hsa_miR_124_3p	Unkn	Ance 30号	27.09
	E06	SYBR	hsa_miR_124_3p	Unkn	Ance 30号	27.15
	Well	Fluor	Target	Content	Sample	Cq
	F04	SYBR	hsa_miR_124_3p	Unkn	正常组18号	27.06
	F05	SYBR	hsa_miR_124_3p	Unkn	正常组18号	27.15
	F06	SYBR	hsa_miR_124_3p	Unkn	正常组18号	27.08
	Well	Fluor	Target	Content	Sample	Cq
	G04	SYBR	hsa_miR_124_3p	Unkn	正常组21号	27.13
	G05	SYBR	hsa_miR_124_3p	Unkn	正常组21号	27.09
	G06	SYBR	hsa_miR_124_3p	Unkn	正常组21号	27.07
	Well	Fluor	Target	Content	Sample	Cq
	H04	SYBR	hsa_miR_124_3p	Unkn	正常组24号	27.81
	H05	SYBR	hsa_miR_124_3p	Unkn	正常组24号	27.81
	H06	SYBR	hsa_miR_124_3p	Unkn	正常组24号	27.81
	Well	Fluor	Target	Content	Sample	Cq
	C10	SYBR	hsa_miR_124_3p	Unkn	正常组26号	27.05
	C11	SYBR	hsa_miR_124_3p	Unkn	正常组26号	27.08
	C12	SYBR	hsa_miR_124_3p	Unkn	正常组26号	27.17
	Well	Fluor	Target	Content	Sample	Cq
	D10	SYBR	hsa_miR_124_3p	Unkn	正常组28号	27.3
	D11	SYBR	hsa_miR_124_3p	Unkn	正常组28号	27.3
	D12	SYBR	hsa_miR_124_3p	Unkn	正常组28号	27.37

## Sheet: hsa_miR_1_3p
	Well	Fluor	Target	Content	Sample	Cq
	A07	SYBR	hsa_miR_1_3p	Unkn	Ance 22号	39.57
	A08	SYBR	hsa_miR_1_3p	Unkn	Ance 22号	N/A
	A09	SYBR	hsa_miR_1_3p	Unkn	Ance 22号	N/A
	Well	Fluor	Target	Content	Sample	Cq
	B07	SYBR	hsa_miR_1_3p	Unkn	Ance 23号	N/A
	B08	SYBR	hsa_miR_1_3p	Unkn	Ance 23号	39.58
	B09	SYBR	hsa_miR_1_3p	Unkn	Ance 23号	N/A
	Well	Fluor	Target	Content	Sample	Cq
	C07	SYBR	hsa_miR_1_3p	Unkn	Ance 20号	N/A
	C08	SYBR	hsa_miR_1_3p	Unkn	Ance 20号	39.51
	C09	SYBR	hsa_miR_1_3p	Unkn	Ance 20号	N/A
	Well	Fluor	Target	Content	Sample	Cq
	D07	SYBR	hsa_miR_1_3p	Unkn	Ance 24号	N/A
	D08	SYBR	hsa_miR_1_3p	Unkn	Ance 24号	N/A
	D09	SYBR	hsa_miR_1_3p	Unkn	Ance 24号	N/A
	Well	Fluor	Target	Content	Sample	Cq
	E07	SYBR	hsa_miR_1_3p	Unkn	Ance 30号	N/A
	E08	SYBR	hsa_miR_1_3p	Unkn	Ance 30号	N/A
	E09	SYBR	hsa_miR_1_3p	Unkn	Ance 30号	39.31
	Well	Fluor	Target	Content	Sample	Cq
	F07	SYBR	hsa_miR_1_3p	Unkn	正常组18号	N/A
	F08	SYBR	hsa_miR_1_3p	Unkn	正常组18号	N/A
	F09	SYBR	hsa_miR_1_3p	Unkn	正常组18号	N/A
	Well	Fluor	Target	Content	Sample	Cq
	G07	SYBR	hsa_miR_1_3p	Unkn	正常组21号	N/A
	G08	SYBR	hsa_miR_1_3p	Unkn	正常组21号	N/A
	G09	SYBR	hsa_miR_1_3p	Unkn	正常组21号	N/A
	Well	Fluor	Target	Content	Sample	Cq
	H07	SYBR	hsa_miR_1_3p	Unkn	正常组24号	N/A
	H08	SYBR	hsa_miR_1_3p	Unkn	正常组24号	N/A
	H09	SYBR	hsa_miR_1_3p	Unkn	正常组24号	N/A
	Well	Fluor	Target	Content	Sample	Cq
	E10	SYBR	hsa_miR_1_3p	Unkn	正常组26号	N/A
	E11	SYBR	hsa_miR_1_3p	Unkn	正常组26号	N/A
	E12	SYBR	hsa_miR_1_3p	Unkn	正常组26号	39.46
	Well	Fluor	Target	Content	Sample	Cq
	F10	SYBR	hsa_miR_1_3p	Unkn	正常组28号	38.5
	F11	SYBR	hsa_miR_1_3p	Unkn	正常组28号	38.37
	F12	SYBR	hsa_miR_1_3p	Unkn	正常组28号	38.15

## Sheet: hsa_miR_383-5p
	Well	Fluor	Target	Content	Sample	Cq
	A01	SYBR	hsa_miR_383-5p	Unkn	Acne 22号	N/A
	A02	SYBR	hsa_miR_383-5p	Unkn	Acne 22号	39.97
	A03	SYBR	hsa_miR_383-5p	Unkn	Acne 22号	39.1
	Well	Fluor	Target	Content	Sample	Cq
	B01	SYBR	hsa_miR_383-5p	Unkn	Acne 23号	N/A
	B02	SYBR	hsa_miR_383-5p	Unkn	Acne 23号	39.05
	B03	SYBR	hsa_miR_383-5p	Unkn	Acne 23号	38.9
	Well	Fluor	Target	Content	Sample	Cq
	C01	SYBR	hsa_miR_383-5p	Unkn	Acne 20号	38.87
	C02	SYBR	hsa_miR_383-5p	Unkn	Acne 20号	39.01
	C03	SYBR	hsa_miR_383-5p	Unkn	Acne 20号	N/A
	Well	Fluor	Target	Content	Sample	Cq
	D01	SYBR	hsa_miR_383-5p	Unkn	Acne 24号	N/A
	D02	SYBR	hsa_miR_383-5p	Unkn	Acne 24号	N/A
	D03	SYBR	hsa_miR_383-5p	Unkn	Acne 24号	N/A
	Well	Fluor	Target	Content	Sample	Cq
	E01	SYBR	hsa_miR_383-5p	Unkn	Acne 30号	N/A
	E02	SYBR	hsa_miR_383-5p	Unkn	Acne 30号	N/A
	E03	SYBR	hsa_miR_383-5p	Unkn	Acne 30号	N/A
	Well	Fluor	Target	Content	Sample	Cq
	F01	SYBR	hsa_miR_383-5p	Unkn	正常组18号	N/A
	F02	SYBR	hsa_miR_383-5p	Unkn	正常组18号	39.5
	F03	SYBR	hsa_miR_383-5p	Unkn	正常组18号	N/A
	Well	Fluor	Target	Content	Sample	Cq
	G01	SYBR	hsa_miR_383-5p	Unkn	正常组21号	39.36
	G02	SYBR	hsa_miR_383-5p	Unkn	正常组21号	39.27
	G03	SYBR	hsa_miR_383-5p	Unkn	正常组21号	N/A
	Well	Fluor	Target	Content	Sample	Cq
	H01	SYBR	hsa_miR_383-5p	Unkn	正常组24号	N/A
	H02	SYBR	hsa_miR_383-5p	Unkn	正常组24号	39.39
	H03	SYBR	hsa_miR_383-5p	Unkn	正常组24号	39.42
	Well	Fluor	Target	Content	Sample	Cq
	A10	SYBR	hsa_miR_383-5p	Unkn	正常组26号	39.66
	A11	SYBR	hsa_miR_383-5p	Unkn	正常组26号	39.26
	A12	SYBR	hsa_miR_383-5p	Unkn	正常组26号	39.12
	Well	Fluor	Target	Content	Sample	Cq
	B10	SYBR	hsa_miR_383-5p	Unkn	正常组28号	39.1
	B11	SYBR	hsa_miR_383-5p	Unkn	正常组28号	N/A
	B12	SYBR	hsa_miR_383-5p	Unkn	正常组28号	39.98

## Sheet: hsa_miR_9-3p
	Well	Fluor	Target	Content	Sample	Cq
	A04	SYBR	hsa_miR_9-3p	Unkn	Acne 22号	38.74
	A05	SYBR	hsa_miR_9-3p	Unkn	Acne 22号	38.21
	A06	SYBR	hsa_miR_9-3p	Unkn	Acne 22号	38.98
	Well	Fluor	Target	Content	Sample	Cq
	B04	SYBR	hsa_miR_9-3p	Unkn	Acne 23号	39.42
	B05	SYBR	hsa_miR_9-3p	Unkn	Acne 23号	N/A
	B06	SYBR	hsa_miR_9-3p	Unkn	Acne 23号	39.66
	Well	Fluor	Target	Content	Sample	Cq
	C04	SYBR	hsa_miR_9-3p	Unkn	Acne 20号	38.44
	C05	SYBR	hsa_miR_9-3p	Unkn	Acne 20号	37.7
	C06	SYBR	hsa_miR_9-3p	Unkn	Acne 20号	39.89
	Well	Fluor	Target	Content	Sample	Cq
	D04	SYBR	hsa_miR_9-3p	Unkn	Acne 24号	39.18
	D05	SYBR	hsa_miR_9-3p	Unkn	Acne 24号	N/A
	D06	SYBR	hsa_miR_9-3p	Unkn	Acne 24号	38.39
	Well	Fluor	Target	Content	Sample	Cq
	E04	SYBR	hsa_miR_9-3p	Unkn	Acne 30号	39.41
	E05	SYBR	hsa_miR_9-3p	Unkn	Acne 30号	39.99
	E06	SYBR	hsa_miR_9-3p	Unkn	Acne 30号	38.54
	Well	Fluor	Target	Content	Sample	Cq
	F04	SYBR	hsa_miR_9-3p	Unkn	正常组18号	N/A
	F05	SYBR	hsa_miR_9-3p	Unkn	正常组18号	N/A
	F06	SYBR	hsa_miR_9-3p	Unkn	正常组18号	N/A
	Well	Fluor	Target	Content	Sample	Cq
	G04	SYBR	hsa_miR_9-3p	Unkn	正常组21号	38.37
	G05	SYBR	hsa_miR_9-3p	Unkn	正常组21号	37.25
	G06	SYBR	hsa_miR_9-3p	Unkn	正常组21号	N/A
	Well	Fluor	Target	Content	Sample	Cq
	H04	SYBR	hsa_miR_9-3p	Unkn	正常组24号	39.67
	H05	SYBR	hsa_miR_9-3p	Unkn	正常组24号	38.68
	H06	SYBR	hsa_miR_9-3p	Unkn	正常组24号	39.58
	Well	Fluor	Target	Content	Sample	Cq
	C10	SYBR	hsa_miR_9-3p	Unkn	正常组26号	N/A
	C11	SYBR	hsa_miR_9-3p	Unkn	正常组26号	39.13
	C12	SYBR	hsa_miR_9-3p	Unkn	正常组26号	38.68
	Well	Fluor	Target	Content	Sample	Cq
	D10	SYBR	hsa_miR_9-3p	Unkn	正常组28号	39.63
	D11	SYBR	hsa_miR_9-3p	Unkn	正常组28号	N/A
	D12	SYBR	hsa_miR_9-3p	Unkn	正常组28号	38.36

## Sheet: cel_miR_39-3p
	Well	Fluor	Target	Content	Sample	Cq
	A07	SYBR	cel_miR_39-3p	Unkn	Acne 22号	14.08
	A08	SYBR	cel_miR_39-3p	Unkn	Acne 22号	14.15
	A09	SYBR	cel_miR_39-3p	Unkn	Acne 22号	14.23
	Well	Fluor	Target	Content	Sample	Cq
	B07	SYBR	cel_miR_39-3p	Unkn	Acne 23号	14.83
	B08	SYBR	cel_miR_39-3p	Unkn	Acne 23号	14.87
	B09	SYBR	cel_miR_39-3p	Unkn	Acne 23号	15.3
	Well	Fluor	Target	Content	Sample	Cq
	C07	SYBR	cel_miR_39-3p	Unkn	Acne 20号	14.25
	C08	SYBR	cel_miR_39-3p	Unkn	Acne 20号	14.17
	C09	SYBR	cel_miR_39-3p	Unkn	Acne 20号	14.36
	Well	Fluor	Target	Content	Sample	Cq
	D07	SYBR	cel_miR_39-3p	Unkn	Acne 24号	14.49
	D08	SYBR	cel_miR_39-3p	Unkn	Acne 24号	14.52
	D09	SYBR	cel_miR_39-3p	Unkn	Acne 24号	14.62
	Well	Fluor	Target	Content	Sample	Cq
	E07	SYBR	cel_miR_39-3p	Unkn	Acne 30号	14.26
	E08	SYBR	cel_miR_39-3p	Unkn	Acne 30号	14.39
	E09	SYBR	cel_miR_39-3p	Unkn	Acne 30号	14.28
	Well	Fluor	Target	Content	Sample	Cq
	F07	SYBR	cel_miR_39-3p	Unkn	正常组18号	14.95
	F08	SYBR	cel_miR_39-3p	Unkn	正常组18号	14.78
	F09	SYBR	cel_miR_39-3p	Unkn	正常组18号	14.9
	Well	Fluor	Target	Content	Sample	Cq
	G07	SYBR	cel_miR_39-3p	Unkn	正常组21号	15.7
	G08	SYBR	cel_miR_39-3p	Unkn	正常组21号	15.74
	G09	SYBR	cel_miR_39-3p	Unkn	正常组21号	15.65
	Well	Fluor	Target	Content	Sample	Cq
	H07	SYBR	cel_miR_39-3p	Unkn	正常组24号	15.55
	H08	SYBR	cel_miR_39-3p	Unkn	正常组24号	15.52
	H09	SYBR	cel_miR_39-3p	Unkn	正常组24号	15.61
	Well	Fluor	Target	Content	Sample	Cq
	E10	SYBR	cel_miR_39-3p	Unkn	正常组26号	15.04
	E11	SYBR	cel_miR_39-3p	Unkn	正常组26号	15.01
	E12	SYBR	cel_miR_39-3p	Unkn	正常组26号	15.06
	Well	Fluor	Target	Content	Sample	Cq
	F10	SYBR	cel_miR_39-3p	Unkn	正常组28号	15.87
	F11	SYBR	cel_miR_39-3p	Unkn	正常组28号	15.74
	F12	SYBR	cel_miR_39-3p	Unkn	正常组28号	15.82
